# Supplementary material for: Alterations in the Aedes aegypti Transcriptome during Infection with West Nile, Dengue and Yellow Fever Viruses
Source: PLoS Pathog. 2011 Sep 1;7(9):e1002189. doi: 10.1371/journal.ppat.1002189 (PMC3164632; doi:10.1371/journal.ppat.1002189)
Supplement: Table S1 — Microarray analysis data. Ae. aegypti mosquitoes were infected with WNV, DENV or YFV and microarray analysis was done using RNA isolated on days 1, 2 and 7 post-infection. To identify fold change in expression, we applied ANOVA to each infected sample versus mock for each timepoint and applied false discovery rate (FDR) to adjust the p-value for multiple corrections. Submitted to NCBI Gene Expression Omnibus. (XLS) [file ppat.1002189.s006.xls]

## Sheet: All
MICROARRAY ANALYSIS OF AEDES AEGYPTI TRANSCRIPTOME DURING FLAVIVIRUS INFECTION
	yellow fever virus (YFV)						dengue virus (DENV)						West Nile virus (WNV)
Sequence ID (SEQ-ID)	YFV Day 1	P-value	YFV Day 2	P-value	YFV Day 7	P-value	DENV Day 1	P-value	DENV Day 2	P-value	DENV Day 7	P-value	WNV Day 1	P-value	WNV Day 2	P-value	WNV Day 7	P-value	Gene Information
AAEL003012-RA	-32.1029	3.05312e-08	-35.882	9.3566e-09	-16.6899	3.52333e-07	-64.6962	1.18567e-20	-29.1518	1.11711e-17	-15.5204	6.32603e-15	-57.7256	2.94847e-20	-65.8784	1.02789e-20	-23.6252	8.35768e-17	supercont1.74|VectorBase|2258591|2261235|+|ID=AAEL003012-RA stable_id=AAEL003012-PA.1 Parent=AAEL003012 description=protease m1 zinc metalloprotease ec_number=3.4.11.2 Ontology_term=GO:0005488,GO:0008233,GO:0019538 Dbxref=protein_id:EAT45763
AAEL009577-RA	-37.6563	1.06367e-07	-7.61646	2.93582e-05	-2.35554	0.0281291	-44.4576	1.45152e-10	-4.65286	0.000986783	1.14965	0.746801	-62.7408	1.56895e-11	-3.99954	0.0026166	1.00318	0.994134	supercont1.409|VectorBase|1013733|1039958|-|ID=AAEL009577-RA stable_id=AAEL009577-PA.1 Parent=AAEL009577 description=conserved hypothetical protein Ontology_term=GO:0005198,GO:0005576,GO:0005975,GO:0030246 Dbxref=protein_id:EAT38549
AAEL001704-RA	-63.829	1.67647e-10	-6.60885	9.63051e-07	2.32258	0.00321103	-39.6631	4.27967e-16	-2.37628	0.00229543	7.0231	1.01308e-08	-19.4335	2.43172e-13	-3.31121	6.06466e-05	2.94682	0.000226147	supercont1.39|VectorBase|666749|667183|-|ID=AAEL001704-RA stable_id=AAEL001704-PA.1 Parent=AAEL001704 description=conserved hypothetical protein Dbxref=protein_id:EAT47171
AAEL001022-RB	-4.6034	1.76698e-08	-3.20095	1.9905e-07	-4.04741	5.05697e-08	-36.3363	3.4226e-18	-35.8261	3.87986e-18	-12.2879	1.77849e-13	-5.80878	1.78785e-09	-4.91429	1.69227e-08	-3.27191	4.75109e-06	supercont1.21|VectorBase|2629046|2646673|-|ID=AAEL001022-RB stable_id=AAEL001022-PB.1 Parent=AAEL001022 description=anterior fat body protein Ontology_term=GO:0005509,GO:0006118,GO:0007165,GO:0007275 Dbxref=protein_id:EAT47888
AAEL011045-RA	-14.9068	3.80928e-10	-10.5341	9.17518e-10	-2.89307	1.87334e-05	-34.1417	5.45203e-19	-17.3661	4.33015e-16	-5.51477	6.17198e-10	-15.5833	1.4007e-15	-13.5669	6.58742e-15	-4.50557	1.12309e-08	supercont1.536|VectorBase|554470|560095|-|ID=AAEL011045-RA stable_id=AAEL011045-PA.1 Parent=AAEL011045 description=pupal cuticle protein, putative Ontology_term=GO:0042302 Dbxref=protein_id:EAT36916
AAEL003881-RA	-31.6558	1.63575e-09	-41.1837	2.87554e-10	-1.33746	0.235077	-32.4194	6.80714e-12	-100.436	2.28402e-15	-3.1239	0.00241687	-73.8391	1.76998e-14	-51.3145	2.25356e-13	-1.30196	0.454618	supercont1.99|VectorBase|645952|646429|-|ID=AAEL003881-RA stable_id=AAEL003881-PA.1 Parent=AAEL003881 description=anopheles stephensi ubiquitin, putative Ontology_term=GO:0006464 Dbxref=protein_id:EAT44777
AAEL011375-RA	-31.9667	3.62691e-08	-11.8828	8.26171e-07	-3.22925	0.00190734	-29.2739	1.09218e-18	-9.78167	1.65821e-13	1.04662	0.821034	-31.1325	6.11211e-19	-10.4657	7.19833e-14	-1.70083	0.0117101	supercont1.573|VectorBase|518863|521192|-|ID=AAEL011375-RA stable_id=AAEL011375-PA.1 Parent=AAEL011375 description=trypsin, putative ec_number=3.4.21.4 Ontology_term=GO:0004252,GO:0006508 Dbxref=protein_id:EAT36554
AAEL010183-RA	-1.51456	0.00288601	-1.72955	0.000182461	-2.40344	3.25234e-06	-25.5074	3.09555e-25	-39.237	4.1802e-27	-3.92582	2.70514e-13	-6.2249	4.75366e-17	-9.81789	3.85367e-20	-2.57948	3.33136e-09	supercont1.458|VectorBase|667785|672394|-|ID=AAEL010183-RA stable_id=AAEL010183-PA.1 Parent=AAEL010183 description=conserved hypothetical protein Dbxref=protein_id:EAT37889
AAEL006568-RA	-2.92635	3.00077e-06	-2.83707	1.99245e-06	-5.57511	1.3275e-08	-25.4913	9.99836e-19	-46.1761	4.10364e-21	-5.02054	4.73708e-10	-4.88582	7.13413e-10	-4.85757	7.78726e-10	-3.63274	7.10868e-08	supercont1.211|VectorBase|742487|743767|-|ID=AAEL006568-RA stable_id=AAEL006568-PA.1 Parent=AAEL006568 description=serine protease ec_number=3.4.21.4 Ontology_term=GO:0006519,GO:0008233,GO:0009058,GO:0019538,GO:0030234,GO:0050789 Dbxref=protein_id:EAT41822
AAEL002181-RA	-106.632	1.33551e-10	-3.53527	0.00016176	-1.00454	0.986254	-24.6926	1.13935e-13	-1.8873	0.0280566	1.40391	0.229421	-16.8893	3.78153e-12	-4.97231	1.36768e-06	-1.17212	0.570665	supercont1.51|VectorBase|1124252|1127983|-|ID=AAEL002181-RA stable_id=AAEL002181-PA.1 Parent=AAEL002181 description=cuticle protein, putative Dbxref=protein_id:EAT46600
AAEL010164-RA	-3.24518	8.82998e-08	-2.10818	6.95887e-06	-3.37363	6.02718e-08	-24.1868	5.94909e-24	-14.8962	1.53553e-21	-3.4839	2.16391e-11	-5.15961	1.0644e-14	-7.64005	1.53192e-17	-3.68552	6.76665e-12	supercont1.458|VectorBase|684495|685267|-|ID=AAEL010164-RA stable_id=AAEL010164-PA.1 Parent=AAEL010164 description=conserved hypothetical protein Dbxref=protein_id:EAT37890
AAEL009750-RA	-6.44053	0.00505723	-1.31541	0.605237	-3.49572	0.0414766	-23.5335	0.000124566	-2.34149	0.254389	-6.81688	0.0130138	-31.6035	3.7301e-05	-2.02834	0.342073	-2.81078	0.168021	supercont1.424|VectorBase|524367|525647|+|ID=AAEL009750-RA stable_id=AAEL009750-PA.1 Parent=AAEL009750 description=hypothetical protein Dbxref=protein_id:EAT38353
AAEL014978-RA	-20.2525	8.16153e-09	-3.29048	0.000103748	-1.48463	0.11212	-23.4032	1.39857e-15	-7.30618	4.35252e-10	-3.33958	9.98657e-06	-18.5353	1.37814e-14	-2.93667	5.28201e-05	-1.23233	0.379724	supercont1.1376|VectorBase|86494|96883|+|ID=AAEL014978-RA stable_id=AAEL014978-PA.1 Parent=AAEL014978 description=adult cuticle protein, putative Ontology_term=GO:0042302 Dbxref=protein_id:EAT32791
AAEL010965-RA	-4.45245	1.14014e-08	-2.96288	2.24291e-07	-8.80974	1.09515e-10	-23.335	1.27142e-20	-9.09481	1.0005e-15	-2.36242	6.27474e-06	-3.74623	1.18539e-09	-6.03702	4.01032e-13	-3.8747	6.50379e-10	supercont1.527|VectorBase|280860|326438|-|ID=AAEL010965-RA stable_id=AAEL010965-PA.1 Parent=AAEL010965 description=cubulin ec_number=3.4.24.19 Ontology_term=GO:0004872,GO:0005102,GO:0007165,GO:0007267,GO:0007275,GO:0008233 Dbxref=protein_id:EAT36984
AAEL004935-RA	-2.91299	0.000151249	-1.67911	0.017126	-4.04153	1.1088e-05	-23.1095	3.18638e-11	-18.7964	1.78743e-10	-7.32193	7.91931e-07	-3.31173	0.000996674	-2.63178	0.0063951	-2.38111	0.0135636	supercont1.135|VectorBase|2072704|2077495|+|ID=AAEL004935-RA stable_id=AAEL004935-PA.1 Parent=AAEL004935 description=nicotinic acetylcholine receptor, beta-2 subunit, putative ec_number=1.14.99.3 Ontology_term=GO:0005230,GO:0006810,GO:0016020 Dbxref=protein_id:EAT43659
AAEL008066-RA	-3.37456	5.14416e-09	-2.90633	1.12187e-08	-3.94931	1.15621e-09	-22.1494	6.48523e-20	-18.6111	4.23681e-19	-3.09806	7.53701e-08	-7.9454	1.75432e-14	-12.0555	6.91284e-17	-3.06382	9.21622e-08	supercont1.299|VectorBase|719952|720416|-|ID=AAEL008066-RA stable_id=AAEL008066-PA.1 Parent=AAEL008066 description=trkB protein, putative Dbxref=protein_id:EAT40192
AAEL010174-RA	-2.53766	3.61655e-08	-1.92719	9.6275e-07	-4.16842	1.93441e-10	-21.6274	5.36028e-21	-21.6052	5.41972e-21	-3.21874	6.1467e-09	-6.03697	9.56932e-14	-11.9163	5.80945e-18	-2.89115	4.93572e-08	supercont1.458|VectorBase|719638|720372|+|ID=AAEL010174-RA stable_id=AAEL010174-PA.1 Parent=AAEL010174 description=conserved hypothetical protein Dbxref=protein_id:EAT37893
AAEL006103-RA	-6.29279	2.08734e-07	1.27465	0.18712	-1.84318	0.00594823	-21.2711	3.35838e-08	-9.24737	1.15035e-05	-11.8946	1.96063e-06	-5.66859	0.00033098	-1.3489	0.498036	-3.52808	0.00659865	supercont1.189|VectorBase|2037030|2054778|-|ID=AAEL006103-RA stable_id=AAEL006103-PA.1 Parent=AAEL006103 description=conserved hypothetical protein Dbxref=protein_id:EAT42360
AAEL007281-RA	-3.3159	2.82386e-10	-2.57219	2.35672e-09	-5.06689	6.20625e-12	-21.0144	1.88794e-26	-16.8669	2.49186e-25	-2.07061	4.69038e-08	-5.98853	1.01651e-18	-11.691	2.83644e-23	-2.75374	1.94101e-11	supercont1.247|VectorBase|860106|932863|-|ID=AAEL007281-RA stable_id=AAEL007281-PA.1 Parent=AAEL007281 description=stretchin-mlck Ontology_term=GO:0000166,GO:0003677,GO:0004672,GO:0004872,GO:0005198,GO:0006464,GO:0007049,GO:0007275,GO:0007582,GO:0009653 Dbxref=protein_id:EAT41026
AAEL011460-RA	-2.74632	0.000171346	-2.53566	0.000197046	-2.8204	0.000135164	-19.7404	1.22349e-13	-13.9371	3.83506e-12	-17.6536	3.60401e-13	-1.76966	0.0338643	-2.57524	0.000812498	-4.78662	5.93744e-07	supercont1.581|VectorBase|134739|136073|+|ID=AAEL011460-RA stable_id=AAEL011460-PA.1 Parent=AAEL011460 description=conserved hypothetical protein Ontology_term=GO:0005215,GO:0005488,GO:0005622,GO:0006810,GO:0008152,GO:0019538 Dbxref=protein_id:EAT36457
AAEL014312-RA	-5.38035	1.73776e-07	-2.83589	1.60794e-05	-10.1944	3.71435e-09	-19.1306	8.96928e-18	-9.73174	2.46254e-14	-2.62684	8.87268e-06	-3.95938	1.0823e-08	-5.33279	1.06048e-10	-2.71857	5.04581e-06	supercont1.1067|VectorBase|233413|265557|-|ID=AAEL014312-RA stable_id=AAEL014312-PA.1 Parent=AAEL014312 description=cubulin ec_number=3.4.24.19 Ontology_term=GO:0004872,GO:0005102,GO:0007165,GO:0007267,GO:0007275,GO:0008233 Dbxref=protein_id:EAT33415
AAEL004730-RA	-6.89433	5.42588e-05	1.01138	0.971196	-5.46587	0.00017979	-19.0304	1.32683e-09	-1.69644	0.155801	-3.40968	0.00183278	-14.0528	1.55206e-08	-2.22822	0.0344951	-4.56858	0.000184668	supercont1.128|VectorBase|267328|268254|+|ID=AAEL004730-RA stable_id=AAEL004730-PA.1 Parent=AAEL004730 description=conserved hypothetical protein Dbxref=protein_id:EAT43854
AAEL010160-RA	-4.15861	2.54915e-09	-3.26843	1.07872e-08	-2.6997	1.92026e-07	-18.8272	2.18815e-19	-59.2995	3.7038e-24	-7.45293	2.7082e-14	-5.47774	2.92592e-12	-12.901	1.78451e-17	-5.14364	8.04972e-12	supercont1.458|VectorBase|718202|719379|-|ID=AAEL010160-RA stable_id=AAEL010160-PA.1 Parent=AAEL010160 description=conserved hypothetical protein Dbxref=protein_id:EAT37892
AAEL012132-RA	-3.64874	0.000869024	1.01227	0.966143	-1.69819	0.102292	-18.2886	2.42342e-09	-13.6378	2.58259e-08	-9.4354	5.41097e-07	-3.15141	0.00364729	-2.98441	0.00537755	-3.31619	0.00251722	supercont1.658|VectorBase|326230|326484|+|ID=AAEL012132-RA stable_id=AAEL012132-PA.1 Parent=AAEL012132 description=slimfast (slif) Dbxref=protein_id:EAT35725
AAEL010919-RA	-5.03852	7.57042e-09	-1.16215	0.21744	-5.08272	7.09154e-09	-18.2546	5.70074e-22	-6.9075	2.81307e-16	-3.76896	1.34171e-11	-4.75651	1.60377e-13	-3.01339	1.34551e-09	-4.37101	7.66486e-13	supercont1.520|VectorBase|666319|669065|-|ID=AAEL010919-RA stable_id=AAEL010919-PA.1 Parent=AAEL010919 description=prophenoloxidase ec_number=1.14.18.1 Ontology_term=GO:0003824,GO:0005215,GO:0006810,GO:0008152,GO:0009607 Dbxref=protein_id:EAT37047
AAEL012728-RA	-28.88	7.15918e-10	-13.546	7.22567e-09	-2.0107	0.0059112	-17.4006	5.60041e-19	-6.89018	9.04478e-14	-1.7896	0.00121535	-12.4595	2.9086e-17	-5.19292	7.25047e-12	-1.81907	0.000921349	supercont1.732|VectorBase|148418|149004|+|ID=AAEL012728-RA stable_id=AAEL012728-PA.1 Parent=AAEL012728 description=hypothetical protein Ontology_term=GO:0005576,GO:0006030,GO:0008061 Dbxref=protein_id:EAT35077
AAEL011763-RA	-2.80286	1.56262e-06	-1.6867	0.00061819	-4.09823	4.23163e-08	-16.8426	1.7578e-24	-7.47765	1.44658e-19	-2.29165	9.59149e-09	-3.94016	2.09885e-14	-3.93367	2.17387e-14	-1.88121	2.06416e-06	supercont1.610|VectorBase|279114|281583|-|ID=AAEL011763-RA stable_id=AAEL011763-PA.1 Parent=AAEL011763 description=prophenoloxidase ec_number=1.14.18.1 Ontology_term=GO:0003824,GO:0005215,GO:0006810,GO:0008152,GO:0009607 Dbxref=protein_id:EAT36126
AAEL013222-RA	-64.1457	1.59409e-08	-10.5317	5.01922e-06	-2.02197	0.0582144	-16.8196	2.15766e-13	-7.0164	3.02724e-09	-1.91128	0.0136658	-21.7014	1.79145e-14	-5.21893	1.05865e-07	-4.01712	2.63957e-06	supercont1.808|VectorBase|33391|58027|-|ID=AAEL013222-RA stable_id=AAEL013222-PA.1 Parent=AAEL013222 description=conserved hypothetical protein Ontology_term=GO:0005198,GO:0005576,GO:0005975,GO:0030246 Dbxref=protein_id:EAT34543
AAEL012349-RA	-11.9075	9.30632e-08	-2.87547	0.000332681	-3.82882	6.88123e-05	-16.4194	2.2493e-09	-5.09527	5.11656e-05	-4.87135	7.49516e-05	-9.70415	1.94286e-07	-3.71149	0.000711909	-3.38679	0.00147252	supercont1.681|VectorBase|39204|40538|+|ID=AAEL012349-RA stable_id=AAEL012349-PA.1 Parent=AAEL012349 description=lipase 1 precursor ec_number=3.1.1.3 Ontology_term=GO:0006629,GO:0016787 Dbxref=protein_id:EAT35486
AAEL002549-RA	-1.26936	0.122403	-1.47253	0.0132574	-4.17073	2.0375e-07	-16.369	5.1672e-12	-20.8162	5.41201e-13	-6.02022	1.6637e-07	-2.21869	0.00682166	-2.27982	0.00529635	-1.55133	0.122466	supercont1.60|VectorBase|1968806|1989197|-|ID=AAEL002549-RA stable_id=AAEL002549-PA.1 Parent=AAEL002549 description=conserved hypothetical protein Dbxref=protein_id:EAT46236
AAEL002447-RA	-2.36969	0.00140825	1.36945	0.139658	-1.54435	0.0628439	-16.1261	2.68571e-12	-14.6224	7.04217e-12	-7.59758	6.82873e-09	-4.69676	1.54988e-06	-1.80836	0.0344593	-3.56798	3.52875e-05	supercont1.57|VectorBase|2597909|2598784|+|ID=AAEL002447-RA stable_id=AAEL002447-PA.1 Parent=AAEL002447 description=hypothetical protein Dbxref=protein_id:EAT46368
AAEL008970-RA	-8.81524	4.8267e-09	-4.77831	1.13131e-07	-1.73508	0.00448239	-15.5279	2.07304e-14	-13.6058	8.65696e-14	-3.64231	1.38036e-06	-7.92564	4.75624e-11	-8.96472	1.05609e-11	-3.83062	6.90065e-07	supercont1.361|VectorBase|926118|1021241|+|ID=AAEL008970-RA stable_id=AAEL008970-PA.1 Parent=AAEL008970 description=conserved hypothetical protein Ontology_term=GO:0005198 Dbxref=protein_id:EAT39211
AAEL012245-RA	-22.5319	1.84768e-10	-5.10036	2.11645e-07	-2.18223	0.00069458	-15.5209	8.48933e-08	-6.39191	6.38082e-05	-3.29348	0.00621891	-7.48536	1.98675e-05	-4.55254	0.000724662	1.11755	0.787935	supercont1.670|VectorBase|566688|601455|+|ID=AAEL012245-RA stable_id=AAEL012245-PA.1 Parent=AAEL012245 description=conserved hypothetical protein Ontology_term=GO:0005198,GO:0005576,GO:0005975,GO:0030246 Dbxref=protein_id:EAT35608
AAEL008988-RA	-11.3082	1.12329e-07	-2.35006	0.00175431	-1.36282	0.206757	-15.4658	9.39868e-17	-6.20754	1.13884e-11	-2.91731	1.58612e-06	-10.2178	1.33648e-14	-3.03474	8.27748e-07	-1.75957	0.00456563	supercont1.361|VectorBase|600317|612112|+|ID=AAEL008988-RA stable_id=AAEL008988-PA.1 Parent=AAEL008988 description=adult cuticle protein, putative Ontology_term=GO:0042302 Dbxref=protein_id:EAT39182
AAEL003067-RB	-1.75005	0.000263981	-1.62597	0.000497788	-2.13969	1.39915e-05	-15.2231	1.68902e-25	-10.6597	2.02151e-23	-3.34092	4.13587e-14	-5.09266	4.49946e-18	-4.28367	1.51596e-16	-1.65611	1.47512e-05	supercont1.76|VectorBase|1508972|1543078|+|ID=AAEL003067-RB stable_id=AAEL003067-PB.1 Parent=AAEL003067 description=conserved hypothetical protein Dbxref=protein_id:EAT45684
AAEL014445-RA	-7.07122	7.02449e-06	-4.05415	0.00010174	1.43588	0.206291	-15.2164	7.67822e-07	-9.16452	2.33006e-05	-1.20917	0.67963	-7.68474	7.48849e-05	-4.55309	0.00205492	2.27724	0.079607	supercont1.1118|VectorBase|21952|42958|-|ID=AAEL014445-RA stable_id=AAEL014445-PA.1 Parent=AAEL014445 description=conserved hypothetical protein Ontology_term=GO:0005576,GO:0006030,GO:0008061 Dbxref=protein_id:EAT33272
AAEL012770-RA	-10.7771	5.70925e-11	-1.43893	0.00740444	-1.69855	0.000839313	-15.038	2.76877e-12	-2.42241	0.00183716	-3.08301	0.000131995	-7.55122	4.22487e-09	-1.71259	0.0481832	-1.99586	0.0125678	supercont1.738|VectorBase|79977|89775|+|ID=AAEL012770-RA stable_id=AAEL012770-PA.1 Parent=AAEL012770 description=cytochrome P450 ec_number=1.14.14.1 Ontology_term=GO:0003824,GO:0005489,GO:0005623,GO:0006118 Dbxref=protein_id:EAT35033
AAEL001437-RA	-15.1056	8.98084e-10	1.03111	0.854225	-1.69982	0.00957685	-14.8025	2.31638e-05	-1.60476	0.399487	-1.1233	0.835159	-5.80801	0.00309562	-1.32713	0.613014	2.47747	0.110651	supercont1.32|VectorBase|1062528|1137118|-|ID=AAEL001437-RA stable_id=AAEL001437-PA.1 Parent=AAEL001437 description=conserved hypothetical protein Ontology_term=GO:0005622,GO:0005622,GO:0006350,GO:0006355,GO:0050789 Dbxref=protein_id:EAT47469
AAEL002449-RA	-6.24932	9.29102e-05	1.00187	0.995316	-1.51698	0.228629	-14.7548	4.58113e-16	-3.9705	2.19241e-08	-1.64631	0.0141332	-8.95464	1.93851e-13	-2.08176	0.000548388	-1.677	0.0111762	supercont1.57|VectorBase|2778758|2789531|-|ID=AAEL002449-RA stable_id=AAEL002449-PA.1 Parent=AAEL002449 description=conserved hypothetical protein Ontology_term=GO:0042302 Dbxref=protein_id:EAT46372
AAEL013637-RA	-3.20184	2.92804e-09	-3.0007	2.60923e-09	-2.35283	1.17286e-07	-14.688	8.82582e-14	-13.5704	2.06809e-13	-7.04095	4.32328e-10	-3.96446	7.47231e-07	-4.11043	4.61319e-07	-2.33597	0.000755323	supercont1.888|VectorBase|388108|413936|-|ID=AAEL013637-RA stable_id=AAEL013637-PA.1 Parent=AAEL013637 description=homogentisate 1,2-dioxygenase ec_number=1.13.11.5 Ontology_term=GO:0003824,GO:0006519,GO:0009056 Dbxref=protein_id:EAT34091
AAEL009904-RA	-2.99738	6.17099e-09	-5.58246	9.96213e-12	-3.63814	8.38866e-10	-14.6736	1.11244e-18	-8.78019	8.4159e-16	-1.28934	0.119083	-12.2343	1.03407e-17	-15.6737	5.10141e-19	-1.46741	0.0212145	supercont1.437|VectorBase|407027|408766|-|ID=AAEL009904-RA stable_id=AAEL009904-PA.1 Parent=AAEL009904 description=conserved hypothetical protein Ontology_term=GO:0005515 Dbxref=protein_id:EAT38165
AAEL013517-RA	-5.1362	9.97563e-12	-2.41312	9.66495e-09	-1.73039	4.83623e-06	-14.6496	8.14313e-24	-12.3189	7.78012e-23	-2.68087	1.41642e-10	-5.8949	6.83511e-18	-4.72527	4.30043e-16	-2.36498	3.6585e-09	supercont1.861|VectorBase|18934|30710|+|ID=AAEL013517-RA stable_id=AAEL013517-PA.1 Parent=AAEL013517 description=pupal cuticle protein 78E, putative Ontology_term=GO:0042302 Dbxref=protein_id:EAT34217
AAEL004292-RA	-7.91122	4.56808e-10	-7.68849	2.36362e-10	-1.2735	0.0774737	-14.0703	1.57718e-11	-3.32232	9.69314e-05	2.91961	0.000389279	-18.201	1.30005e-12	-6.94799	2.596e-08	1.58451	0.101501	supercont1.113|VectorBase|1508637|1517272|+|ID=AAEL004292-RA stable_id=AAEL004292-PA.1 Parent=AAEL004292 description=hypothetical protein Dbxref=protein_id:EAT44336
AAEL004022-RA	-2.83353	9.02914e-10	-1.6888	1.39397e-06	-2.90996	6.60537e-10	-14.0545	5.05721e-22	-4.99808	3.71528e-15	-1.70501	0.000121469	-4.21944	9.60305e-14	-3.67115	1.65681e-12	-2.67251	2.0164e-09	supercont1.105|VectorBase|1129254|1131460|-|ID=AAEL004022-RA stable_id=AAEL004022-PA.1 Parent=AAEL004022 description=carboxylesterase ec_number=3.1.1.1 Ontology_term=GO:0007275,GO:0009607,GO:0016740,GO:0016787 Dbxref=protein_id:EAT44620
AAEL004958-RA	-5.31843	2.00462e-06	-3.14138	5.0963e-05	-6.23894	7.26291e-07	-14.0122	5.95028e-18	-4.13171	2.93211e-10	-2.1002	6.83562e-05	-3.84187	1.04306e-09	-2.69111	6.86144e-07	-1.78754	0.00118117	supercont1.136|VectorBase|452977|464550|+|ID=AAEL004958-RA stable_id=AAEL004958-PA.1 Parent=AAEL004958 description=conserved hypothetical protein Dbxref=protein_id:EAT43615
AAEL008815-RA	-1.74969	8.84961e-05	-1.89054	1.26962e-05	-2.34291	1.14663e-06	-13.9454	7.89649e-20	-5.96455	1.43706e-14	-1.95824	4.08957e-05	-5.55459	4.70269e-14	-3.88176	2.93867e-11	-2.08155	1.12269e-05	supercont1.349|VectorBase|1183063|1183418|+|ID=AAEL008815-RA stable_id=AAEL008815-PA.1 Parent=AAEL008815 description=hypothetical protein Dbxref=protein_id:EAT39412
AAEL012402-RA	-6.30764	1.64341e-08	-3.01404	2.78785e-06	-3.14095	3.85916e-06	-13.8459	5.6709e-14	-9.94333	2.46984e-12	-3.58318	1.50061e-06	-3.9783	3.52272e-07	-3.40871	2.99903e-06	-2.86694	3.26459e-05	supercont1.689|VectorBase|566656|583628|+|ID=AAEL012402-RA stable_id=AAEL012402-PA.1 Parent=AAEL012402 description=elongase, putative Ontology_term=GO:0005623,GO:0006629,GO:0016740 Dbxref=protein_id:EAT35432
AAEL014190-RA	-5.55582	3.47914e-07	-3.33249	8.20495e-06	-2.51054	0.000214919	-13.5501	3.35666e-13	-11.5878	1.86534e-12	-6.29378	2.60117e-09	-4.45466	2.19458e-07	-3.30854	1.08567e-05	-2.07066	0.00368491	supercont1.1030|VectorBase|22830|45251|+|ID=AAEL014190-RA stable_id=AAEL014190-PA.1 Parent=AAEL014190 description=elongase, putative Ontology_term=GO:0005623,GO:0006629,GO:0016740 Dbxref=protein_id:EAT33534
AAEL015019-RA	-3.06418	3.83537e-05	1.24186	0.229911	-2.81552	8.18659e-05	-13.5306	5.89094e-14	-13.986	4.09036e-14	-5.30111	5.93926e-09	-3.11955	9.09077e-06	-1.93838	0.00482334	-3.95481	3.31463e-07	supercont1.1401|VectorBase|27975|30542|+|ID=AAEL015019-RA stable_id=AAEL015019-PA.1 Parent=AAEL015019 description=hypothetical protein Ontology_term=GO:0004672,GO:0004872,GO:0006464,GO:0007165,GO:0007267,GO:0007275,GO:0007582,GO:0009607 Dbxref=protein_id:EAT32751
AAEL014837-RA	-8.03612	3.38493e-08	-1.01417	0.934886	-4.69101	1.07409e-06	-13.5219	3.35615e-11	-6.11765	1.40239e-07	-2.91147	0.000468343	-2.95715	0.000398272	-2.82333	0.000643565	-2.72295	0.000931933	supercont1.1286|VectorBase|16194|19209|-|ID=AAEL014837-RA stable_id=AAEL014837-PA.1 Parent=AAEL014837 description=prophenoloxidase ec_number=1.14.18.1 Ontology_term=GO:0003824,GO:0005215,GO:0006810,GO:0008152,GO:0009607 Dbxref=protein_id:EAT32925
AAEL004923-RA	-4.96709	4.99113e-08	-2.20198	5.47563e-05	-3.91253	3.27356e-07	-13.4447	3.98333e-14	-5.30293	4.11877e-09	-4.01826	1.94503e-07	-4.71725	2.05953e-08	-3.16202	5.81459e-06	-2.68137	5.90338e-05	supercont1.135|VectorBase|2029571|2034767|-|ID=AAEL004923-RA stable_id=AAEL004923-PA.1 Parent=AAEL004923 description=nicotinic acetylcholine receptor, putative ec_number=1.14.99.3 Ontology_term=GO:0005230,GO:0006810,GO:0016020 Dbxref=protein_id:EAT43657
AAEL014108-RA	-4.5843	6.39888e-08	-2.81474	2.44124e-06	-2.34892	3.6244e-05	-13.1993	1.20718e-20	-31.7051	6.4642e-25	-6.17944	7.69367e-16	-4.89392	4.48083e-14	-7.29115	5.31075e-17	-3.59305	1.75871e-11	supercont1.1008|VectorBase|271598|285340|-|ID=AAEL014108-RA stable_id=AAEL014108-PA.1 Parent=AAEL014108 description=aquaporin, putative Ontology_term=GO:0005215,GO:0006810 Dbxref=protein_id:EAT33615
AAEL007226-RA	-17.7482	1.80325e-09	-3.14269	2.98499e-05	-2.67752	0.000232075	-12.9856	1.29738e-18	-12.0277	3.41789e-18	-2.44134	1.11296e-06	-7.22581	4.04303e-15	-3.97902	8.40805e-11	-3.11468	8.69779e-09	supercont1.244|VectorBase|1540926|1554845|-|ID=AAEL007226-RA stable_id=AAEL007226-PA.1 Parent=AAEL007226 description=nidogen Ontology_term=GO:0005198,GO:0005509,GO:0005578,GO:0005623 Dbxref=protein_id:EAT41106
AAEL003041-RA	-8.97928	3.40712e-09	-3.7667	6.00188e-07	-2.09087	0.000427732	-12.7185	1.02236e-09	-2.95866	0.00131275	1.35838	0.331658	-11.2815	3.15314e-09	-5.59987	2.91007e-06	-1.61144	0.134041	supercont1.75|VectorBase|206384|238924|-|ID=AAEL003041-RA stable_id=AAEL003041-PA.1 Parent=AAEL003041 description=conserved hypothetical protein Ontology_term=GO:0005198 Dbxref=protein_id:EAT45701
AAEL013367-RA	-17.0134	4.62198e-11	-10.6472	1.93589e-10	-3.55685	7.60113e-07	-12.6713	1.05768e-20	-5.90796	8.95827e-16	-1.65496	0.000448552	-9.61786	4.49447e-19	-7.46193	1.9811e-17	-2.21887	4.92903e-07	supercont1.828|VectorBase|341212|373877|+|ID=AAEL013367-RA stable_id=AAEL013367-PA.1 Parent=AAEL013367 description=conserved hypothetical protein Ontology_term=GO:0005576,GO:0005975,GO:0008152,GO:0016740,GO:0016787,GO:0030246 Dbxref=protein_id:EAT34386
AAEL008646-RA	-1.92372	2.7703e-06	-1.13564	0.127061	-2.15696	4.60108e-07	-12.5778	9.39254e-29	-5.81884	2.51821e-23	-1.63157	1.56795e-07	-4.00209	7.12355e-20	-2.36557	1.64731e-13	-2.60887	7.2407e-15	supercont1.338|VectorBase|739333|740230|-|ID=AAEL008646-RA stable_id=AAEL008646-PA.1 Parent=AAEL008646 description=fibrinogen and fibronectin Dbxref=protein_id:EAT39569
AAEL000662-RA	-3.46679	1.18011e-06	-1.51467	0.00972963	-4.11474	2.73421e-07	-12.4487	1.00032e-10	-4.13712	1.25182e-05	-2.78952	0.000813206	-4.20188	1.0567e-05	-2.49744	0.00242981	-3.26868	0.000157799	supercont1.13|VectorBase|556812|558747|-|ID=AAEL000662-RA stable_id=AAEL000662-PA.1 Parent=AAEL000662 description=conserved hypothetical protein Dbxref=protein_id:EAT48283
AAEL004897-RA	-21.1942	5.81349e-12	-13.0819	2.20786e-11	-4.14451	7.32277e-08	-12.4438	4.76983e-17	-8.22081	1.11006e-14	-2.6801	1.07067e-06	-8.30064	9.69967e-15	-6.84768	1.53579e-13	-2.9584	1.76504e-07	supercont1.134|VectorBase|1842424|1859847|-|ID=AAEL004897-RA stable_id=AAEL004897-PA.1 Parent=AAEL004897 description=brain chitinase and chia ec_number=3.2.1.14 Ontology_term=GO:0005576,GO:0005975,GO:0016787,GO:0030246 Dbxref=protein_id:EAT43684
AAEL003027-RA	-6.35195	4.43789e-10	-3.50399	2.26615e-08	-1.7219	0.000327467	-12.3506	3.82356e-21	-5.23116	2.21479e-15	-2.04845	1.60173e-06	-9.55426	1.31286e-19	-5.47427	9.79005e-16	-1.62372	0.000436783	supercont1.75|VectorBase|104008|154500|-|ID=AAEL003027-RA stable_id=AAEL003027-PA.1 Parent=AAEL003027 description=conserved hypothetical protein Ontology_term=GO:0005198 Dbxref=protein_id:EAT45700
AAEL001295-RA	-9.29851	1.09863e-08	-3.27865	6.88331e-06	-2.86731	4.5975e-05	-12.2308	4.91331e-18	-11.0333	1.85127e-17	-6.62923	2.56559e-14	-5.82404	1.96943e-13	-3.29048	4.53247e-09	-3.26525	5.24813e-09	supercont1.29|VectorBase|3034435|3061028|+|ID=AAEL001295-RA stable_id=AAEL001295-PA.1 Parent=AAEL001295 description=conserved hypothetical protein Dbxref=protein_id:EAT47596
AAEL011078-RA	-3.46319	3.85706e-06	-1.44133	0.0324686	-1.19367	0.297877	-12.1909	4.83881e-11	-7.16718	1.40686e-08	-3.64901	2.88528e-05	-5.4815	2.84926e-07	-2.01634	0.0136743	-2.25865	0.00472172	supercont1.539|VectorBase|278102|288771|-|ID=AAEL011078-RA stable_id=AAEL011078-PA.1 Parent=AAEL011078 description=conserved hypothetical protein Ontology_term=GO:0030246 Dbxref=protein_id:EAT36878
AAEL002283-RA	-3.16784	7.51515e-06	-1.80563	0.00177426	-1.44673	0.0394381	-12.0182	6.52869e-18	-14.9844	4.3114e-19	-8.78809	4.29497e-16	-3.60433	8.54341e-10	-2.43126	1.72719e-06	-3.80496	3.14402e-10	supercont1.53|VectorBase|892338|892840|-|ID=AAEL002283-RA stable_id=AAEL002283-PA.1 Parent=AAEL002283 description=hypothetical protein Dbxref=protein_id:EAT46527
AAEL011400-RA	-3.44451	3.88583e-06	-2.59944	2.84339e-05	-2.49545	8.31568e-05	-11.9686	5.77877e-11	-14.9345	6.20525e-12	-5.0115	7.82246e-07	-3.90138	1.34858e-05	-3.08336	0.000185766	-2.96136	0.000288031	supercont1.576|VectorBase|640610|641503|+|ID=AAEL011400-RA stable_id=AAEL011400-PA.1 Parent=AAEL011400 description=conserved hypothetical protein Dbxref=protein_id:EAT36516
AAEL001953-RA	-3.74379	2.28022e-06	-3.26368	3.63816e-06	-4.45369	5.75486e-07	-11.8434	3.21397e-13	-19.0582	1.90901e-15	-3.84867	5.53265e-07	-2.95778	2.11759e-05	-10.8211	9.06986e-13	-2.39797	0.000357081	supercont1.46|VectorBase|3245264|3248774|-|ID=AAEL001953-RA stable_id=AAEL001953-PA.1 Parent=AAEL001953 description=conserved hypothetical protein Dbxref=protein_id:EAT46935
AAEL012771-RA	-1.48267	0.0671087	1.8197	0.0063694	-3.62153	1.91593e-05	-11.768	2.16371e-16	-8.20601	2.47208e-14	-18.245	1.26454e-18	-1.72837	0.00313073	-2.03277	0.000220824	-6.12945	1.68233e-12	supercont1.738|VectorBase|448592|449769|-|ID=AAEL012771-RA stable_id=AAEL012771-PA.1 Parent=AAEL012771 description=conserved hypothetical protein Dbxref=protein_id:EAT35042
AAEL000340-RA	-10.6001	3.74944e-06	-7.96696	7.27518e-06	-2.89166	0.00447047	-11.7615	1.81139e-10	-10.268	7.21505e-10	-4.82407	2.36894e-06	-8.30649	6.58729e-09	-4.09626	1.41574e-05	-3.80892	3.1159e-05	supercont1.6|VectorBase|4541766|4563278|-|ID=AAEL000340-RA stable_id=AAEL000340-PA.1 Parent=AAEL000340 description=cytochrome P450 ec_number=1.14.14.1 Ontology_term=GO:0003824,GO:0005489,GO:0005623,GO:0006118,GO:0006629,GO:0006810,GO:0009058 Dbxref=protein_id:EAT48682
AAEL014419-RA	-2.57469	4.41487e-10	-2.92006	3.99241e-11	-1.8933	5.29339e-08	-11.6096	6.48787e-27	-7.83133	2.65817e-24	-1.98837	6.53646e-10	-5.90943	3.8331e-22	-4.90141	1.53851e-20	-1.32382	0.00167241	supercont1.1108|VectorBase|30894|36979|-|ID=AAEL014419-RA stable_id=AAEL014419-PA.1 Parent=AAEL014419 description=conserved hypothetical protein Ontology_term=GO:0042302 Dbxref=protein_id:EAT33300
AAEL013853-RA	-14.9192	8.37741e-06	-3.81082	0.0024593	1.23602	0.588598	-11.6095	1.25105e-10	-6.97573	2.77983e-08	-1.54477	0.122966	-9.26776	1.30228e-09	-3.00731	0.000302276	-1.84934	0.0318495	supercont1.941|VectorBase|231418|265766|-|ID=AAEL013853-RA stable_id=AAEL013853-PA.1 Parent=AAEL013853 description=conserved hypothetical protein Ontology_term=GO:0030246 Dbxref=protein_id:EAT33884
AAEL003803-RA	-2.60666	1.10664e-05	1.04645	0.732587	-2.18859	8.19689e-05	-11.5029	1.47274e-10	-3.08158	0.000241034	-3.74082	2.94912e-05	-4.07313	1.15165e-05	-2.06613	0.0125303	-4.46549	4.14215e-06	supercont1.97|VectorBase|1388429|1389359|+|ID=AAEL003803-RA stable_id=AAEL003803-PA.1 Parent=AAEL003803 description=conserved hypothetical protein Dbxref=protein_id:EAT44890
AAEL002654-RA	-42.7111	1.18078e-08	-3.48817	0.00062377	-1.97221	0.0404073	-11.4553	1.56971e-08	-1.78484	0.09378	1.48357	0.248894	-16.5308	6.35019e-10	-3.96887	0.000227767	-1.24871	0.51349	supercont1.62|VectorBase|3037541|3041837|+|ID=AAEL002654-RA stable_id=AAEL002654-PA.1 Parent=AAEL002654 description=hypothetical protein Dbxref=protein_id:EAT46157
AAEL011798-RA	-6.4585	4.30733e-11	-1.55057	0.000252883	-5.62752	1.13108e-10	-11.4473	3.02719e-21	-4.04029	1.06201e-13	-3.36695	5.13416e-12	-12.0923	1.44616e-21	-3.4238	3.55147e-12	-4.26263	3.59118e-14	supercont1.615|VectorBase|566111|567584|+|ID=AAEL011798-RA stable_id=AAEL011798-PA.1 Parent=AAEL011798 description=allergen, putative Ontology_term=GO:0005576 Dbxref=protein_id:EAT36094
AAEL002482-RA	-3.89467	6.46506e-05	-2.45888	0.00129193	-3.91795	6.20048e-05	-11.4268	1.46701e-08	-5.74176	7.78968e-06	-1.98442	0.0482514	-3.20628	0.00134564	-2.86534	0.00336159	-1.19196	0.603561	supercont1.58|VectorBase|1355745|1356652|-|ID=AAEL002482-RA stable_id=AAEL002482-PA.1 Parent=AAEL002482 description=hypothetical protein Ontology_term=GO:0005576,GO:0006030,GO:0008061 Dbxref=protein_id:EAT46330
AAEL008034-RA	-6.27928	5.18162e-07	-2.83294	9.77746e-05	-1.737	0.0168282	-11.4086	3.14468e-13	-8.76075	7.3065e-12	-4.02869	2.15411e-07	-5.39481	3.83233e-09	-3.69404	7.28964e-07	-2.68149	6.49762e-05	supercont1.297|VectorBase|1082157|1099570|-|ID=AAEL008034-RA stable_id=AAEL008034-PA.1 Parent=AAEL008034 description=conserved hypothetical protein Dbxref=protein_id:EAT40217
AAEL005251-RA	-7.31521	3.29222e-07	-2.36625	0.00072925	-2.69204	0.000398516	-11.3705	1.59809e-14	-8.32493	8.02427e-13	-2.53941	3.30771e-05	-7.41393	3.73471e-12	-3.41909	3.18512e-07	-1.85295	0.00338922	supercont1.147|VectorBase|481631|485265|-|ID=AAEL005251-RA stable_id=AAEL005251-PA.1 Parent=AAEL005251 description=conserved hypothetical protein Ontology_term=GO:0003824,GO:0006519 Dbxref=protein_id:EAT43306
AAEL007495-RA	-4.8326	1.23723e-11	-3.86857	3.64851e-11	-4.26871	3.49314e-11	-11.3694	6.07477e-23	-11.6095	4.55147e-23	-9.0085	1.76749e-21	-5.53739	6.04084e-18	-6.64675	2.34578e-19	-5.52698	6.25497e-18	supercont1.258|VectorBase|985304|1003523|-|ID=AAEL007495-RA stable_id=AAEL007495-PA.1 Parent=AAEL007495 description=phosphoglycerate mutase ec_number=5.4.2.1 Ontology_term=GO:0003824,GO:0005198,GO:0005856,GO:0005975,GO:0006091,GO:0006810,GO:0007010,GO:0009056 Dbxref=protein_id:EAT40815
AAEL008450-RA	-5.23794	5.05584e-11	-3.25668	1.49546e-09	-2.85601	1.42153e-08	-11.3577	1.01074e-13	-7.68519	1.25436e-11	-3.27068	1.98539e-06	-5.94459	3.81549e-10	-3.21449	2.56156e-06	-2.37237	0.00020868	supercont1.326|VectorBase|151993|163673|-|ID=AAEL008450-RA stable_id=AAEL008450-PA.1 Parent=AAEL008450 description=conserved hypothetical protein Dbxref=protein_id:EAT39762
AAEL010793-RA	-4.2868	2.50928e-08	-4.36354	9.70495e-09	-3.12033	4.46608e-07	-11.1788	3.60825e-09	-14.9905	2.36532e-10	-6.21204	1.08337e-06	-5.61905	2.91646e-06	-6.25722	1.00861e-06	-2.54552	0.00493527	supercont1.508|VectorBase|287084|308048|-|ID=AAEL010793-RA stable_id=AAEL010793-PA.1 Parent=AAEL010793 description=F-box/leucine rich repeat protein Dbxref=protein_id:EAT37198
AAEL013566-RA	-19.8389	1.17861e-06	-2.43665	0.0181314	2.00364	0.0702776	-11.0348	3.61656e-08	-6.81384	2.61994e-06	-1.79603	0.0978752	-10.552	5.35815e-08	-2.91922	0.00365792	-1.06075	0.865056	supercont1.871|VectorBase|143932|179656|-|ID=AAEL013566-RA stable_id=AAEL013566-PA.1 Parent=AAEL013566 description=conserved hypothetical protein Ontology_term=GO:0030246 Dbxref=protein_id:EAT34166
AAEL013648-RA	-4.43612	3.27305e-08	-2.91642	7.02828e-07	-2.38204	1.39503e-05	-10.9964	8.28854e-16	-6.97129	3.93247e-13	-1.98491	0.000397444	-6.96932	3.94859e-13	-4.84586	9.89137e-11	-1.73508	0.00337889	supercont1.889|VectorBase|173817|202790|+|ID=AAEL013648-RA stable_id=AAEL013648-PA.1 Parent=AAEL013648 description=conserved hypothetical protein Ontology_term=GO:0003824 Dbxref=protein_id:EAT34078
AAEL004729-RA	-6.63732	1.72786e-07	1.29765	0.16347	-7.02744	1.2224e-07	-10.9428	1.04253e-16	-2.0442	0.00010207	-3.14315	3.34209e-08	-11.1827	7.88311e-17	-2.05462	9.30231e-05	-4.74075	2.37584e-11	supercont1.128|VectorBase|259634|260619|-|ID=AAEL004729-RA stable_id=AAEL004729-PA.1 Parent=AAEL004729 description=conserved hypothetical protein Dbxref=protein_id:EAT43853
AAEL006888-RA	-11.5234	1.53012e-09	-2.20779	0.000185775	-1.21765	0.252164	-10.9336	3.49297e-15	-3.4419	7.49039e-08	-2.51137	1.44752e-05	-6.87438	1.68989e-12	-2.53078	1.27343e-05	-1.37999	0.0880969	supercont1.225|VectorBase|307423|328507|-|ID=AAEL006888-RA stable_id=AAEL006888-PA.1 Parent=AAEL006888 description=hypothetical protein Dbxref=protein_id:EAT41472
AAEL009978-RA	-5.29342	3.84923e-05	1.01459	0.955821	-3.40063	0.000628309	-10.8368	1.92445e-11	-2.1893	0.00327427	-2.40179	0.00118064	-7.66739	9.6532e-10	-1.77353	0.0271201	-3.73845	5.95468e-06	supercont1.443|VectorBase|637333|640294|-|ID=AAEL009978-RA stable_id=AAEL009978-PA.1 Parent=AAEL009978 description=conserved hypothetical protein Dbxref=protein_id:EAT38094
AAEL008764-RA	-5.16798	3.43947e-09	-4.64056	3.48332e-09	-2.38188	5.51121e-06	-10.723	3.997e-14	-8.18382	1.21879e-12	-2.05831	0.000833629	-8.6267	6.14254e-13	-5.35257	4.25472e-10	-2.35198	0.000117203	supercont1.347|VectorBase|521350|584143|-|ID=AAEL008764-RA stable_id=AAEL008764-PA.1 Parent=AAEL008764 description=cuticle protein, putative Ontology_term=GO:0005198 Dbxref=protein_id:EAT39443
AAEL002679-RA	-26.2459	2.85298e-12	-7.78124	4.35021e-10	-2.65829	5.67334e-06	-10.5984	2.54115e-19	-6.05494	1.23474e-15	-1.63224	0.000787079	-9.32068	1.53887e-18	-7.6799	2.72083e-17	-2.43883	8.87298e-08	supercont1.63|VectorBase|1961155|1961661|+|ID=AAEL002679-RA stable_id=AAEL002679-PA.1 Parent=AAEL002679 description=hypothetical protein Dbxref=protein_id:EAT46130
AAEL006874-RA	-2.88646	8.27299e-07	-1.07729	0.522908	-2.40878	6.39354e-06	-10.5919	3.62257e-17	-4.04944	1.07628e-10	-1.54509	0.00843891	-3.22224	7.43908e-09	-2.12644	2.5019e-05	-1.17464	0.309382	supercont1.224|VectorBase|1728284|1729994|-|ID=AAEL006874-RA stable_id=AAEL006874-PA.1 Parent=AAEL006874 description=prophenoloxidase ec_number=1.14.18.1 Ontology_term=GO:0003824,GO:0005215,GO:0006810,GO:0008152,GO:0009607 Dbxref=protein_id:EAT41513
AAEL001319-RA	-25.7784	4.32183e-11	-10.3483	1.15428e-09	2.09961	0.000577198	-10.5465	6.44195e-10	-10.9164	4.53708e-10	1.15803	0.607087	-11.2179	3.44333e-10	-8.8807	3.79699e-09	1.06543	0.823957	supercont1.29|VectorBase|673658|674365|-|ID=AAEL001319-RA stable_id=AAEL001319-PA.1 Parent=AAEL001319 description=hypothetical protein Dbxref=protein_id:EAT47573
AAEL015312-RA	-4.6929	0.000119916	-3.89953	0.000208474	1.69786	0.0870118	-10.3771	3.06957e-08	-6.41239	2.55192e-06	-1.5942	0.170129	-4.24067	0.000111744	-4.59179	5.46141e-05	-1.01239	0.970727	supercont1.1783|VectorBase|19566|20795|-|ID=AAEL015312-RA stable_id=AAEL015312-PA.1 Parent=AAEL015312 description=cathepsin b ec_number=3.4.22.1 Ontology_term=GO:0007275,GO:0008219,GO:0008233,GO:0019538 Dbxref=protein_id:EAT32556
AAEL014919-RA	-3.0459	0.00128632	-1.17742	0.532955	1.19588	0.523121	-10.3434	1.76719e-07	-3.16225	0.00305369	-4.43134	0.000219994	-3.21493	0.00270099	-1.65134	0.174891	-2.90876	0.00561412	supercont1.1335|VectorBase|60843|63839|+|ID=AAEL014919-RA stable_id=AAEL014919-PA.1 Parent=AAEL014919 description=lipase 1 precursor ec_number=3.1.1.3 Ontology_term=GO:0006629,GO:0016787 Dbxref=protein_id:EAT32842
AAEL000094-RA	-18.4647	4.42847e-10	-6.96344	2.83502e-08	-3.9109	3.43878e-06	-10.3399	9.24755e-14	-2.41727	9.29173e-05	-1.00033	0.998702	-10.166	1.13901e-13	-3.63698	1.8369e-07	-2.11238	0.000664528	supercont1.1|VectorBase|3143035|3145074|-|ID=AAEL000094-RA stable_id=AAEL000094-PA.1 Parent=AAEL000094 description=hypothetical protein Dbxref=protein_id:EAT48955
AAEL011730-RA	-4.01186	0.00274354	1.54346	0.240144	1.09451	0.814387	-10.3385	0.00234444	-4.10041	0.0556169	-2.79197	0.158711	-7.01266	0.00973358	1.03214	0.964873	3.20305	0.111435	supercont1.606|VectorBase|650035|650560|+|ID=AAEL011730-RA stable_id=AAEL011730-PA.1 Parent=AAEL011730 description=odorant-binding protein 99c, putative Ontology_term=GO:0005549,GO:0006810 Dbxref=protein_id:EAT36183
AAEL003711-RA	-2.15218	4.89901e-08	-2.67808	1.0372e-09	-1.99737	1.63165e-07	-10.3082	1.50267e-19	-7.19812	3.10923e-17	-1.73822	0.000142202	-5.82372	1.02452e-15	-4.23959	3.40162e-13	-1.24709	0.0978481	supercont1.95|VectorBase|2616904|2617669|+|ID=AAEL003711-RA stable_id=AAEL003711-PA.1 Parent=AAEL003711 description=conserved hypothetical protein Ontology_term=GO:0042302 Dbxref=protein_id:EAT44978
AAEL007967-RA	-4.4171	1.24346e-08	-1.70645	0.000335293	-4.85409	5.89441e-09	-10.2234	1.20937e-11	-2.60336	0.000289543	-1.83765	0.0150758	-3.42803	8.97627e-06	-2.48717	0.000504655	-2.32397	0.0011333	supercont1.292|VectorBase|921427|961201|-|ID=AAEL007967-RA stable_id=AAEL007967-PA.1 Parent=AAEL007967 description=conserved hypothetical protein Ontology_term=GO:0005102,GO:0005198,GO:0007154,GO:0007165 Dbxref=protein_id:EAT40287
AAEL002520-RA	-2.17407	8.47367e-05	-1.73893	0.000907356	-1.74207	0.0014825	-10.1926	5.19788e-13	-4.85942	8.33955e-09	-2.78997	2.45119e-05	-3.62411	5.5479e-07	-2.27449	0.00043225	-2.19945	0.000680932	supercont1.59|VectorBase|2398878|2400537|-|ID=AAEL002520-RA stable_id=AAEL002520-PA.1 Parent=AAEL002520 description=apolipoprotein D, putative Dbxref=protein_id:EAT46299
AAEL008658-RA	-5.49531	9.27296e-06	-1.32979	0.232324	-3.21808	0.000343644	-10.1638	6.85731e-11	-5.4999	8.03419e-08	-4.46881	9.80152e-07	-5.12068	1.89346e-07	-2.30239	0.00230932	-3.36764	2.97724e-05	supercont1.339|VectorBase|235747|243445|+|ID=AAEL008658-RA stable_id=AAEL008658-PA.1 Parent=AAEL008658 description=conserved hypothetical protein Dbxref=protein_id:EAT39547
AAEL006323-RA	-1.35943	0.00635182	-3.76357	1.39156e-09	-4.36899	8.49737e-10	-10.1075	5.4347e-21	-18.4597	2.27321e-24	-1.14785	0.244023	-2.97023	3.61891e-11	-4.81494	1.17455e-15	-2.94759	4.33874e-11	supercont1.200|VectorBase|1518022|1524686|+|ID=AAEL006323-RA stable_id=AAEL006323-PA.1 Parent=AAEL006323 description=hypothetical protein ec_number=3.4.11.2 Ontology_term=GO:0004179,GO:0006508 Dbxref=protein_id:EAT42123
AAEL013542-RA	-4.63896	4.05298e-09	-2.70176	3.19671e-07	-3.40511	6.07258e-08	-10.0972	8.8458e-24	-11.2484	1.87135e-24	-2.61702	6.02499e-12	-2.56755	1.0265e-11	-2.58752	8.26265e-12	-2.59607	7.53595e-12	supercont1.865|VectorBase|146038|158723|+|ID=AAEL013542-RA stable_id=AAEL013542-PA.1 Parent=AAEL013542 description=elongase, putative Ontology_term=GO:0005623,GO:0006629,GO:0016740 Dbxref=protein_id:EAT34192
AAEL011222-RA	-2.70214	8.65339e-06	-1.29783	0.0696232	-2.02904	0.000234838	-10.0003	4.9611e-13	-5.38542	1.58052e-09	-4.49075	2.05681e-08	-3.84046	1.97514e-07	-2.17573	0.000709922	-2.49006	0.000108579	supercont1.554|VectorBase|320883|610797|+|ID=AAEL011222-RA stable_id=AAEL011222-PA.1 Parent=AAEL011222 description=cd36 antigen Ontology_term=GO:0007155,GO:0016020 Dbxref=protein_id:EAT36719
AAEL014823-RA	-9.26506	1.04985e-07	-2.23861	0.00136945	-1.80926	0.0153433	-9.99711	5.99499e-07	-3.24794	0.00380045	-1.06307	0.873254	-7.0851	9.68149e-06	-2.66468	0.0142924	-2.07118	0.0637624	supercont1.1280|VectorBase|18184|19432|+|ID=AAEL014823-RA stable_id=AAEL014823-PA.1 Parent=AAEL014823 description=conserved hypothetical protein Dbxref=protein_id:EAT32939
AAEL010075-RA	-1.89987	3.45632e-05	-1.62248	0.000259551	-1.99751	1.62157e-05	-9.98839	5.99969e-15	-9.48099	1.18087e-14	-2.32246	3.9672e-05	-3.82598	8.41063e-09	-3.67455	1.64489e-08	-2.16295	0.000129952	supercont1.451|VectorBase|645445|646675|-|ID=AAEL010075-RA stable_id=AAEL010075-PA.1 Parent=AAEL010075 description=oxidoreductase ec_number=1.1.1.159 Ontology_term=GO:0003824,GO:0008152 Dbxref=protein_id:EAT37999
AAEL003694-RA	-3.77873	3.09965e-07	-4.80988	1.99027e-08	-2.88086	3.94371e-06	-9.93985	1.49061e-11	-15.4923	1.17032e-13	-3.56815	4.9985e-06	-5.57977	1.58227e-08	-6.37771	2.96826e-09	-5.61171	1.4722e-08	supercont1.94|VectorBase|2220548|2223088|-|ID=AAEL003694-RA stable_id=AAEL003694-PA.1 Parent=AAEL003694 description=hypothetical protein Dbxref=protein_id:EAT45023
AAEL002780-RA	-12.7852	3.96353e-09	-3.46655	7.16803e-06	-1.31185	0.166308	-9.91838	4.44037e-10	-3.16621	0.000144716	-1.0917	0.748215	-10.2126	3.26186e-10	-4.13509	7.34426e-06	1.29223	0.350852	supercont1.68|VectorBase|533722|548211|-|ID=AAEL002780-RA stable_id=AAEL002780-PA.1 Parent=AAEL002780 description=conserved hypothetical protein Ontology_term=GO:0005576,GO:0006030,GO:0008061 Dbxref=protein_id:EAT45952
AAEL010161-RA	-1.22349	0.00501887	-1.29083	0.000534183	-1.45589	2.83788e-05	-9.83165	6.59747e-19	-12.9771	1.58223e-20	-1.93976	1.6347e-05	-2.98359	9.27957e-10	-6.65254	2.40522e-16	-1.55971	0.0019823	supercont1.458|VectorBase|645883|655997|-|ID=AAEL010161-RA stable_id=AAEL010161-PA.1 Parent=AAEL010161 description=conserved hypothetical protein Dbxref=protein_id:EAT37887
AAEL002561-RA	-8.99485	2.93747e-07	-4.84474	5.50322e-06	-1.76492	0.0276699	-9.72873	7.80289e-06	-3.13442	0.0128503	1.18081	0.705526	-10.8358	3.65287e-06	-7.27312	5.93848e-05	1.6199	0.276295	supercont1.60|VectorBase|2407220|2407572|+|ID=AAEL002561-RA stable_id=AAEL002561-PA.1 Parent=AAEL002561 description=conserved hypothetical protein Dbxref=protein_id:EAT46249
AAEL009236-RA	-5.52816	1.74356e-11	-2.97874	2.06696e-09	-2.99551	4.3997e-09	-9.70624	2.3427e-15	-6.08046	1.75401e-12	-2.92821	3.35445e-07	-3.55987	1.07678e-08	-2.59678	2.8654e-06	-2.90995	3.74975e-07	supercont1.383|VectorBase|522915|572012|-|ID=AAEL009236-RA stable_id=AAEL009236-PA.1 Parent=AAEL009236 description=glycoside hydrolases ec_number=3.2.1.108 Ontology_term=GO:0005975,GO:0016787 Dbxref=protein_id:EAT38910
AAEL011797-RA	-8.89935	2.48597e-08	-1.00055	0.997483	-2.20457	0.000900152	-9.69625	3.74258e-08	-2.54792	0.00693575	-2.87611	0.00260828	-12.4745	3.72911e-09	-2.01785	0.0383653	-1.41628	0.293621	supercont1.615|VectorBase|491556|492430|-|ID=AAEL011797-RA stable_id=AAEL011797-PA.1 Parent=AAEL011797 description=venom allergen Ontology_term=GO:0005576,GO:0005576,GO:0009607 Dbxref=protein_id:EAT36092
AAEL009513-RA	-2.54453	1.61992e-05	1.02968	0.827443	-1.93281	0.00042796	-9.62059	4.30798e-16	-8.67967	1.76493e-15	-3.22469	1.71149e-08	-3.45826	4.7355e-09	-2.36728	5.78737e-06	-1.75229	0.00141842	supercont1.402|VectorBase|195292|207584|-|ID=AAEL009513-RA stable_id=AAEL009513-PA.1 Parent=AAEL009513 description=adenylate cyclase Dbxref=protein_id:EAT38608
AAEL008045-RA	-4.2009	0.000128803	-6.04608	7.05784e-06	-1.12775	0.660627	-9.56951	1.38125e-05	-10.0937	9.60398e-06	-1.43397	0.427624	-9.57992	1.37107e-05	-7.33233	8.32593e-05	-1.13816	0.774943	supercont1.297|VectorBase|404472|406778|+|ID=AAEL008045-RA stable_id=AAEL008045-PA.1 Parent=AAEL008045 description=hexamerin 2 beta ec_number=1.14.18.1 Ontology_term=GO:0005215,GO:0005576,GO:0005615,GO:0006810,GO:0043234,GO:0045735 Dbxref=protein_id:EAT40204
AAEL001068-RA	-3.98754	6.98713e-09	-3.88361	3.91803e-09	-1.90924	3.52694e-05	-9.56439	4.83923e-13	-6.97701	2.7916e-11	-3.88694	1.1027e-07	-5.43638	8.54893e-10	-4.32139	2.31414e-08	-2.16517	0.000610586	supercont1.22|VectorBase|3069629|3095336|+|ID=AAEL001068-RA stable_id=AAEL001068-PA.1 Parent=AAEL001068 description=myosin light chain 2V, putative Ontology_term=GO:0005509 Dbxref=protein_id:EAT47843
AAEL000636-RA	-13.4338	7.19779e-15	-3.08999	1.28762e-10	-4.44505	8.79413e-12	-9.5351	3.1237e-14	-4.18309	4.42602e-09	-2.29426	7.93425e-05	-3.99366	9.25572e-09	-3.5793	5.41484e-08	-1.80269	0.00320594	supercont1.13|VectorBase|3271840|3274623|+|ID=AAEL000636-RA stable_id=AAEL000636-PA.1 Parent=AAEL000636 description=conserved hypothetical protein Ontology_term=GO:0005102,GO:0005198,GO:0007154,GO:0007165 Dbxref=protein_id:EAT48321
AAEL012342-RA	-9.13383	4.35387e-07	-1.77884	0.0229531	1.51077	0.107756	-9.43279	9.12185e-05	-1.70712	0.300914	1.34709	0.562382	-5.26154	0.00244715	-1.67005	0.320899	-1.24495	0.669776	supercont1.681|VectorBase|16504|17846|-|ID=AAEL012342-RA stable_id=AAEL012342-PA.1 Parent=AAEL012342 description=lysosomal acid lipase, putative ec_number=3.1.1.3 Ontology_term=GO:0006629,GO:0016787 Dbxref=protein_id:EAT35485
AAEL013498-RA	-1.83312	3.42099e-06	1.01164	0.877819	-2.62006	1.66904e-08	-9.41663	7.62687e-25	-5.25335	1.90611e-20	-1.54325	1.48897e-05	-3.44889	2.14183e-16	-2.82232	4.20006e-14	-1.86992	1.70868e-08	supercont1.856|VectorBase|244653|247051|-|ID=AAEL013498-RA stable_id=AAEL013498-PA.1 Parent=AAEL013498 description=prophenoloxidase ec_number=1.14.18.1 Ontology_term=GO:0003824,GO:0005215,GO:0006810,GO:0008152,GO:0009607 Dbxref=protein_id:EAT34244
AAEL002696-RA	-3.28183	3.51532e-06	-2.97502	4.33417e-06	-9.23236	2.37495e-09	-9.34387	1.76342e-08	-25.3192	2.0413e-12	-3.82488	0.000115206	-1.97279	0.0350054	-4.33326	3.43424e-05	-2.11539	0.0208869	supercont1.64|VectorBase|2854738|2857357|+|ID=AAEL002696-RA stable_id=AAEL002696-PA.1 Parent=AAEL002696 description=hypothetical protein ec_number=3.4.11.2 Ontology_term=GO:0004179,GO:0006508 Dbxref=protein_id:EAT46107
AAEL009795-RA	-8.40938	4.70279e-12	-2.86751	1.31146e-08	-2.75414	4.65547e-08	-9.34256	7.19449e-18	-5.59147	2.0635e-14	-1.98357	2.17914e-05	-4.00574	8.47723e-12	-3.00277	2.75148e-09	-1.39673	0.0227394	supercont1.429|VectorBase|889329|914752|+|ID=AAEL009795-RA stable_id=AAEL009795-PA.1 Parent=AAEL009795 description=papilin ec_number=3.4.24.14 Ontology_term=GO:0005578,GO:0007165,GO:0008233,GO:0009607,GO:0019538,GO:0030234 Dbxref=protein_id:EAT38304
AAEL006662-RA	-2.85442	9.74561e-08	-1.57767	0.000291319	-2.23829	1.96157e-06	-9.27615	2.92967e-21	-12.8202	3.1164e-23	-3.6741	5.85563e-14	-3.65001	6.77534e-14	-2.94211	1.04167e-11	-1.17538	0.150628	supercont1.215|VectorBase|1654479|1655165|-|ID=AAEL006662-RA stable_id=AAEL006662-PA.1 Parent=AAEL006662 description=hypothetical protein Dbxref=protein_id:EAT41747
AAEL007495-RB	-4.86284	1.83136e-08	-4.13991	2.97675e-08	-4.63028	2.67089e-08	-9.1989	4.18833e-14	-10.5853	6.94541e-15	-8.21597	1.87261e-13	-5.37549	7.92708e-11	-6.40659	5.9814e-12	-4.67116	6.80634e-10	supercont1.258|VectorBase|985301|1003523|-|ID=AAEL007495-RB stable_id=AAEL007495-PB.1 Parent=AAEL007495 description=phosphoglycerate mutase ec_number=5.4.2.1 Ontology_term=GO:0003824,GO:0005198,GO:0005856,GO:0005975,GO:0006091,GO:0006810,GO:0007010,GO:0009056 Dbxref=protein_id:EAT40814
AAEL007486-RA	-7.87063	9.6799e-07	-2.86692	0.000408618	-1.62992	0.0618574	-9.1399	5.81414e-11	-3.02166	5.25973e-05	-1.36295	0.20713	-6.77005	2.0347e-09	-1.75276	0.0256387	-1.729	0.029192	supercont1.258|VectorBase|627758|728020|+|ID=AAEL007486-RA stable_id=AAEL007486-PA.1 Parent=AAEL007486 description=alpha-esterase ec_number=3.1.1.1 Ontology_term=GO:0016787 Dbxref=protein_id:EAT40802
AAEL014073-RA	-5.33911	2.25859e-08	-4.90006	1.90525e-08	-3.75106	3.62743e-07	-9.13316	5.27739e-18	-11.2146	3.07403e-19	-4.49363	5.64061e-13	-5.70276	8.20773e-15	-5.07666	6.174e-14	-3.85353	1.0572e-11	supercont1.999|VectorBase|6410|7402|-|ID=AAEL014073-RA stable_id=AAEL014073-PA.1 Parent=AAEL014073 description=conserved hypothetical protein Dbxref=protein_id:EAT33642
AAEL011177-RA	-15.9281	1.62331e-07	-5.19203	2.27862e-05	-1.26129	0.412813	-9.1309	5.08974e-11	-9.84968	2.13256e-11	-3.15685	2.79647e-05	-7.02862	1.13067e-09	-4.3232	4.98694e-07	-2.8073	0.000122096	supercont1.548|VectorBase|62012|78613|-|ID=AAEL011177-RA stable_id=AAEL011177-PA.1 Parent=AAEL011177 description=conserved hypothetical protein Dbxref=protein_id:EAT36761
AAEL014879-RA	-19.157	2.93274e-08	-4.4561	2.69689e-05	-1.02018	0.938317	-9.09276	4.14425e-08	-1.04977	0.879777	2.2045	0.01799	-9.75013	2.14083e-08	-1.8913	0.0532533	1.22486	0.528743	supercont1.1321|VectorBase|137399|137902|-|ID=AAEL014879-RA stable_id=AAEL014879-PA.1 Parent=AAEL014879 description=pupal cuticle protein, putative Ontology_term=GO:0042302 Dbxref=protein_id:EAT32882
AAEL011890-RA	-14.2521	2.35616e-13	-6.03185	1.4736e-11	-1.27271	0.0180128	-9.06949	3.16009e-13	-6.17374	5.45238e-11	1.15903	0.460442	-12.7802	4.80154e-15	-5.19122	6.51138e-10	1.04369	0.830047	supercont1.626|VectorBase|530535|578734|+|ID=AAEL011890-RA stable_id=AAEL011890-PA.1 Parent=AAEL011890 description=conserved hypothetical protein Dbxref=protein_id:EAT35992
AAEL006919-RA	-8.03557	5.49225e-06	-8.07689	2.60533e-06	-3.04639	0.00170931	-9.00056	2.45894e-16	-6.71325	1.80802e-14	-1.5522	0.00730745	-8.01866	1.273e-15	-6.65492	2.06802e-14	-1.82181	0.000427896	supercont1.227|VectorBase|1346418|1347327|-|ID=AAEL006919-RA stable_id=AAEL006919-PA.1 Parent=AAEL006919 description=serine-type enodpeptidase, ec_number=3.4.21.4 Ontology_term=GO:0008233,GO:0019538 Dbxref=protein_id:EAT41451
AAEL003294-RA	-3.73835	9.85892e-05	-1.17748	0.477574	-3.79553	8.85228e-05	-8.96654	1.96277e-14	-3.07595	2.84695e-07	-4.21609	1.42625e-09	-3.44416	4.13567e-08	-1.85207	0.00144536	-2.66185	3.43288e-06	supercont1.83|VectorBase|1103397|1112942|+|ID=AAEL003294-RA stable_id=AAEL003294-PA.1 Parent=AAEL003294 description=fibrinogen and fibronectin Dbxref=protein_id:EAT45418
AAEL006108-RA	-17.4677	1.65498e-06	1.3786	0.341846	-1.038	0.916353	-8.94801	7.53576e-10	-8.25373	1.82915e-09	-8.10109	2.2486e-09	-5.48132	1.88721e-07	-1.25283	0.40028	-6.46592	2.83401e-08	supercont1.189|VectorBase|234195|245248|+|ID=AAEL006108-RA stable_id=AAEL006108-PA.1 Parent=AAEL006108 description=conserved hypothetical protein Ontology_term=GO:0005549,GO:0006810 Dbxref=protein_id:EAT42350
AAEL004951-RA	-7.79095	3.77223e-09	-2.62715	1.0043e-05	-1.37173	0.0530507	-8.93072	2.84233e-17	-4.58655	1.28443e-12	-3.6515	9.26588e-11	-6.17634	7.84135e-15	-2.42679	4.13166e-07	-1.80018	0.000231086	supercont1.136|VectorBase|1321223|1334082|-|ID=AAEL004951-RA stable_id=AAEL004951-PA.1 Parent=AAEL004951 description=conserved hypothetical protein Ontology_term=GO:0042302 Dbxref=protein_id:EAT43635
AAEL013496-RA	-1.9472	5.81776e-07	-1.3164	0.00156742	-2.70607	5.095e-09	-8.85396	8.70801e-23	-4.05262	1.53644e-16	-1.48304	0.000250113	-4.21867	6.39989e-17	-2.76821	1.66194e-12	-1.09983	0.333026	supercont1.856|VectorBase|131509|144052|-|ID=AAEL013496-RA stable_id=AAEL013496-PA.1 Parent=AAEL013496 description=prophenoloxidase ec_number=1.14.18.1 Ontology_term=GO:0003824,GO:0005215,GO:0006810,GO:0008152,GO:0009607 Dbxref=protein_id:EAT34240
AAEL013851-RA	-6.40989	2.92984e-06	-7.39587	6.13109e-07	-1.3251	0.258197	-8.75225	3.85895e-09	-4.58731	4.16086e-06	1.01553	0.956587	-11.8768	1.67157e-10	-5.13858	1.20087e-06	-1.30628	0.348235	supercont1.941|VectorBase|83445|84274|+|ID=AAEL013851-RA stable_id=AAEL013851-PA.1 Parent=AAEL013851 description=conserved hypothetical protein Dbxref=protein_id:EAT33879
AAEL004833-RA	-1.41981	0.0478436	-1.05731	0.71635	1.12709	0.469329	-8.73187	4.06208e-10	-13.271	4.38857e-12	-9.68229	1.287e-10	-2.41248	0.00144511	-1.8312	0.0232496	-3.04897	0.000101694	supercont1.132|VectorBase|1222303|1223659|-|ID=AAEL004833-RA stable_id=AAEL004833-PA.1 Parent=AAEL004833 description=conserved hypothetical protein Dbxref=protein_id:EAT43734
AAEL006971-RA	-2.29056	0.000760735	-1.01642	0.928299	-3.22299	3.38464e-05	-8.5809	4.13028e-19	-7.95342	1.31287e-18	-1.72368	9.01226e-05	-2.07067	9.64914e-07	-1.71035	0.000108734	-1.42329	0.00704665	supercont1.230|VectorBase|597786|599062|-|ID=AAEL006971-RA stable_id=AAEL006971-PA.1 Parent=AAEL006971 description=conserved hypothetical protein Dbxref=protein_id:EAT41388
AAEL013452-RA	-4.79556	6.70337e-10	-3.08186	1.70544e-08	-3.16806	2.83759e-08	-8.536	2.14212e-15	-8.13317	4.23659e-15	-3.55927	2.72216e-09	-5.05206	6.27067e-12	-3.4121	5.87763e-09	-2.25231	1.45291e-05	supercont1.847|VectorBase|412635|426314|-|ID=AAEL013452-RA stable_id=AAEL013452-PA.1 Parent=AAEL013452 description=conserved hypothetical protein Dbxref=protein_id:EAT34291
AAEL006355-RA	-3.08442	1.20245e-05	-1.76896	0.0026779	-3.9381	1.46279e-06	-8.48015	5.13226e-12	-2.80529	2.30416e-05	-1.64924	0.0239725	-2.90106	1.42215e-05	-2.2814	0.000420056	-1.53606	0.0506346	supercont1.201|VectorBase|1550504|1560878|+|ID=AAEL006355-RA stable_id=AAEL006355-PA.1 Parent=AAEL006355 description=conserved hypothetical protein Ontology_term=GO:0016020 Dbxref=protein_id:EAT42099
AAEL015460-RA	-9.16776	1.2953e-05	-4.61266	0.000241445	-2.97494	0.00534675	-8.4354	1.73545e-07	-1.37193	0.345049	-1.24961	0.504466	-7.47297	5.33965e-07	-3.50063	0.000551971	-1.82092	0.0781019	supercont1.2417|VectorBase|6447|6944|+|ID=AAEL015460-RA stable_id=AAEL015460-PA.1 Parent=AAEL015460 description=conserved hypothetical protein Ontology_term=GO:0042302
AAEL005988-RA	-4.00722	1.06112e-09	-2.86473	1.38068e-08	-4.87939	2.03718e-10	-8.41464	7.43671e-21	-4.7752	1.48271e-16	-1.89827	8.81874e-07	-6.63052	3.58844e-19	-4.74906	1.65253e-16	-3.45084	1.49665e-13	supercont1.183|VectorBase|1014795|1017654|-|ID=AAEL005988-RA stable_id=AAEL005988-PA.1 Parent=AAEL005988 description=conserved hypothetical protein ec_number=3.2.1.17 Ontology_term=GO:0005576,GO:0006950,GO:0007582,GO:0009607,GO:0016787 Dbxref=protein_id:EAT42491
AAEL002071-RA	-9.939	1.43842e-06	-4.29751	7.90745e-05	-3.55202	0.000501407	-8.36513	2.74954e-11	-5.13711	1.4088e-08	-2.4832	0.000262895	-6.75977	3.92298e-10	-2.67544	9.84874e-05	-3.85629	6.83859e-07	supercont1.48|VectorBase|2240445|2252525|-|ID=AAEL002071-RA stable_id=AAEL002071-PA.1 Parent=AAEL002071 description=cytochrome P450 ec_number=1.14.14.1 Ontology_term=GO:0003824,GO:0005489,GO:0005623,GO:0006118,GO:0006629 Dbxref=protein_id:EAT46796
AAEL012780-RA	-3.31843	2.19123e-10	-2.26781	1.06199e-08	-2.38436	1.16044e-08	-8.35065	6.23979e-19	-4.50245	2.4853e-14	-2.8142	5.62728e-10	-4.03726	2.15812e-13	-2.90807	2.63126e-10	-2.31749	5.93093e-08	supercont1.739|VectorBase|140048|141166|-|ID=AAEL012780-RA stable_id=AAEL012780-PA.1 Parent=AAEL012780 description=trypsin, putative ec_number=3.4.21.86 Ontology_term=GO:0004252,GO:0006508 Dbxref=protein_id:EAT35021
AAEL003185-RA	-2.18132	2.11842e-07	-2.5345	1.19677e-08	-1.36169	0.00181477	-8.30102	6.31458e-20	-6.73334	1.82637e-18	-1.03495	0.766423	-7.01624	9.21663e-19	-6.78978	1.58836e-18	-1.54665	0.00053844	supercont1.81|VectorBase|2707784|2708426|+|ID=AAEL003185-RA stable_id=AAEL003185-PA.1 Parent=AAEL003185 description=hypothetical protein Dbxref=protein_id:EAT45551
AAEL012767-RA	-1.9833	2.88203e-08	-1.26085	0.000989398	-4.2451	2.65792e-12	-8.27497	5.21975e-16	-7.29042	3.37059e-15	-3.68323	3.37972e-10	-2.44394	1.05819e-06	-3.2164	4.48822e-09	-2.96146	2.26153e-08	supercont1.738|VectorBase|506597|508230|-|ID=AAEL012767-RA stable_id=AAEL012767-PA.1 Parent=AAEL012767 description=conserved hypothetical protein Dbxref=protein_id:EAT35044
AAEL010434-RA	-2.9777	2.53277e-08	-4.68874	1.55738e-10	-1.60003	0.000208359	-8.24547	4.48081e-21	-8.01178	7.05345e-21	2.18093	1.02695e-08	-5.50673	4.42604e-18	-10.943	6.67491e-23	-1.0122	0.909209	supercont1.477|VectorBase|206261|212970|+|ID=AAEL010434-RA stable_id=AAEL010434-PA.1 Parent=AAEL010434 description=conserved hypothetical protein Ontology_term=GO:0005319,GO:0006869 Dbxref=protein_id:EAT37585
AAEL002376-RA	-3.12921	1.37721e-08	-1.34406	0.00436474	-3.01383	2.06128e-08	-8.23937	1.03208e-11	-5.96707	6.82678e-10	-3.86849	2.82058e-07	-3.83968	3.13798e-07	-2.41241	0.000227096	-4.22704	8.0046e-08	supercont1.55|VectorBase|194702|218963|-|ID=AAEL002376-RA stable_id=AAEL002376-PA.1 Parent=AAEL002376 description=carboxylesterase ec_number=3.1.1.1 Ontology_term=GO:0016787 Dbxref=protein_id:EAT46419
AAEL006044-RA	-6.39082	2.53524e-08	-1.24022	0.166631	-2.34015	0.00011858	-8.199	9.08694e-10	-4.27277	1.93424e-06	-5.7055	6.09008e-08	-6.89586	6.59896e-09	-1.98084	0.0113822	-5.02642	2.7543e-07	supercont1.187|VectorBase|209281|226980|-|ID=AAEL006044-RA stable_id=AAEL006044-PA.1 Parent=AAEL006044 description=cytochrome P450 ec_number=1.14.14.1 Ontology_term=GO:0004497,GO:0005506,GO:0006118,GO:0020037 Dbxref=protein_id:EAT42396
AAEL005964-RA	-3.52055	4.93267e-09	-2.85918	1.95834e-08	-2.29008	6.82004e-07	-8.10863	2.89899e-19	-15.4045	4.13698e-23	-4.84347	2.0009e-15	-4.21351	3.08017e-14	-3.42388	2.47514e-12	-2.57713	1.89273e-09	supercont1.182|VectorBase|1438794|1440158|-|ID=AAEL005964-RA stable_id=AAEL005964-PA.1 Parent=AAEL005964 description=actin Ontology_term=GO:0000003,GO:0003774,GO:0005198,GO:0005856,GO:0007010,GO:0007582,GO:0030154 Dbxref=protein_id:EAT42509
AAEL011624-RA	-2.51072	3.80489e-05	1.22987	0.16687	-2.28295	0.000108163	-8.10463	1.61074e-11	-4.29256	7.75344e-08	-5.26339	4.60946e-09	-3.29905	3.21057e-06	-2.18581	0.000937404	-2.05293	0.00209341	supercont1.595|VectorBase|609027|618386|-|ID=AAEL011624-RA stable_id=AAEL011624-PA.1 Parent=AAEL011624 description=granzyme A precursor, putative ec_number=3.4.21.27 Ontology_term=GO:0000003,GO:0005576,GO:0006464,GO:0007165,GO:0007275,GO:0008233,GO:0019538,GO:0030154 Dbxref=protein_id:EAT36278
AAEL012216-RA	-6.77631	3.44586e-05	-4.58662	0.000159633	1.1925	0.580668	-8.0828	1.20052e-07	-10.2065	1.30538e-08	-3.59678	0.000279307	-5.67816	3.63749e-06	-5.44656	5.4416e-06	-2.84644	0.00224548	supercont1.667|VectorBase|5388|6582|+|ID=AAEL012216-RA stable_id=AAEL012216-PA.1 Parent=AAEL012216 description=cathepsin b ec_number=3.4.22.1 Ontology_term=GO:0007275,GO:0008219,GO:0008233,GO:0019538 Dbxref=protein_id:EAT35620
AAEL004582-RA	-6.02934	3.43215e-08	-4.85442	7.13968e-08	-2.41412	7.96915e-05	-8.07922	7.37447e-12	-5.9057	4.61834e-10	-2.07093	0.00139921	-6.85574	6.22149e-11	-4.0803	8.4745e-08	-1.36702	0.145779	supercont1.123|VectorBase|1895036|1910616|-|ID=AAEL004582-RA stable_id=AAEL004582-PA.1 Parent=AAEL004582 description=beta-galactosidase ec_number=3.2.1.23 Ontology_term=GO:0005764,GO:0005941,GO:0005975,GO:0007275,GO:0008219,GO:0016787 Dbxref=protein_id:EAT44045
AAEL008125-RA	-8.16696	3.7768e-09	-2.13081	0.000138623	-2.08219	0.000330785	-8.02036	9.94873e-12	-7.16851	4.22434e-11	-4.02521	1.20641e-07	-3.84401	2.34453e-07	-2.32941	0.00031013	-2.17448	0.000790001	supercont1.302|VectorBase|267964|282135|+|ID=AAEL008125-RA stable_id=AAEL008125-PA.1 Parent=AAEL008125 description=conserved hypothetical protein Ontology_term=GO:0003824 Dbxref=protein_id:EAT40115
AAEL000946-RA	-10.3195	8.00437e-09	-1.78906	0.00421221	-1.2102	0.307588	-7.97476	1.20743e-11	-2.04551	0.00184741	-1.72979	0.0143117	-6.09959	4.02448e-10	-2.04004	0.00191232	-1.52544	0.0549717	supercont1.19|VectorBase|2212943|2226400|+|ID=AAEL000946-RA stable_id=AAEL000946-PA.1 Parent=AAEL000946 description=conserved hypothetical protein Dbxref=protein_id:EAT47977
AAEL015063-RA	-2.34697	0.000260483	-1.46958	0.0324941	-4.08292	1.75134e-06	-7.95352	5.51081e-13	-5.65977	6.58279e-11	-2.76821	4.89428e-06	-2.76153	5.08958e-06	-2.75396	5.32083e-06	-4.08011	9.58369e-09	supercont1.1437|VectorBase|79217|80376|+|ID=AAEL015063-RA stable_id=AAEL015063-PA.1 Parent=AAEL015063 description=elongase, putative Ontology_term=GO:0005623,GO:0006629,GO:0016740 Dbxref=protein_id:EAT32713
AAEL001737-RA	-3.59951	3.6838e-07	-2.12196	5.22972e-05	-2.95754	2.37606e-06	-7.92892	2.6493e-09	-11.5592	4.49239e-11	-4.12406	4.8648e-06	-2.13842	0.00666561	-2.52887	0.00120763	-3.04411	0.00015907	supercont1.41|VectorBase|2128933|2130683|-|ID=AAEL001737-RA stable_id=AAEL001737-PA.1 Parent=AAEL001737 description=conserved hypothetical protein Ontology_term=GO:0003824 Dbxref=protein_id:EAT47135
AAEL012715-RA	-7.51254	1.47461e-08	-4.48187	2.21166e-07	-3.27751	6.25531e-06	-7.9264	9.4294e-09	-6.62227	6.55662e-08	-2.6044	0.00153487	-7.21383	2.59366e-08	-6.29073	1.14784e-07	-2.02444	0.0160627	supercont1.727|VectorBase|186730|187231|+|ID=AAEL012715-RA stable_id=AAEL012715-PA.1 Parent=AAEL012715 description=conserved hypothetical protein Dbxref=protein_id:EAT35101
AAEL015606-RA	-1.35247	0.0427554	1.52531	0.00515205	-1.90488	0.000351497	-7.85949	2.20385e-06	-3.76304	0.000909815	-4.16013	0.000415836	-2.25854	0.0325966	-1.08607	0.82304	-1.79764	0.118318	supercont1.3709|VectorBase|2201|3226|+|ID=AAEL015606-RA stable_id=AAEL015606-PA.1 Parent=AAEL015606 description=hypothetical protein Ontology_term=GO:0005576,GO:0006030,GO:0008061
AAEL006103-RB	-7.85276	2.18382e-06	1.22349	0.416615	-1.76174	0.0462391	-7.85395	3.74401e-05	-8.3727	2.40429e-05	-12.206	1.72066e-06	-5.57318	0.000383082	-1.29605	0.557976	-4.83197	0.000971975	supercont1.189|VectorBase|2037030|2054778|-|ID=AAEL006103-RB stable_id=AAEL006103-PB.1 Parent=AAEL006103 description=conserved hypothetical protein Dbxref=protein_id:EAT42361
AAEL010269-RA	-5.03468	1.63441e-09	-1.92773	2.25963e-05	-2.55638	1.01439e-06	-7.84808	3.31374e-19	-3.88931	1.14879e-13	-3.60958	5.65927e-13	-4.52417	5.29953e-15	-2.50882	2.81793e-09	-3.01377	3.31164e-11	supercont1.466|VectorBase|65073|72685|+|ID=AAEL010269-RA stable_id=AAEL010269-PA.1 Parent=AAEL010269 description=venom allergen Ontology_term=GO:0005576 Dbxref=protein_id:EAT37768
AAEL001985-RA	-2.14593	0.00195204	1.68074	0.0147442	1.29441	0.214129	-7.83544	2.22252e-05	-2.3546	0.0501669	-2.70872	0.0239212	-3.48477	0.00549535	-1.05322	0.903026	1.04612	0.915621	supercont1.47|VectorBase|2100504|2101066|-|ID=AAEL001985-RA stable_id=AAEL001985-PA.1 Parent=AAEL001985 description=protein serine/threonine kinase, putative Dbxref=protein_id:EAT46831
AAEL007913-RA	-3.92611	2.12451e-05	-1.49672	0.0625339	-2.12005	0.0035516	-7.82756	1.92601e-09	-4.5599	1.05456e-06	-5.05678	3.08676e-07	-3.31329	4.62515e-05	-1.86533	0.0212066	-4.61457	9.15155e-07	supercont1.288|VectorBase|879769|881217|-|ID=AAEL007913-RA stable_id=AAEL007913-PA.1 Parent=AAEL007913 description=sulfotransferase (sult) ec_number=2.8.2.2 Ontology_term=GO:0016740 Dbxref=protein_id:EAT40359
AAEL006585-RA	-3.01342	1.21235e-07	-1.30622	0.0189422	-4.19974	5.22266e-09	-7.80522	2.3477e-20	-13.2866	1.07153e-23	-4.08534	3.4994e-15	-2.09989	4.97959e-08	-3.17365	1.03421e-12	-3.60076	5.52754e-14	supercont1.211|VectorBase|708342|709548|-|ID=AAEL006585-RA stable_id=AAEL006585-PA.1 Parent=AAEL006585 description=predicted protein ec_number=3.4.21.4 Dbxref=protein_id:EAT41820
AAEL013433-RA	-1.54821	0.00344135	1.13611	0.285866	-2.30553	1.2296e-05	-7.76883	2.57142e-13	-7.15918	8.0198e-13	-2.65547	5.15221e-06	-2.28779	6.20294e-05	-1.92383	0.00099544	-1.9077	0.00113312	supercont1.845|VectorBase|265273|266639|+|ID=AAEL013433-RA stable_id=AAEL013433-PA.1 Parent=AAEL013433 description=conserved hypothetical protein Dbxref=protein_id:EAT34307
AAEL002908-RA	-3.26481	0.0392362	-6.86181	0.00154561	-1.49717	0.448368	-7.7676	1.31999e-05	-12.3376	3.99177e-07	-1.55946	0.281674	-3.57003	0.00345734	-7.27075	2.16843e-05	1.87246	0.13161	supercont1.71|VectorBase|380116|380780|+|ID=AAEL002908-RA stable_id=AAEL002908-PA.1 Parent=AAEL002908 description=hypothetical protein Dbxref=protein_id:EAT45840
AAEL013032-RA	-3.23485	3.06928e-08	-2.44494	3.41047e-07	-3.01154	6.46986e-08	-7.71833	1.9115e-11	-7.81752	1.62397e-11	-2.60624	7.00866e-05	-2.38531	0.000240817	-2.4632	0.000154419	-1.82774	0.00760129	supercont1.780|VectorBase|445016|446018|+|ID=AAEL013032-RA stable_id=AAEL013032-PA.1 Parent=AAEL013032 description=conserved hypothetical protein Dbxref=protein_id:EAT34758
AAEL014366-RA	-7.46789	1.07834e-08	-2.12196	0.000214382	-1.07736	0.646312	-7.7032	1.15941e-11	-4.27573	3.80266e-08	-2.75228	2.41956e-05	-4.46771	2.01791e-08	-2.68645	3.43982e-05	-2.65934	3.98466e-05	supercont1.1090|VectorBase|156293|225013|-|ID=AAEL014366-RA stable_id=AAEL014366-PA.1 Parent=AAEL014366 description=conserved hypothetical protein Dbxref=protein_id:EAT33357
AAEL011996-RA	-2.38551	0.002799	-1.72357	0.0286636	-2.51542	0.00182836	-7.68434	4.60506e-15	-7.10893	1.45489e-14	-4.5845	1.67649e-11	-1.80435	0.000651358	-2.11195	3.42862e-05	-2.77703	1.69096e-07	supercont1.640|VectorBase|359558|376661|-|ID=AAEL011996-RA stable_id=AAEL011996-PA.1 Parent=AAEL011996 description=conserved hypothetical protein Dbxref=protein_id:EAT35885
AAEL003259-RA	-2.66106	1.10459e-08	-2.12638	1.10706e-07	-2.80558	5.83431e-09	-7.67139	4.37844e-20	-6.63338	4.84844e-19	-2.35999	2.53737e-09	-3.58486	8.27535e-14	-4.07512	5.05583e-15	-3.45972	1.85082e-13	supercont1.82|VectorBase|349250|357898|+|ID=AAEL003259-RA stable_id=AAEL003259-PA.1 Parent=AAEL003259 description=pupal cuticle protein 78E, putative Ontology_term=GO:0005198 Dbxref=protein_id:EAT45454
AAEL001625-RA	-2.00708	0.000529541	-1.58524	0.0066046	-1.43784	0.0333126	-7.65997	1.94333e-16	-9.91941	4.62939e-18	-6.93283	9.00845e-16	-3.55117	1.22221e-10	-3.96838	1.41242e-11	-4.07424	8.568e-12	supercont1.37|VectorBase|3059602|3071738|+|ID=AAEL001625-RA stable_id=AAEL001625-PA.1 Parent=AAEL001625 description=conserved hypothetical protein Ontology_term=GO:0004871,GO:0005623,GO:0007275 Dbxref=protein_id:EAT47267
AAEL000834-RB	-2.20763	1.74302e-07	-1.91481	7.82559e-07	-4.3699	9.01625e-11	-7.62209	9.77761e-23	-13.4413	2.18687e-26	-5.17349	1.0871e-19	-1.93726	1.3444e-08	-3.77094	9.70384e-17	-2.32411	4.09559e-11	supercont1.17|VectorBase|2444464|2453675|-|ID=AAEL000834-RB stable_id=AAEL000834-PB.1 Parent=AAEL000834 description=dimethylaniline monooxygenase ec_number=1.14.13.8 Ontology_term=GO:0003824,GO:0005623,GO:0005739,GO:0005829,GO:0006118,GO:0006519 Dbxref=protein_id:EAT48110
AAEL001771-RA	-2.0558	1.4966e-05	1.30026	0.0218149	-2.92878	1.85758e-07	-7.60591	3.40777e-18	-5.63151	5.04652e-16	-4.69538	1.40583e-14	-3.23872	2.84457e-11	-1.5999	0.000579328	-3.1461	5.41168e-11	supercont1.42|VectorBase|2789878|2799502|-|ID=AAEL001771-RA stable_id=AAEL001771-PA.1 Parent=AAEL001771 description=toll Dbxref=protein_id:EAT47117
AAEL005178-RA	-1.17699	0.116749	-1.62721	0.000128587	-1.82804	3.12397e-05	-7.57152	3.86095e-16	-5.68259	3.67957e-14	-4.9995	3.27805e-13	-3.00756	5.18147e-09	-2.97473	6.49065e-09	-8.93026	3.42428e-17	supercont1.145|VectorBase|706023|707201|-|ID=AAEL005178-RA stable_id=AAEL005178-PA.1 Parent=AAEL005178 description=juvenile hormone esterase ec_number=3.1.1.1 Ontology_term=GO:0007165,GO:0007267,GO:0016787 Dbxref=protein_id:EAT43353
AAEL013894-RA	-7.29698	1.36377e-07	-3.1974	2.33299e-05	-2.81084	0.00013769	-7.56066	1.06335e-11	-4.04739	6.53551e-08	-3.53296	4.89267e-07	-4.10649	5.28104e-08	-2.8521	1.18683e-05	-2.27966	0.000308764	supercont1.955|VectorBase|305230|328685|+|ID=AAEL013894-RA stable_id=AAEL013894-PA.1 Parent=AAEL013894 description=hypothetical protein Dbxref=protein_id:EAT33831
AAEL002587-RA	-2.12211	4.28124e-05	-1.5175	0.00342861	-2.18117	3.00884e-05	-7.5551	3.00754e-17	-5.60877	3.92844e-15	-1.98605	9.20059e-06	-4.77931	6.81845e-14	-3.25281	1.37918e-10	-2.46589	6.24478e-08	supercont1.61|VectorBase|1518773|1519546|-|ID=AAEL002587-RA stable_id=AAEL002587-PA.1 Parent=AAEL002587 description=odorant-binding protein 56e, putative Ontology_term=GO:0005549,GO:0006810 Dbxref=protein_id:EAT46205
AAEL007674-RA	-1.48142	0.403963	1.02375	0.95691	1.07606	0.87463	-7.5504	3.37106e-06	-3.9168	0.000704914	-3.27109	0.00274144	-1.8399	0.106644	-3.03259	0.0047366	-2.26354	0.0330041	supercont1.273|VectorBase|1441012|1443705|+|ID=AAEL007674-RA stable_id=AAEL007674-PA.1 Parent=AAEL007674 description=conserved hypothetical protein Ontology_term=GO:0004872,GO:0005623,GO:0007165 Dbxref=protein_id:EAT40610
AAEL011508-RA	-3.34105	9.24419e-06	-1.09832	0.570441	-1.75784	0.00601028	-7.54949	8.39132e-14	-1.88523	0.000794823	-2.14813	8.76321e-05	-5.33432	1.49914e-11	-1.42588	0.0477147	-2.12668	0.000104216	supercont1.586|VectorBase|310169|345096|+|ID=AAEL011508-RA stable_id=AAEL011508-PA.1 Parent=AAEL011508 description=conserved hypothetical protein Ontology_term=GO:0016747 Dbxref=protein_id:EAT36392
AAEL014418-RA	-7.06113	7.3066e-06	-3.53351	0.000266709	-1.20857	0.499607	-7.49596	8.59172e-10	-6.52665	4.50083e-09	-2.81883	0.000151375	-3.70093	5.19179e-06	-3.36263	1.72416e-05	-2.01174	0.00708103	supercont1.1108|VectorBase|200046|206733|+|ID=AAEL014418-RA stable_id=AAEL014418-PA.1 Parent=AAEL014418 description=conserved hypothetical protein Ontology_term=GO:0005198,GO:0005737,GO:0006811 Dbxref=protein_id:EAT33302
AAEL010545-RA	-3.57242	3.38767e-07	-2.49424	6.32898e-06	-2.75509	4.28579e-06	-7.47461	8.82354e-16	-6.99085	2.44628e-15	-6.916	2.88873e-15	-3.61981	2.13711e-10	-4.55802	2.97754e-12	-3.38746	7.74241e-10	supercont1.486|VectorBase|693558|712343|+|ID=AAEL010545-RA stable_id=AAEL010545-PA.1 Parent=AAEL010545 description=conserved hypothetical protein Ontology_term=GO:0005198,GO:0005634,GO:0005856,GO:0006810,GO:0007010,GO:0009653 Dbxref=protein_id:EAT37464
AAEL007106-RA	-5.7243	7.56366e-08	-1.29819	0.108712	-2.66032	4.17003e-05	-7.45724	1.44526e-11	-11.32	8.0092e-14	-10.7729	1.44399e-13	-2.03337	0.00156609	-1.56528	0.037495	-3.71422	2.55405e-07	supercont1.236|VectorBase|1021270|1022502|+|ID=AAEL007106-RA stable_id=AAEL007106-PA.1 Parent=AAEL007106 description=serine protease, putative Ontology_term=GO:0004252,GO:0006508 Dbxref=protein_id:EAT41235
AAEL010452-RA	-4.04545	2.84536e-08	-1.90264	6.6611e-05	-2.01224	5.67607e-05	-7.45137	2.96859e-14	-8.57545	4.0516e-15	-4.13571	3.3451e-10	-3.97097	6.75959e-10	-2.96444	1.28364e-07	-1.97116	0.000230964	supercont1.478|VectorBase|611066|631912|+|ID=AAEL010452-RA stable_id=AAEL010452-PA.1 Parent=AAEL010452 description=conserved hypothetical protein Dbxref=protein_id:EAT37583
AAEL011764-RA	-4.48404	8.80185e-09	-1.51803	0.00206831	-4.8804	4.51497e-09	-7.43786	2.39716e-11	-5.57346	1.13465e-09	-2.98113	8.87978e-06	-4.79372	9.28205e-09	-3.90075	1.77555e-07	-4.94538	5.98539e-09	supercont1.610|VectorBase|294971|310381|-|ID=AAEL011764-RA stable_id=AAEL011764-PA.1 Parent=AAEL011764 description=prophenoloxidase ec_number=1.14.18.1 Ontology_term=GO:0003824,GO:0005215,GO:0006810,GO:0008152,GO:0009607 Dbxref=protein_id:EAT36127
AAEL000545-RA	-5.26014	3.83059e-12	-4.76178	3.59735e-12	-3.79711	6.10049e-11	-7.42832	2.96293e-17	-5.59265	3.16763e-15	-2.67996	7.78368e-09	-4.95301	2.74436e-14	-4.40736	2.4103e-13	-2.7383	4.79208e-09	supercont1.10|VectorBase|4011093|4012720|+|ID=AAEL000545-RA stable_id=AAEL000545-PA.1 Parent=AAEL000545 description=carboxylesterase ec_number=3.1.1.1 Ontology_term=GO:0006629,GO:0007165,GO:0007267,GO:0009056,GO:0016787,GO:0019748 Dbxref=protein_id:EAT48433
AAEL011449-RA	-6.02124	1.57236e-06	-3.29738	5.51462e-05	-1.34576	0.195018	-7.41506	3.03949e-12	-3.18785	8.29599e-07	-1.61087	0.0195648	-6.49441	1.87914e-11	-2.35163	9.7204e-05	-1.84924	0.00326927	supercont1.581|VectorBase|14544|36100|-|ID=AAEL011449-RA stable_id=AAEL011449-PA.1 Parent=AAEL011449 description=conserved hypothetical protein Ontology_term=GO:0005215,GO:0005488,GO:0005622,GO:0006810,GO:0008152,GO:0019538 Dbxref=protein_id:EAT36451
AAEL006361-RA	-2.72112	8.91703e-05	-2.61317	7.00487e-05	-4.53028	1.26871e-06	-7.377	1.39289e-12	-2.42142	4.01957e-05	-1.39887	0.0843522	-2.91735	1.96812e-06	-3.17489	4.96845e-07	-1.9761	0.000946009	supercont1.201|VectorBase|1561040|1562806|+|ID=AAEL006361-RA stable_id=AAEL006361-PA.1 Parent=AAEL006361 description=conserved hypothetical protein Ontology_term=GO:0016020 Dbxref=protein_id:EAT42100
AAEL002342-RA	-4.41098	2.16624e-09	-2.9674	4.15016e-08	-2.7247	2.36528e-07	-7.36866	3.40982e-13	-8.36295	5.93322e-14	-4.37072	9.12234e-10	-4.32626	1.07597e-09	-3.2762	1.08808e-07	-2.3834	2.49029e-05	supercont1.54|VectorBase|2107291|2119892|-|ID=AAEL002342-RA stable_id=AAEL002342-PA.1 Parent=AAEL002342 description=conserved hypothetical protein Dbxref=protein_id:EAT46484
AAEL006749-RA	-2.88526	1.33277e-06	-1.87203	0.000142939	-1.89908	0.000213012	-7.31686	1.02317e-14	-4.05393	1.54428e-10	-1.40581	0.0384409	-3.64459	1.05638e-09	-2.49133	1.45958e-06	-1.67013	0.00260271	supercont1.219|VectorBase|411928|415324|+|ID=AAEL006749-RA stable_id=AAEL006749-PA.1 Parent=AAEL006749 description=conserved hypothetical protein Ontology_term=GO:0005578,GO:0007582,GO:0009653,GO:0016043,GO:0042302 Dbxref=protein_id:EAT41630
AAEL010180-RA	-1.08885	0.339892	1.00584	0.943364	-1.23688	0.0278576	-7.30439	2.92485e-23	-12.5461	7.73113e-27	-1.06465	0.469061	-1.64752	1.16478e-06	-4.24557	1.08415e-18	-1.1159	0.208377	supercont1.458|VectorBase|709224|710896|-|ID=AAEL010180-RA stable_id=AAEL010180-PA.1 Parent=AAEL010180 description=conserved hypothetical protein Dbxref=protein_id:EAT37891
AAEL004082-RA	-3.52348	7.72948e-05	-1.66567	0.029013	-1.99626	0.00829486	-7.28688	1.59689e-09	-5.01627	1.45554e-07	-5.32164	7.03658e-08	-3.97521	2.60409e-06	-1.86204	0.0167295	-2.34732	0.00146984	supercont1.106|VectorBase|2328468|2366065|+|ID=AAEL004082-RA stable_id=AAEL004082-PA.1 Parent=AAEL004082 description=lipase ec_number=3.1.1.3 Ontology_term=GO:0006629,GO:0016787 Dbxref=protein_id:EAT44601
AAEL001683-RA	-10.0638	2.19293e-09	-5.97828	2.17344e-08	-1.99654	0.000822909	-7.27416	9.59842e-15	1.48969	0.0160231	3.64286	9.43873e-10	-7.01306	1.65824e-14	-1.98915	0.000103828	1.42865	0.0298226	supercont1.39|VectorBase|641743|642589|+|ID=AAEL001683-RA stable_id=AAEL001683-PA.1 Parent=AAEL001683 description=conserved hypothetical protein Dbxref=protein_id:EAT47170
AAEL005530-RA	-5.37662	4.73453e-14	-2.6779	1.87866e-11	-1.83541	1.72354e-08	-7.24303	3.21077e-18	-2.93867	1.31412e-10	-2.82211	3.38543e-10	-5.89422	1.01224e-16	-2.43248	1.22073e-08	-2.35726	2.65686e-08	supercont1.161|VectorBase|183514|265045|+|ID=AAEL005530-RA stable_id=AAEL005530-PA.1 Parent=AAEL005530 description=conserved hypothetical protein Ontology_term=GO:0005576,GO:0005975,GO:0016787,GO:0030246 Dbxref=protein_id:EAT42983
AAEL004114-RA	-4.42262	5.20847e-09	-2.38353	1.29238e-06	-4.47845	4.69952e-09	-7.24214	1.50401e-19	-3.36291	4.59823e-13	-1.46938	0.00129437	-4.75132	2.91213e-16	-4.12611	5.1129e-15	-1.95339	5.56622e-07	supercont1.107|VectorBase|1312788|1316410|-|ID=AAEL004114-RA stable_id=AAEL004114-PA.1 Parent=AAEL004114 description=UNC93A protein, putative Ontology_term=GO:0007582 Dbxref=protein_id:EAT44533
AAEL001747-RA	-4.325	2.8307e-07	-2.95632	3.85677e-06	-3.54626	1.46734e-06	-7.22083	6.99199e-18	-10.4714	2.70375e-20	-4.58706	1.99334e-14	-2.88174	3.64423e-10	-3.01971	1.25141e-10	-4.27983	7.6875e-14	supercont1.41|VectorBase|2075541|2076685|-|ID=AAEL001747-RA stable_id=AAEL001747-PA.1 Parent=AAEL001747 description=conserved hypothetical protein Ontology_term=GO:0003824 Dbxref=protein_id:EAT47134
AAEL005800-RA	-2.58327	0.00292908	-1.56993	0.0864144	-2.03383	0.0171414	-7.15471	1.66397e-12	-5.34148	1.13545e-10	-5.21974	1.60554e-10	-2.259	0.000107892	-1.99576	0.000743236	-3.51811	7.86558e-08	supercont1.175|VectorBase|1811165|1814766|+|ID=AAEL005800-RA stable_id=AAEL005800-PA.1 Parent=AAEL005800 description=serine protease, putative Ontology_term=GO:0004252,GO:0006508 Dbxref=protein_id:EAT42694
AAEL000153-RA	-10.2717	5.47929e-08	-3.55907	2.17213e-05	-3.81584	2.48562e-05	-7.12476	4.05601e-14	-3.13021	3.69581e-08	-1.41803	0.0400259	-6.82633	7.65718e-14	-3.85257	8.66267e-10	-2.41855	4.5798e-06	supercont1.2|VectorBase|2341378|2363435|-|ID=AAEL000153-RA stable_id=AAEL000153-PA.1 Parent=AAEL000153 description=conserved hypothetical protein Ontology_term=GO:0003824,GO:0006519 Dbxref=protein_id:EAT48859
AAEL012538-RA	-1.51645	0.000545049	-1.35116	0.00379738	-2.86592	3.45765e-08	-7.08511	5.86602e-13	-2.84972	1.16712e-06	-1.5917	0.0138255	-3.02287	4.25046e-07	-2.80388	1.54128e-06	-1.56159	0.0178693	supercont1.707|VectorBase|367905|368961|+|ID=AAEL012538-RA stable_id=AAEL012538-PA.1 Parent=AAEL012538 description=conserved hypothetical protein Dbxref=protein_id:EAT35285
AAEL005093-RA	-2.64689	0.000578996	1.023	0.911748	-1.93885	0.00891053	-7.0651	4.24914e-11	-4.2507	4.75232e-08	-4.55835	1.74522e-08	-1.78544	0.00914718	-1.44799	0.0870114	-3.91179	1.58082e-07	supercont1.141|VectorBase|956546|965692|-|ID=AAEL005093-RA stable_id=AAEL005093-PA.1 Parent=AAEL005093 description=serine protease ec_number=3.4.21.4 Ontology_term=GO:0006519,GO:0008233,GO:0009058,GO:0019538,GO:0030234,GO:0050789 Dbxref=protein_id:EAT43471
AAEL012862-RA	-4.19305	8.64718e-07	-7.42067	7.74718e-09	-1.65758	0.00889814	-7.05759	9.42378e-10	-4.39623	3.61861e-07	-1.0505	0.837399	-7.07296	9.17782e-10	-5.15912	4.66612e-08	-1.6054	0.0546876	supercont1.752|VectorBase|286538|287336|-|ID=AAEL012862-RA stable_id=AAEL012862-PA.1 Parent=AAEL012862 description=hypothetical protein Dbxref=protein_id:EAT34936
AAEL009006-RA	-2.9514	3.67789e-07	-2.73986	3.86903e-07	-1.52224	0.00294458	-7.05491	2.40951e-14	-3.75995	7.7364e-10	-1.29266	0.117839	-4.09804	1.66476e-10	-2.84817	1.35606e-07	-1.03381	0.836757	supercont1.361|VectorBase|195007|235253|+|ID=AAEL009006-RA stable_id=AAEL009006-PA.1 Parent=AAEL009006 description=conserved hypothetical protein Dbxref=protein_id:EAT39163
AAEL005392-RA	-4.54412	5.67117e-07	-3.35358	3.24297e-06	-2.85225	2.9052e-05	-7.03184	9.25264e-17	-6.53862	2.98313e-16	-3.16381	2.4872e-10	-4.73879	7.96768e-14	-4.06524	1.46634e-12	-2.60581	1.78134e-08	supercont1.154|VectorBase|1119235|1150279|+|ID=AAEL005392-RA stable_id=AAEL005392-PA.1 Parent=AAEL005392 description=dihydropyridine-sensitive l-type calcium channel Ontology_term=GO:0005216,GO:0005623,GO:0006811,GO:0007582 Dbxref=protein_id:EAT43153
AAEL004341-RA	-7.19553	9.23839e-15	-4.36838	1.66572e-13	-4.28769	4.6144e-13	-7.031	2.9909e-17	-11.0166	3.90786e-20	-6.15574	2.6651e-16	-2.58352	9.80083e-09	-3.06673	1.99593e-10	-5.69802	1.00151e-15	supercont1.115|VectorBase|1720918|1722999|-|ID=AAEL004341-RA stable_id=AAEL004341-PA.1 Parent=AAEL004341 description=alpha-esterase ec_number=3.1.1.1 Ontology_term=GO:0016787 Dbxref=protein_id:EAT44289
AAEL000419-RA	-4.40518	7.38573e-07	-1.78361	0.00273508	-1.85742	0.00271665	-6.97327	2.2163e-16	-3.71991	1.6144e-11	-2.15357	2.15407e-06	-5.21576	2.83098e-14	-2.30626	4.58318e-07	-1.6183	0.00114343	supercont1.8|VectorBase|3065733|3066473|-|ID=AAEL000419-RA stable_id=AAEL000419-PA.1 Parent=AAEL000419 description=conserved hypothetical protein Ontology_term=GO:0042302 Dbxref=protein_id:EAT48557
AAEL014660-RA	-5.41755	2.01269e-06	-1.92586	0.00522498	-3.05104	0.000136013	-6.96326	1.06693e-12	-3.89436	7.89341e-09	-2.60782	6.56388e-06	-2.42788	2.18566e-05	-1.81814	0.00226547	-2.08496	0.000268286	supercont1.1210|VectorBase|145671|162906|-|ID=AAEL014660-RA stable_id=AAEL014660-PA.1 Parent=AAEL014660 description=integrin alpha-ps Dbxref=protein_id:EAT33082
AAEL005770-RA	-1.55025	0.046135	1.0826	0.676829	-2.52048	0.000456151	-6.93514	1.43435e-08	-4.19492	4.59034e-06	-3.399	5.12323e-05	-2.71953	0.00060623	-1.33703	0.282462	-2.06858	0.00972592	supercont1.174|VectorBase|1511030|1512166|+|ID=AAEL005770-RA stable_id=AAEL005770-PA.1 Parent=AAEL005770 description=odorant-binding protein 99c, putative Ontology_term=GO:0005549,GO:0006810 Dbxref=protein_id:EAT42724
AAEL014353-RA	-1.54307	0.000112369	-1.89737	1.01399e-06	-2.79065	8.90569e-09	-6.88168	2.62579e-15	-6.02813	2.15361e-14	-3.04463	5.66346e-09	-2.45587	4.76847e-07	-2.38	9.20355e-07	-2.1267	9.73215e-06	supercont1.1085|VectorBase|213290|214172|+|ID=AAEL014353-RA stable_id=AAEL014353-PA.1 Parent=AAEL014353 description=conserved hypothetical protein Ontology_term=GO:0004252,GO:0006508 Dbxref=protein_id:EAT33373
AAEL011612-RA	-6.52962	2.2721e-05	-3.05146	0.00129977	-2.9229	0.00282864	-6.8448	5.86282e-05	-7.24664	3.89989e-05	-3.8608	0.00289403	-5.82461	0.000183236	-3.95007	0.00250059	-2.89304	0.0165598	supercont1.594|VectorBase|169246|217936|+|ID=AAEL011612-RA stable_id=AAEL011612-PA.1 Parent=AAEL011612 description=galactose-specific C-type lectin, putative Ontology_term=GO:0030246 Dbxref=protein_id:EAT36282
AAEL010397-RA	-14.8769	3.46423e-09	-6.50703	1.24486e-07	-3.24856	3.94411e-05	-6.84424	6.61337e-10	-3.41996	5.64282e-06	-1.2196	0.396125	-6.16129	2.48486e-09	-3.6262	2.58871e-06	-1.26594	0.314468	supercont1.475|VectorBase|487207|511176|+|ID=AAEL010397-RA stable_id=AAEL010397-PA.1 Parent=AAEL010397 description=conserved hypothetical protein Dbxref=protein_id:EAT37629
AAEL014274-RA	-4.01556	7.78111e-09	-1.52457	0.000995781	-1.39175	0.00849504	-6.80754	8.34872e-12	-2.31842	0.00011193	-2.45751	4.54157e-05	-5.69451	1.04549e-10	-1.87016	0.00265952	-1.89496	0.0022116	supercont1.1053|VectorBase|88731|179027|+|ID=AAEL014274-RA stable_id=AAEL014274-PA.1 Parent=AAEL014274 description=conserved hypothetical protein Dbxref=protein_id:EAT33451
AAEL012772-RA	-6.43616	3.10365e-08	-1.72524	0.00302125	-1.47029	0.0318991	-6.7767	9.75497e-14	-3.63921	2.65588e-09	-2.61228	1.17143e-06	-5.75529	1.19544e-12	-2.11979	5.68272e-05	-2.39213	6.06919e-06	supercont1.738|VectorBase|105444|107132|+|ID=AAEL012772-RA stable_id=AAEL012772-PA.1 Parent=AAEL012772 description=cytochrome P450 ec_number=1.14.14.1 Ontology_term=GO:0003824,GO:0005489,GO:0005623,GO:0006118 Dbxref=protein_id:EAT35034
AAEL012467-RA	-6.00723	1.42467e-09	-1.78188	0.000185691	-2.32769	8.66213e-06	-6.77658	1.23834e-08	-2.34885	0.00238156	-1.20872	0.472783	-4.77256	7.33773e-07	-2.18544	0.00497239	-1.86198	0.0227587	supercont1.700|VectorBase|100797|142182|-|ID=AAEL012467-RA stable_id=AAEL012467-PA.1 Parent=AAEL012467 description=brain chitinase and chia ec_number=3.2.1.14 Ontology_term=GO:0004553,GO:0005576,GO:0005975,GO:0006030,GO:0008061 Dbxref=protein_id:EAT35358
AAEL005781-RA	-3.84638	6.58507e-09	-2.39728	4.92004e-07	-2.20244	3.20889e-06	-6.77622	1.92184e-18	-2.68061	3.42977e-10	-2.18111	6.76021e-08	-5.0449	3.62646e-16	-2.62433	5.81358e-10	-2.44214	3.58308e-09	supercont1.174|VectorBase|1144597|1191283|-|ID=AAEL005781-RA stable_id=AAEL005781-PA.1 Parent=AAEL005781 description=hypothetical protein Dbxref=protein_id:EAT42722
AAEL013532-RA	-1.28985	0.022613	-1.62879	0.000144326	-1.95288	1.26377e-05	-6.75107	4.37767e-13	-14.8662	1.43093e-17	-5.38218	1.35306e-11	-3.24564	6.15238e-08	-3.22688	6.81023e-08	-5.12263	2.94545e-11	supercont1.864|VectorBase|202563|207269|+|ID=AAEL013532-RA stable_id=AAEL013532-PA.1 Parent=AAEL013532 description=hypothetical protein Dbxref=protein_id:EAT34199
AAEL013766-RA	-4.9499	1.82378e-12	-3.62153	1.2393e-11	-1.02719	0.676623	-6.67909	2.38915e-22	-3.81284	2.11138e-17	-1.19204	0.051003	-5.31425	1.69306e-20	-3.23046	1.2394e-15	1.14639	0.125144	supercont1.915|VectorBase|308745|354707|+|ID=AAEL013766-RA stable_id=AAEL013766-PA.1 Parent=AAEL013766 description=conserved hypothetical protein Ontology_term=GO:0005198,GO:0005576,GO:0005975,GO:0030246 Dbxref=protein_id:EAT33969
AAEL015022-RA	-1.86245	5.76156e-06	-1.72692	1.1151e-05	-2.1498	5.87968e-07	-6.67708	6.82722e-21	-4.87412	2.46332e-18	-2.31807	2.0078e-10	-3.04253	1.11514e-13	-2.61393	6.44723e-12	-2.1973	9.89082e-10	supercont1.1402|VectorBase|57622|91555|-|ID=AAEL015022-RA stable_id=AAEL015022-PA.1 Parent=AAEL015022 description=glycoside hydrolases ec_number=3.2.1.108 Ontology_term=GO:0005975,GO:0016787 Dbxref=protein_id:EAT32750
AAEL011457-RA	-15.152	6.6368e-08	-2.33739	0.00301634	-2.31081	0.0051649	-6.67502	2.49081e-11	-4.55457	5.84105e-09	-3.99294	4.19558e-08	-5.34273	5.67202e-10	-1.97513	0.00165575	-2.8875	6.00827e-06	supercont1.581|VectorBase|69084|82106|-|ID=AAEL011457-RA stable_id=AAEL011457-PA.1 Parent=AAEL011457 description=conserved hypothetical protein Ontology_term=GO:0005215,GO:0005488,GO:0005622,GO:0006810,GO:0008152,GO:0019538 Dbxref=protein_id:EAT36452
AAEL015627-RA	-1.27651	0.183968	1.56406	0.0165931	-1.75686	0.00646726	-6.65809	8.52017e-11	-7.31782	2.44896e-11	-7.04658	4.01869e-11	-1.62176	0.0269719	-1.05839	0.788197	-2.70074	3.3299e-05	supercont1.3853|VectorBase|4631|5686|+|ID=AAEL015627-RA stable_id=AAEL015627-PA.1 Parent=AAEL015627 description=conserved hypothetical protein
AAEL005296-RA	-7.31927	3.99102e-06	-3.55586	0.000181035	-1.82096	0.0398344	-6.64392	3.27621e-13	-9.429	2.36052e-15	-4.18568	5.02227e-10	-2.34781	1.42455e-05	-2.07495	0.000127828	-2.56445	2.89665e-06	supercont1.150|VectorBase|729842|747607|+|ID=AAEL005296-RA stable_id=AAEL005296-PA.1 Parent=AAEL005296 description=conserved hypothetical protein Ontology_term=GO:0003824 Dbxref=protein_id:EAT43246
AAEL004994-RA	-13.2544	5.50497e-08	-4.28501	1.56593e-05	-2.46622	0.00195418	-6.64006	3.30236e-07	-4.67069	1.16852e-05	-1.80145	0.0601489	-7.55878	8.94434e-08	-3.64194	0.000139454	-1.26217	0.447665	supercont1.137|VectorBase|86324|87168|-|ID=AAEL004994-RA stable_id=AAEL004994-PA.1 Parent=AAEL004994 description=conserved hypothetical protein Ontology_term=GO:0042302 Dbxref=protein_id:EAT43575
AAEL002378-RA	-1.63989	4.30414e-05	-1.10343	0.222472	-1.28958	0.00852482	-6.61669	2.31343e-20	-6.52373	2.96028e-20	-1.87736	2.4595e-07	-2.97633	4.87715e-13	-2.60137	1.72796e-11	-1.57983	5.03504e-05	supercont1.55|VectorBase|105869|113354|-|ID=AAEL002378-RA stable_id=AAEL002378-PA.1 Parent=AAEL002378 description=carboxylesterase ec_number=3.1.1.1 Ontology_term=GO:0016787 Dbxref=protein_id:EAT46416
AAEL005004-RA	-3.03522	0.00059892	-1.11088	0.656371	-3.69404	0.000145243	-6.61566	2.15217e-07	-2.25583	0.00931493	-5.96236	6.32273e-07	-1.63622	0.10497	-1.12592	0.69108	1.8243	0.0497269	supercont1.138|VectorBase|1343566|1344996|-|ID=AAEL005004-RA stable_id=AAEL005004-PA.1 Parent=AAEL005004 description=hypothetical protein Dbxref=protein_id:EAT43562
AAEL014226-RA	-3.3898	1.75357e-13	-3.12293	1.81784e-13	-2.45207	8.99086e-12	-6.61372	3.97689e-11	-6.09672	1.21691e-10	-2.99354	4.30795e-06	-3.94958	6.50768e-08	-3.33854	8.22553e-07	-1.3231	0.175875	supercont1.1044|VectorBase|181966|197448|+|ID=AAEL014226-RA stable_id=AAEL014226-PA.1 Parent=AAEL014226 description=hypothetical protein
AAEL007585-RA	-5.90076	1.90781e-06	-4.51492	5.43502e-06	-1.2251	0.370193	-6.59256	3.9441e-11	-4.93263	2.34281e-09	-1.45209	0.0735439	-4.95523	2.19261e-09	-4.55038	7.60926e-09	-3.56662	2.90711e-07	supercont1.265|VectorBase|1263242|1264436|-|ID=AAEL007585-RA stable_id=AAEL007585-PA.1 Parent=AAEL007585 description=cathepsin b ec_number=3.4.22.1 Ontology_term=GO:0007275,GO:0008219,GO:0008233,GO:0019538 Dbxref=protein_id:EAT40701
AAEL003133-RA	-4.65635	1.09633e-08	-2.26326	7.07859e-06	-2.84692	9.89366e-07	-6.57891	5.00209e-14	-3.63029	1.12126e-09	-4.34155	4.54941e-11	-3.78917	5.13257e-10	-2.40386	2.8963e-06	-2.82024	1.30859e-07	supercont1.79|VectorBase|1474935|1510058|-|ID=AAEL003133-RA stable_id=AAEL003133-PA.1 Parent=AAEL003133 description=conserved hypothetical protein Dbxref=protein_id:EAT45598
AAEL005787-RA	-2.80344	0.0017955	-4.81328	2.45673e-05	-3.78213	0.000224673	-6.52979	2.52101e-12	-9.49977	1.45555e-14	-4.68978	3.77077e-10	-2.65169	4.76976e-06	-2.32622	4.32269e-05	-4.13051	2.87374e-09	supercont1.174|VectorBase|1116916|1131108|+|ID=AAEL005787-RA stable_id=AAEL005787-PA.1 Parent=AAEL005787 description=serine protease, putative Ontology_term=GO:0004252,GO:0006508 Dbxref=protein_id:EAT42720
AAEL008285-RA	-3.55537	5.73834e-08	-1.65669	0.000422378	-1.05212	0.66611	-6.51168	3.62997e-14	-4.35054	2.8643e-11	-1.70057	0.0016278	-6.01286	1.26729e-13	-3.06289	1.88853e-08	-1.00057	0.997114	supercont1.311|VectorBase|694798|703637|+|ID=AAEL008285-RA stable_id=AAEL008285-PA.1 Parent=AAEL008285 description=pupal cuticle protein, putative Ontology_term=GO:0042302 Dbxref=protein_id:EAT39948
AAEL001766-RA	-3.40157	3.94725e-08	-2.38287	9.70108e-07	-2.60413	6.87574e-07	-6.50634	1.41038e-14	-5.0274	9.64318e-13	-2.4328	9.57395e-07	-4.09932	3.56495e-11	-3.12979	6.01612e-09	-3.38146	1.33124e-09	supercont1.42|VectorBase|2745403|2749084|+|ID=AAEL001766-RA stable_id=AAEL001766-PA.1 Parent=AAEL001766 description=leucine-rich transmembrane proteins Ontology_term=GO:0004672,GO:0004872,GO:0006464,GO:0007165,GO:0007267,GO:0007275,GO:0007582,GO:0009607 Dbxref=protein_id:EAT47116
AAEL013492-RA	-1.48813	0.00030068	-1.01389	0.859532	-2.48113	4.99396e-08	-6.45748	1.35906e-15	-7.46481	1.38401e-16	-3.88786	1.12047e-11	-1.77499	0.000204161	-3.52052	7.98307e-11	-2.84631	6.62049e-09	supercont1.856|VectorBase|202410|208919|-|ID=AAEL013492-RA stable_id=AAEL013492-PA.1 Parent=AAEL013492 description=prophenoloxidase ec_number=1.14.18.1 Ontology_term=GO:0003824,GO:0005215,GO:0006810,GO:0008152,GO:0009607 Dbxref=protein_id:EAT34242
AAEL010448-RA	-2.36248	5.07548e-06	-1.60792	0.000744611	-2.0223	3.93781e-05	-6.44296	3.00814e-16	-7.05308	6.96614e-17	-2.81412	2.67618e-09	-3.71606	7.14602e-12	-3.0423	4.8073e-10	-1.7622	0.000126917	supercont1.478|VectorBase|711546|736366|+|ID=AAEL010448-RA stable_id=AAEL010448-PA.1 Parent=AAEL010448 description=conserved hypothetical protein Dbxref=protein_id:EAT37584
AAEL008625-RA	-3.36919	4.95639e-10	-1.57954	1.83706e-05	-3.63839	2.30575e-10	-6.43065	2.55198e-13	-4.08149	4.08811e-10	-2.11421	6.4777e-05	-3.78874	1.49803e-09	-2.46809	3.74991e-06	-2.36031	8.58212e-06	supercont1.337|VectorBase|119628|131014|+|ID=AAEL008625-RA stable_id=AAEL008625-PA.1 Parent=AAEL008625 description=ABC transporter ec_number=3.6.3.29 Ontology_term=GO:0000166,GO:0005215,GO:0005623,GO:0006629,GO:0006810,GO:0016787,GO:0043234 Dbxref=protein_id:EAT39579
AAEL013001-RA	-1.48926	8.72432e-06	-1.59626	7.3256e-07	-2.7353	1.64097e-10	-6.40982	3.38826e-17	-6.25683	5.09661e-17	-1.91871	5.73652e-06	-2.71044	1.14486e-09	-2.94132	1.6932e-10	-1.63152	0.000308716	supercont1.774|VectorBase|334829|336690|+|ID=AAEL013001-RA stable_id=AAEL013001-PA.1 Parent=AAEL013001 description=conserved hypothetical protein Dbxref=protein_id:EAT34786
AAEL000544-RA	-2.43817	0.000632837	2.35904	0.000497519	-1.27659	0.242613	-6.39388	3.45135e-07	-3.18986	0.000410659	-3.46311	0.000183248	-6.53462	2.75836e-07	-1.01776	0.9532	-2.71632	0.00188473	supercont1.10|VectorBase|372686|373601|+|ID=AAEL000544-RA stable_id=AAEL000544-PA.1 Parent=AAEL000544 description=hypothetical protein Dbxref=protein_id:EAT48406
AAEL011040-RA	-4.58684	8.41841e-11	-3.07226	1.64138e-09	-2.40577	7.14882e-08	-6.37378	2.85565e-20	-4.58904	1.5214e-17	-2.05114	1.22471e-08	-4.50975	2.18353e-17	-3.88037	5.63193e-16	-2.13681	3.54403e-09	supercont1.536|VectorBase|400420|414327|+|ID=AAEL011040-RA stable_id=AAEL011040-PA.1 Parent=AAEL011040 description=dihydropyridine-sensitive l-type calcium channel Ontology_term=GO:0005216,GO:0005623,GO:0006811,GO:0007582 Dbxref=protein_id:EAT36914
AAEL008546-RA	-2.74556	5.33173e-08	-2.25605	3.046e-07	-3.11601	1.29891e-08	-6.35642	1.0673e-15	-14.0313	1.32265e-20	-4.82131	1.24746e-13	-2.27079	6.8336e-07	-5.0212	6.00637e-14	-3.36147	1.3517e-10	supercont1.331|VectorBase|713200|714019|+|ID=AAEL008546-RA stable_id=AAEL008546-PA.1 Parent=AAEL008546 description=conserved hypothetical protein Dbxref=protein_id:EAT39687
AAEL014417-RA	-1.33367	0.00387741	-1.3616	0.00146404	-1.39358	0.00140302	-6.33926	1.74653e-20	-4.1888	5.99567e-17	-1.18593	0.0850429	-3.85859	3.70221e-16	-2.7179	2.25186e-12	-1.00967	0.920945	supercont1.1108|VectorBase|31200|31472|-|ID=AAEL014417-RA stable_id=AAEL014417-PA.1 Parent=AAEL014417 description=hypothetical protein Dbxref=protein_id:EAT33299
AAEL000652-RA	-4.20032	9.19405e-06	-1.87086	0.00607553	-2.08161	0.00335044	-6.33512	7.05037e-07	-3.33941	0.000385103	-2.4306	0.00658523	-2.82936	0.00176762	-1.74343	0.0794186	-2.30999	0.0100125	supercont1.13|VectorBase|701894|702886|+|ID=AAEL000652-RA stable_id=AAEL000652-PA.1 Parent=AAEL000652 description=gram-negative bacterial binding protein, putative Ontology_term=GO:0004872,GO:0005488,GO:0005975,GO:0009607,GO:0016787 Dbxref=protein_id:EAT48288
AAEL014255-RA	-2.57558	6.05662e-05	-2.52328	3.91556e-05	-2.2939	0.000203718	-6.32823	1.47939e-14	-14.2184	1.8552e-19	-3.17461	3.36046e-09	-2.71129	8.07204e-08	-5.01554	6.94665e-13	-2.54618	2.93223e-07	supercont1.1050|VectorBase|253350|261115|-|ID=AAEL014255-RA stable_id=AAEL014255-PA.1 Parent=AAEL014255 description=aquaporin, putative Ontology_term=GO:0005215,GO:0006810 Dbxref=protein_id:EAT33473
AAEL001897-RA	-2.94547	5.2107e-07	-1.83897	0.000102927	-3.16499	2.49393e-07	-6.32456	1.05879e-14	-4.22903	1.04929e-11	-1.72162	0.000728724	-2.17354	6.39251e-06	-2.02633	2.74706e-05	-2.10381	1.26142e-05	supercont1.45|VectorBase|1804116|1805201|+|ID=AAEL001897-RA stable_id=AAEL001897-PA.1 Parent=AAEL001897 description=conserved hypothetical protein Dbxref=protein_id:EAT46970
AAEL004014-RA	-2.74309	3.57362e-08	-2.23504	2.34078e-07	-2.80675	2.73557e-08	-6.32235	9.54156e-14	-2.90972	7.3435e-08	-2.1951	1.71162e-05	-3.15315	1.58979e-08	-2.21693	1.4145e-05	-2.28249	8.05704e-06	supercont1.105|VectorBase|1986015|2005840|+|ID=AAEL004014-RA stable_id=AAEL004014-PA.1 Parent=AAEL004014 description=glucose dehydrogenase ec_number=1.1.99.10 Ontology_term=GO:0000166,GO:0003824,GO:0006118 Dbxref=protein_id:EAT44643
AAEL010442-RA	-3.54086	2.52972e-07	-2.57523	3.09161e-06	-3.77035	1.44213e-07	-6.29946	2.36676e-18	-5.25153	6.28325e-17	-2.94215	1.5343e-11	-2.54283	5.93972e-10	-2.65843	1.90515e-10	-3.17368	2.5054e-12	supercont1.478|VectorBase|352001|353208|-|ID=AAEL010442-RA stable_id=AAEL010442-PA.1 Parent=AAEL010442 description=4-hydroxyphenylpyruvate dioxygenase ec_number=1.13.11.27 Ontology_term=GO:0003824,GO:0006519,GO:0009056 Dbxref=protein_id:EAT37578
AAEL002288-RB	-1.19889	0.033982	-1.21706	0.0167701	-3.49987	4.70092e-10	-6.29295	2.4851e-16	-3.96619	1.15081e-12	-2.87154	1.09421e-09	-2.27393	2.41183e-07	-2.5848	1.20159e-08	-2.63178	7.93365e-09	supercont1.53|VectorBase|104558|106500|+|ID=AAEL002288-RB stable_id=AAEL002288-PB.1 Parent=AAEL002288 description=serine protease ec_number=3.4.21.4 Ontology_term=GO:0008233,GO:0019538 Dbxref=protein_id:EAT46511
AAEL006484-RA	-5.56476	5.67049e-05	-1.46551	0.186986	-1.12717	0.689897	-6.27292	1.7068e-10	-4.61912	1.22012e-08	-1.81151	0.0072662	-2.38136	0.000190791	-1.97353	0.00246338	-2.47279	0.000111719	supercont1.208|VectorBase|1726566|1728057|+|ID=AAEL006484-RA stable_id=AAEL006484-PA.1 Parent=AAEL006484 description=rhodopsin Ontology_term=GO:0004872,GO:0005623,GO:0007165,GO:0007582,GO:0009605,GO:0009628 Dbxref=protein_id:EAT41932
AAEL003049-RA	-4.71416	1.00642e-11	-8.83665	5.53374e-14	-4.08377	3.44071e-11	-6.24533	1.55477e-10	-4.44824	1.83664e-08	1.27996	0.242016	-4.16653	4.75511e-08	-9.12447	1.10957e-12	-1.39699	0.115875	supercont1.75|VectorBase|705824|707325|-|ID=AAEL003049-RA stable_id=AAEL003049-PA.1 Parent=AAEL003049 description=pupal cuticle protein 78E, putative Ontology_term=GO:0005198 Dbxref=protein_id:EAT45704
AAEL013526-RA	-6.59695	9.85266e-10	-2.53186	1.91316e-06	-1.75723	0.000491951	-6.24073	2.50393e-10	-5.28754	2.41292e-09	-3.63138	5.12542e-07	-3.40565	1.30388e-06	-2.57279	7.50895e-05	-1.92537	0.00376362	supercont1.863|VectorBase|303386|309908|+|ID=AAEL013526-RA stable_id=AAEL013526-PA.1 Parent=AAEL013526 description=conserved hypothetical protein Dbxref=protein_id:EAT34211
AAEL004273-RA	-3.03627	8.14872e-05	-1.71547	0.0117835	-1.5966	0.0337322	-6.21566	1.05527e-11	-5.29689	1.12049e-10	-2.04572	0.000479371	-4.91893	3.45179e-10	-2.103	0.000311942	-2.32691	6.23371e-05	supercont1.113|VectorBase|1568109|1587855|+|ID=AAEL004273-RA stable_id=AAEL004273-PA.1 Parent=AAEL004273 description=short-chain dehydrogenase ec_number=1.1.1.5 Ontology_term=GO:0003824,GO:0007582,GO:0008152 Dbxref=protein_id:EAT44338
AAEL000834-RA	-2.14697	1.32328e-07	-1.9726	2.38231e-07	-4.08405	7.69884e-11	-6.21256	6.53116e-21	-10.669	1.05965e-24	-5.74963	2.7185e-20	-1.81887	1.63728e-07	-3.72345	2.40488e-16	-2.03886	3.97573e-09	supercont1.17|VectorBase|2444464|2453675|-|ID=AAEL000834-RA stable_id=AAEL000834-PA.1 Parent=AAEL000834 description=dimethylaniline monooxygenase ec_number=1.14.13.8 Ontology_term=GO:0003824,GO:0005623,GO:0005739,GO:0005829,GO:0006118,GO:0006519 Dbxref=protein_id:EAT48109
AAEL007006-RA	-4.08546	1.11083e-09	-3.82378	8.82787e-10	-3.01216	2.17444e-08	-6.1846	8.60546e-10	-7.71983	5.03543e-11	-2.80409	4.26334e-05	-2.70912	6.81589e-05	-2.59313	0.000123099	-3.09204	1.11125e-05	supercont1.231|VectorBase|660274|675906|+|ID=AAEL007006-RA stable_id=AAEL007006-PA.1 Parent=AAEL007006 description=serine protease ec_number=3.4.21.4 Ontology_term=GO:0005975,GO:0008233,GO:0016787,GO:0019538,GO:0030234 Dbxref=protein_id:EAT41336
AAEL007371-RA	-1.0887	0.0860427	1.04551	0.317223	-1.37545	9.79879e-06	-6.18324	2.23542e-23	-9.07497	3.24965e-26	-1.63682	2.50255e-07	-1.77399	1.09038e-08	-2.14129	1.10604e-11	-1.36197	0.000328771	supercont1.251|VectorBase|264201|265190|-|ID=AAEL007371-RA stable_id=AAEL007371-PA.1 Parent=AAEL007371 description=hypothetical protein Dbxref=protein_id:EAT40932
AAEL015119-RA	-9.63911	5.64152e-08	-4.71318	2.01616e-06	-2.25934	0.00159549	-6.18157	2.07227e-11	-2.17275	0.000245646	-1.46871	0.0513044	-5.57597	9.24171e-11	-3.18366	5.53957e-07	-2.54619	2.02708e-05	supercont1.1499|VectorBase|58269|59508|+|ID=AAEL015119-RA stable_id=AAEL015119-PA.1 Parent=AAEL015119 description=cuticle protein, putative Ontology_term=GO:0005198 Dbxref=protein_id:EAT32662
AAEL004919-RA	-2.12152	7.90903e-10	-1.92186	1.97496e-09	-2.32995	1.83209e-10	-6.17157	7.43188e-16	-3.99853	1.95675e-12	-2.59174	1.95652e-08	-5.07809	2.17679e-14	-3.66381	1.12565e-11	-2.29661	3.11415e-07	supercont1.135|VectorBase|2064817|2066343|+|ID=AAEL004919-RA stable_id=AAEL004919-PA.1 Parent=AAEL004919 description=conserved hypothetical protein Dbxref=protein_id:EAT43658
AAEL009251-RA	-5.34504	3.99048e-06	-2.64579	0.000410157	-1.59251	0.0552529	-6.1574	5.15841e-10	-2.11355	0.0014019	1.80184	0.00990298	-5.97757	7.6581e-10	-3.08582	7.85356e-06	-1.27865	0.263082	supercont1.384|VectorBase|578004|645963|+|ID=AAEL009251-RA stable_id=AAEL009251-PA.1 Parent=AAEL009251 description=hypothetical protein Dbxref=protein_id:EAT38903
AAEL005533-RA	-2.34795	5.64522e-07	-3.16521	7.50276e-09	-8.7586	6.4264e-12	-6.13285	1.64284e-10	-5.52055	7.06826e-10	-8.93612	1.16341e-12	-1.72087	0.0122875	-3.46966	6.1047e-07	-9.16613	8.46047e-13	supercont1.162|VectorBase|718441|721238|+|ID=AAEL005533-RA stable_id=AAEL005533-PA.1 Parent=AAEL005533 description=synaptic vesicle protein ec_number=6.1.1.9 Ontology_term=GO:0005215,GO:0005623,GO:0005975,GO:0006810,GO:0007267,GO:0007582 Dbxref=protein_id:EAT42973
AAEL007796-RA	-2.00194	5.18193e-07	-1.14282	0.0833831	-2.17106	1.45315e-07	-6.11431	2.30341e-17	-4.69126	2.94239e-15	-1.46075	0.00278956	-2.23056	6.08771e-08	-2.51013	3.0498e-09	-1.65522	0.000136531	supercont1.283|VectorBase|1119152|1135876|-|ID=AAEL007796-RA stable_id=AAEL007796-PA.1 Parent=AAEL007796 description=serine protease ec_number=3.4.21.86 Ontology_term=GO:0008233,GO:0019538 Dbxref=protein_id:EAT40468
AAEL012128-RA	-4.00222	1.8236e-10	-2.98059	1.54861e-09	-5.79376	9.24654e-12	-6.1035	1.181e-14	-6.58047	3.52827e-15	-3.39093	4.76244e-10	-2.93601	8.76954e-09	-4.02847	1.70767e-11	-2.87816	1.32228e-08	supercont1.658|VectorBase|315253|326484|-|ID=AAEL012128-RA stable_id=AAEL012128-PA.1 Parent=AAEL012128 description=cationic amino acid transporter Ontology_term=GO:0005215,GO:0005623,GO:0006519,GO:0006810,GO:0040007 Dbxref=protein_id:EAT35726
AAEL013511-RA	-10.8679	2.45598e-07	-3.92584	4.70567e-05	-1.85588	0.0254614	-6.09841	5.54524e-07	-4.00057	4.26112e-05	-2.27089	0.00914627	-6.82942	1.7278e-07	-3.40886	0.000212352	-2.19875	0.0119827	supercont1.860|VectorBase|31277|32186|+|ID=AAEL013511-RA stable_id=AAEL013511-PA.1 Parent=AAEL013511 description=conserved hypothetical protein Ontology_term=GO:0042302 Dbxref=protein_id:EAT34226
AAEL000024-RA	-2.19117	2.27112e-05	-1.5791	0.00151975	-2.52171	4.07103e-06	-6.06546	6.21359e-14	-8.2978	5.35448e-16	-6.86861	8.87624e-15	-2.5356	5.23955e-07	-2.3145	3.29398e-06	-3.5598	6.75979e-10	supercont1.1|VectorBase|67596|79580|+|ID=AAEL000024-RA stable_id=AAEL000024-PA.1 Parent=AAEL000024 description=dopachrome-conversion enzyme (DCE), putative Ontology_term=GO:0003824,GO:0005102,GO:0005198,GO:0005576,GO:0006519,GO:0007275,GO:0009058,GO:0019748 Dbxref=protein_id:EAT48899
AAEL008628-RA	-4.36778	2.67575e-06	-2.73113	6.89923e-05	-2.88966	7.74589e-05	-6.05452	3.05618e-16	-4.60083	4.24255e-14	-2.4635	2.70086e-08	-4.27217	1.76715e-13	-2.82409	1.13233e-09	-2.36664	6.99384e-08	supercont1.337|VectorBase|85665|99799|-|ID=AAEL008628-RA stable_id=AAEL008628-PA.1 Parent=AAEL008628 description=ABC transporter ec_number=3.6.3.29 Ontology_term=GO:0000166,GO:0005215,GO:0005216,GO:0005623,GO:0006629,GO:0006810,GO:0016787,GO:0043234 Dbxref=protein_id:EAT39578
AAEL014234-RA	-4.19567	2.48225e-12	-1.21478	0.00325358	1.37688	9.69613e-05	-6.02249	4.77469e-14	-4.76613	2.40352e-12	1.1196	0.45848	-3.40756	1.13997e-09	-1.88548	0.000164112	1.42222	0.0251502	supercont1.1046|VectorBase|87733|89013|-|ID=AAEL014234-RA stable_id=AAEL014234-PA.1 Parent=AAEL014234 description=conserved hypothetical protein Dbxref=protein_id:EAT33490
AAEL012423-RA	-1.94679	0.0217991	-3.94931	6.79509e-05	-1.06866	0.799008	-6.01713	1.25519e-05	-5.08129	5.34376e-05	-2.21389	0.0313357	-4.54518	0.000136933	-4.91217	7.12132e-05	-1.20855	0.596647	supercont1.695|VectorBase|212258|213073|+|ID=AAEL012423-RA stable_id=AAEL012423-PA.1 Parent=AAEL012423 description=conserved hypothetical protein Dbxref=protein_id:EAT35405
AAEL000249-RA	-4.49151	3.19733e-08	-2.41128	6.41536e-06	-3.26708	5.13697e-07	-6.01127	9.90577e-14	-5.15568	1.22134e-12	-4.5181	1.17285e-11	-4.86226	3.29464e-12	-3.83345	2.23655e-10	-3.0021	2.30653e-08	supercont1.4|VectorBase|2897299|2906891|-|ID=AAEL000249-RA stable_id=AAEL000249-PA.1 Parent=AAEL000249 description=mitochondrial carrier protein Ontology_term=GO:0005215,GO:0005488,GO:0005739,GO:0006810 Dbxref=protein_id:EAT48750
AAEL011458-RA	-13.7294	2.51688e-06	-2.55161	0.00974948	-1.75412	0.113343	-5.9914	2.96514e-06	-1.09217	0.786965	1.67335	0.120615	-7.09656	5.93262e-07	-2.13351	0.0249424	-1.11042	0.748237	supercont1.581|VectorBase|552351|553554|+|ID=AAEL011458-RA stable_id=AAEL011458-PA.1 Parent=AAEL011458 description=hypothetical protein Ontology_term=GO:0042302 Dbxref=protein_id:EAT36467
AAEL001835-RA	-6.50478	5.42209e-10	-2.29215	3.58262e-06	-4.05078	1.92063e-08	-5.98297	3.55857e-18	-7.61261	6.05823e-20	-7.31222	1.16384e-19	-3.33493	5.12403e-13	-3.86754	1.85565e-14	-5.66531	9.49516e-18	supercont1.43|VectorBase|1336073|1354259|-|ID=AAEL001835-RA stable_id=AAEL001835-PA.1 Parent=AAEL001835 description=sodium/solute symporter Ontology_term=GO:0005215,GO:0005623,GO:0006810,GO:0006811,GO:0008152,GO:0019538 Dbxref=protein_id:EAT47056
AAEL009385-RA	-6.33964	2.02045e-09	-2.97543	4.81274e-07	-2.61915	4.00387e-06	-5.96753	2.67648e-10	-2.32828	0.000234372	1.16243	0.471496	-6.55008	7.52263e-11	-3.38734	9.49323e-07	-1.90742	0.00353292	supercont1.393|VectorBase|1101114|1104181|+|ID=AAEL009385-RA stable_id=AAEL009385-PA.1 Parent=AAEL009385 description=hypothetical protein Dbxref=protein_id:EAT38768
AAEL014840-RA	-9.54669	1.47195e-08	-2.17483	0.000546556	-1.77473	0.00779971	-5.94801	5.65142e-08	-2.09313	0.00765306	-1.5345	0.110139	-6.58619	1.7421e-08	-1.72784	0.0435628	-1.54036	0.10712	supercont1.1290|VectorBase|24439|36950|-|ID=AAEL014840-RA stable_id=AAEL014840-PA.1 Parent=AAEL014840 description=short-chain dehydrogenase ec_number=1.1.1.100 Ontology_term=GO:0008152,GO:0016491 Dbxref=protein_id:EAT32922
AAEL012645-RA	-13.4471	3.63003e-05	-10.4567	5.1148e-05	-1.51533	0.345149	-5.92699	3.67682e-06	-2.36665	0.0121013	2.86293	0.0026687	-5.90748	3.79305e-06	-3.88279	0.000187775	1.51591	0.210076	supercont1.721|VectorBase|155471|156283|+|ID=AAEL012645-RA stable_id=AAEL012645-PA.1 Parent=AAEL012645 description=conserved hypothetical protein Ontology_term=GO:0005576,GO:0006030,GO:0008061 Dbxref=protein_id:EAT35171
AAEL014556-RB	1.31595	0.0328903	1.07512	0.512817	-1.77571	0.000246478	-5.92076	1.76545e-18	-8.18974	7.60129e-21	-2.17441	1.47789e-08	-2.37849	1.23842e-09	-2.35931	1.54412e-09	-1.35047	0.00795614	supercont1.1165|VectorBase|30825|31697|-|ID=AAEL014556-RB stable_id=AAEL014556-PB.1 Parent=AAEL014556 description=conserved hypothetical protein Dbxref=protein_id:EAT33180
AAEL010393-RA	-8.78194	9.2432e-07	-4.66204	1.81718e-05	-5.30205	1.58373e-05	-5.91386	4.23297e-11	-6.7339	6.67829e-12	-3.24032	4.41151e-07	-2.31334	9.64206e-05	-2.63276	1.24267e-05	-1.12952	0.528228	supercont1.475|VectorBase|138673|139648|+|ID=AAEL010393-RA stable_id=AAEL010393-PA.1 Parent=AAEL010393 description=ferritin subunit, putative ec_number=1.16.3.1 Ontology_term=GO:0006879,GO:0008199 Dbxref=protein_id:EAT37628
AAEL012883-RA	-4.99173	0.00571025	-1.30625	0.567376	1.13342	0.800954	-5.90841	0.00022891	1.47509	0.376268	1.99149	0.121105	-8.08252	2.63137e-05	1.16002	0.734268	1.23284	0.63243	supercont1.753|VectorBase|815|1850|+|ID=AAEL012883-RA stable_id=AAEL012883-PA.1 Parent=AAEL012883 description=pupal cuticle protein, putative Ontology_term=GO:0042302 Dbxref=protein_id:EAT34914
AAEL008307-RA	-5.088	6.83482e-08	-2.2653	5.81216e-05	-1.72955	0.00289293	-5.89585	2.256e-07	-3.49054	7.14874e-05	-2.62546	0.00139324	-4.84721	1.95619e-06	-2.3205	0.00462101	-2.41909	0.00310901	supercont1.313|VectorBase|1120486|1167663|-|ID=AAEL008307-RA stable_id=AAEL008307-PA.1 Parent=AAEL008307 description=conserved hypothetical protein Dbxref=protein_id:EAT39929
AAEL013033-RA	-2.12771	0.00169743	-1.93912	0.00270611	-2.3145	0.000747927	-5.88901	2.6147e-17	-18.4951	2.00251e-24	-4.93273	6.74133e-16	-2.81804	1.17947e-10	-2.4812	2.76714e-09	-2.66204	4.75366e-10	supercont1.780|VectorBase|446301|446855|+|ID=AAEL013033-RA stable_id=AAEL013033-PA.1 Parent=AAEL013033 description=serine protease, putative Dbxref=protein_id:EAT34759
AAEL012766-RA	-3.50844	0.0038211	-1.01466	0.965914	-1.28876	0.490288	-5.88181	0.000478499	-2.01058	0.138773	-1.59553	0.317946	-4.07756	0.00431492	-1.25597	0.62429	-1.8813	0.179211	supercont1.738|VectorBase|232912|234598|+|ID=AAEL012766-RA stable_id=AAEL012766-PA.1 Parent=AAEL012766 description=cytochrome P450 ec_number=1.14.14.1 Ontology_term=GO:0003824,GO:0005489,GO:0005623,GO:0006118,GO:0006629 Dbxref=protein_id:EAT35039
AAEL014854-RA	-3.53253	3.27481e-06	-3.24069	3.4193e-06	-2.11081	0.000522894	-5.87932	1.5474e-08	-4.49459	4.37248e-07	-3.54036	8.81771e-06	-5.13664	8.22043e-08	-3.96936	2.09084e-06	-2.46634	0.000727368	supercont1.1300|VectorBase|113523|128213|+|ID=AAEL014854-RA stable_id=AAEL014854-PA.1 Parent=AAEL014854 description=conserved hypothetical protein Ontology_term=GO:0000166,GO:0008233,GO:0016787,GO:0019538 Dbxref=protein_id:EAT32908
AAEL002632-RA	-2.94976	6.48963e-05	-2.63828	9.67305e-05	-2.91057	7.30836e-05	-5.85526	1.44053e-11	-4.82583	2.74423e-10	-2.3438	4.11289e-05	-3.16431	2.6477e-07	-2.41604	2.48219e-05	-2.61214	6.70925e-06	supercont1.61|VectorBase|1147428|1154133|+|ID=AAEL002632-RA stable_id=AAEL002632-PA.1 Parent=AAEL002632 description=proacrosin, putative Ontology_term=GO:0004252,GO:0006508 Dbxref=protein_id:EAT46192
AAEL001265-RA	-7.6348	0.000656287	-7.03237	0.000531943	-5.7981	0.00202134	-5.84313	2.99892e-07	-1.28877	0.373262	-1.08066	0.784365	-4.37095	7.15913e-06	-3.75603	3.70832e-05	-1.39675	0.242794	supercont1.28|VectorBase|2767802|2768833|+|ID=AAEL001265-RA stable_id=AAEL001265-PA.1 Parent=AAEL001265 description=conserved hypothetical protein Dbxref=protein_id:EAT47646
AAEL012782-RA	-1.14883	0.747619	-1.26672	0.559601	-1.15114	0.744103	-5.84241	0.00140261	-4.37859	0.00639475	-4.4416	0.00594866	-1.58932	0.369663	1.0167	0.974275	-1.19696	0.726492	supercont1.739|VectorBase|167815|168739|-|ID=AAEL012782-RA stable_id=AAEL012782-PA.1 Parent=AAEL012782 description=conserved hypothetical protein Dbxref=protein_id:EAT35023
AAEL003419-RA	-4.55768	1.42332e-08	-3.39215	8.47255e-08	-2.88686	9.29679e-07	-5.83917	1.3781e-14	-5.3831	5.4435e-14	-2.87113	9.05282e-09	-3.52725	1.34735e-10	-3.15149	1.30818e-09	-2.30302	1.01734e-06	supercont1.86|VectorBase|2482317|2546488|-|ID=AAEL003419-RA stable_id=AAEL003419-PA.1 Parent=AAEL003419 description=conserved hypothetical protein Ontology_term=GO:0005576,GO:0005975,GO:0016787,GO:0030246 Dbxref=protein_id:EAT45316
AAEL006481-RA	-3.36419	0.0030107	1.31778	0.39254	-1.38394	0.347765	-5.83826	0.00187993	-1.22485	0.702003	-1.98396	0.200929	-6.17134	0.00140459	-2.05543	0.179154	-1.40312	0.523623	supercont1.208|VectorBase|738379|739210|-|ID=AAEL006481-RA stable_id=AAEL006481-PA.1 Parent=AAEL006481 description=conserved hypothetical protein Dbxref=protein_id:EAT41909
AAEL013030-RA	-7.91418	0.000516581	-2.96405	0.0232268	1.23586	0.647008	-5.82567	9.95922e-05	-1.19108	0.666808	1.45749	0.355912	-6.15361	6.62634e-05	-1.65953	0.216676	1.16576	0.705618	supercont1.779|VectorBase|665160|666179|-|ID=AAEL013030-RA stable_id=AAEL013030-PA.1 Parent=AAEL013030 description=hypothetical protein Ontology_term=GO:0042302 Dbxref=protein_id:EAT34762
AAEL013612-RA	-4.36627	1.0977e-11	-3.36708	5.48034e-11	-2.80247	9.77325e-10	-5.81815	1.36587e-21	-7.33898	2.13386e-23	-4.47825	2.69655e-19	-4.01154	3.11761e-18	-5.01771	2.48732e-20	-3.72051	1.8171e-17	supercont1.886|VectorBase|284640|311659|+|ID=AAEL013612-RA stable_id=AAEL013612-PA.1 Parent=AAEL013612 description=conserved hypothetical protein Dbxref=protein_id:EAT34115
AAEL001390-RA	-1.27739	0.00145472	-1.14409	0.0343749	-1.00521	0.93297	-5.81627	4.05294e-13	-5.54173	8.79969e-13	-1.501	0.0152257	-3.6419	1.21536e-09	-2.93292	6.95708e-08	-1.73982	0.00134949	supercont1.31|VectorBase|695645|697642|-|ID=AAEL001390-RA stable_id=AAEL001390-PA.1 Parent=AAEL001390 description=conserved hypothetical protein Dbxref=protein_id:EAT47506
AAEL013304-RA	-2.05694	3.89243e-05	-1.69572	0.000371741	-2.35528	6.70511e-06	-5.81095	6.03727e-18	-5.10269	6.70579e-17	-2.32158	4.56334e-09	-3.3591	4.3615e-13	-2.47656	8.17168e-10	-2.04289	1.51451e-07	supercont1.820|VectorBase|51163|79111|-|ID=AAEL013304-RA stable_id=AAEL013304-PA.1 Parent=AAEL013304 description=conserved hypothetical protein Dbxref=protein_id:EAT34452
AAEL007575-RA	-6.6035	5.82035e-06	-1.26008	0.355276	-1.25714	0.390898	-5.80536	3.09982e-06	-2.22649	0.0167263	-2.07729	0.0278539	-5.84603	2.89789e-06	1.20507	0.562295	-2.63585	0.00440577	supercont1.264|VectorBase|1201795|1216710|-|ID=AAEL007575-RA stable_id=AAEL007575-PA.1 Parent=AAEL007575 description=conserved hypothetical protein Dbxref=protein_id:EAT40719
AAEL003888-RA	-11.5059	1.57299e-09	-5.714	4.19152e-08	1.04102	0.810948	-5.80306	7.11994e-09	-2.12686	0.00269482	2.1419	0.00248402	-6.37263	2.18604e-09	-4.40207	2.52502e-07	1.52299	0.0807853	supercont1.99|VectorBase|659447|660210|+|ID=AAEL003888-RA stable_id=AAEL003888-PA.1 Parent=AAEL003888 description=ubiquitin Ontology_term=GO:0005515,GO:0005634,GO:0005737,GO:0006259,GO:0006350,GO:0006464,GO:0006950,GO:0006996,GO:0007028,GO:0007582,GO:0009056,GO:0009628,GO:0019538,GO:0050789 Dbxref=protein_id:EAT44778
AAEL008513-RA	-2.28469	4.85727e-07	-2.21868	3.42186e-07	-1.67865	6.70416e-05	-5.80149	1.44353e-19	-3.19627	5.11404e-14	-1.29466	0.0121563	-4.84802	4.59595e-18	-3.40733	1.07162e-14	-1.50584	0.000174574	supercont1.330|VectorBase|12262|15452|+|ID=AAEL008513-RA stable_id=AAEL008513-PA.1 Parent=AAEL008513 description=hypothetical protein Ontology_term=GO:0005576,GO:0006030,GO:0008061 Dbxref=protein_id:EAT39698
AAEL005753-RA	-1.68284	3.17619e-05	-1.20899	0.030942	-1.77399	1.19314e-05	-5.80105	4.15293e-19	-4.78564	1.66914e-17	-1.43191	0.00108404	-3.04091	4.49048e-13	-2.00353	4.74475e-08	-1.57199	7.32868e-05	supercont1.173|VectorBase|1557343|1559167|+|ID=AAEL005753-RA stable_id=AAEL005753-PA.1 Parent=AAEL005753 description=serine protease ec_number=3.4.21.4 Ontology_term=GO:0000003,GO:0005576,GO:0006464,GO:0007165,GO:0007275,GO:0008233,GO:0019538,GO:0030154 Dbxref=protein_id:EAT42745
AAEL011741-RB	-2.08262	3.32061e-09	-1.99142	3.16943e-09	-1.94693	1.07183e-08	-5.80028	5.56384e-25	-7.67829	3.38377e-27	-2.12045	3.07349e-13	-2.11916	3.1441e-13	-6.54421	5.68875e-26	-1.83991	8.30748e-11	supercont1.607|VectorBase|101468|125110|-|ID=AAEL011741-RB stable_id=AAEL011741-PB.1 Parent=AAEL011741 description=glutathione s-transferase Ontology_term=GO:0003824,GO:0006950,GO:0007010,GO:0007582,GO:0008152,GO:0009607,GO:0009628,GO:0016209,GO:0016740 Dbxref=protein_id:EAT36154
AAEL015534-RA	-14.0199	1.84457e-11	-2.98535	3.77611e-07	-1.96496	0.000117591	-5.79788	4.07112e-10	-2.41428	0.000141205	-1.9104	0.00348805	-6.31122	1.27181e-10	-2.9634	7.03734e-06	-2.34027	0.000220205	supercont1.3038|VectorBase|3616|5268|-|ID=AAEL015534-RA stable_id=AAEL015534-PA.1 Parent=AAEL015534 description=conserved hypothetical protein Ontology_term=GO:0042302
AAEL011809-RA	-7.04354	2.38599e-06	-2.89267	0.000474745	-4.29602	4.91622e-05	-5.7746	2.02279e-08	-2.44778	0.000812396	-1.88116	0.0140912	-6.02593	1.20052e-08	-2.31513	0.00153737	-2.93687	9.2504e-05	supercont1.616|VectorBase|268224|270414|+|ID=AAEL011809-RA stable_id=AAEL011809-PA.1 Parent=AAEL011809 description=glucose dehydrogenase ec_number=1.1.99.10 Ontology_term=GO:0000166,GO:0003824,GO:0006118 Dbxref=protein_id:EAT36072
AAEL004229-RA	-3.52592	1.80868e-08	-1.20414	0.0778756	-2.79684	1.99283e-07	-5.75276	7.14158e-21	-4.27148	3.04351e-18	-5.31827	3.2351e-20	-2.92677	3.05903e-14	-2.37013	1.32274e-11	-3.18737	3.21207e-15	supercont1.111|VectorBase|1449092|1464975|+|ID=AAEL004229-RA stable_id=AAEL004229-PA.1 Parent=AAEL004229 description=glutathione transferase AtGST, putative Ontology_term=GO:0009607,GO:0009628,GO:0016740 Dbxref=protein_id:EAT44381
AAEL005431-RA	-2.37035	6.18357e-07	-2.47701	1.6238e-07	-5.29049	2.29325e-10	-5.74997	9.02419e-10	-9.82985	9.12122e-13	-3.25029	2.91022e-06	-2.6877	4.45737e-05	-3.19904	3.66155e-06	-2.90672	1.45634e-05	supercont1.156|VectorBase|1980597|1982018|+|ID=AAEL005431-RA stable_id=AAEL005431-PA.1 Parent=AAEL005431 description=clip-domain serine protease, putative ec_number=3.4.21.4 Ontology_term=GO:0006519,GO:0008233,GO:0009058,GO:0019538,GO:0030234,GO:0050789 Dbxref=protein_id:EAT43099
AAEL003067-RA	-1.23971	0.00170826	-1.15437	0.0147142	-1.2262	0.00249486	-5.71944	1.25062e-20	-4.73131	5.33044e-19	-1.33442	0.00282782	-2.49799	3.94291e-12	-2.43119	8.80858e-12	-1.08995	0.344979	supercont1.76|VectorBase|1508972|1543078|+|ID=AAEL003067-RA stable_id=AAEL003067-PA.1 Parent=AAEL003067 description=conserved hypothetical protein Dbxref=protein_id:EAT45683
AAEL001882-RA	-2.34665	0.000395673	-1.00347	0.983919	-3.20583	2.14925e-05	-5.71875	3.04267e-09	-6.05363	1.44367e-09	-8.76415	1.36989e-11	-1.77202	0.0148733	-1.5182	0.0700663	-8.0111	4.11192e-11	supercont1.45|VectorBase|1807951|1809002|+|ID=AAEL001882-RA stable_id=AAEL001882-PA.1 Parent=AAEL001882 description=conserved hypothetical protein Dbxref=protein_id:EAT46971
AAEL002511-RA	-4.38264	7.34584e-11	-3.41717	3.20451e-10	-3.85331	2.30277e-10	-5.70449	2.79724e-13	-4.49867	1.51721e-11	-2.71388	1.92126e-07	-2.96648	3.37099e-08	-3.293	4.5261e-09	-2.96522	3.39885e-08	supercont1.59|VectorBase|1362291|1385683|-|ID=AAEL002511-RA stable_id=AAEL002511-PA.1 Parent=AAEL002511 description=ionotropic glutamate receptor subunit ia Ontology_term=GO:0004872,GO:0005216,GO:0005886,GO:0006811,GO:0007267,GO:0007582 Dbxref=protein_id:EAT46286
AAEL013513-RA	-4.67446	5.16226e-06	-3.05104	6.98928e-05	-1.59937	0.0420483	-5.68096	7.10251e-09	-1.5755	0.0571187	1.39017	0.162969	-11.5823	1.31167e-12	-2.99511	3.28676e-05	-1.321	0.236579	supercont1.861|VectorBase|33784|40612|-|ID=AAEL013513-RA stable_id=AAEL013513-PA.1 Parent=AAEL013513 description=conserved hypothetical protein Ontology_term=GO:0042302 Dbxref=protein_id:EAT34218
AAEL007029-RB	-3.13442	6.03385e-06	-2.09856	0.000218197	-1.69478	0.00502861	-5.66968	1.25642e-07	-2.75425	0.000494683	-1.73406	0.0446547	-5.64818	1.31272e-07	-2.61151	0.000878422	-1.00665	0.980153	supercont1.232|VectorBase|726569|823789|-|ID=AAEL007029-RB stable_id=AAEL007029-PB.1 Parent=AAEL007029 description=tropomodulin Ontology_term=GO:0003779,GO:0005198,GO:0005856,GO:0007010,GO:0007275,GO:0007582,GO:0008092 Dbxref=protein_id:EAT41308
AAEL014091-RA	-2.88466	4.03383e-07	-1.23268	0.0707823	-1.75504	0.000265524	-5.66903	3.15836e-10	-4.267	1.94518e-08	-1.87476	0.00367367	-3.65425	1.99172e-07	-1.8578	0.00413831	-1.7976	0.00633038	supercont1.1003|VectorBase|84685|97400|+|ID=AAEL014091-RA stable_id=AAEL014091-PA.1 Parent=AAEL014091 description=Cu/Zn superoxide dismutase, putative ec_number=1.15.1.1 Ontology_term=GO:0004785,GO:0006801,GO:0046872 Dbxref=protein_id:EAT33630
AAEL010898-RA	-2.29533	8.33926e-07	-1.34742	0.00517161	-1.22315	0.053805	-5.66508	6.42206e-12	-2.39666	1.35565e-05	-1.93482	0.000536726	-2.67603	1.9276e-06	-1.67069	0.0054756	-1.50633	0.0238578	supercont1.516|VectorBase|343034|438348|+|ID=AAEL010898-RA stable_id=AAEL010898-PA.1 Parent=AAEL010898 description=conserved hypothetical protein Dbxref=protein_id:EAT37072
AAEL006568-RB	-1.17024	0.0566589	-1.32501	0.00150087	-1.64707	1.60984e-05	-5.65885	4.08019e-26	-4.16173	3.20369e-23	-1.19072	0.00745425	-1.95611	5.9092e-13	-2.57548	2.16239e-17	-1.1472	0.0320047	supercont1.211|VectorBase|742487|743767|-|ID=AAEL006568-RB stable_id=AAEL006568-PB.1 Parent=AAEL006568 description=serine protease ec_number=3.4.21.4 Ontology_term=GO:0006519,GO:0008233,GO:0009058,GO:0019538,GO:0030234,GO:0050789 Dbxref=protein_id:EAT41823
AAEL002716-RA	-3.96302	3.23314e-08	-2.46109	1.97856e-06	-1.37478	0.01909	-5.65751	2.77151e-08	-3.54767	9.32278e-06	-3.53146	9.87124e-06	-4.69685	2.77965e-07	-2.53465	0.000558767	-1.67051	0.0438117	supercont1.65|VectorBase|2833852|2844346|+|ID=AAEL002716-RA stable_id=AAEL002716-PA.1 Parent=AAEL002716 description=conserved hypothetical protein Dbxref=protein_id:EAT46088
AAEL012706-RA	-3.36685	4.2406e-05	-2.20015	0.00106654	-1.23576	0.312231	-5.65123	1.38456e-06	-8.61897	1.88727e-08	-3.6119	0.000130921	-3.19335	0.000436849	-3.68933	0.000106051	-3.28727	0.000330002	supercont1.727|VectorBase|178062|178412|-|ID=AAEL012706-RA stable_id=AAEL012706-PA.1 Parent=AAEL012706 description=conserved hypothetical protein Dbxref=protein_id:EAT35100
AAEL013117-RA	-2.73625	0.0607678	-1.3909	0.484606	1.50124	0.422238	-5.61985	5.21542e-08	-3.18003	5.24329e-05	-1.85687	0.0190652	-1.3692	0.220699	1.28121	0.33223	-1.24935	0.383096	supercont1.792|VectorBase|466088|484661|-|ID=AAEL013117-RA stable_id=AAEL013117-PA.1 Parent=AAEL013117 description=conserved hypothetical protein Ontology_term=GO:0005576,GO:0006030,GO:0008061 Dbxref=protein_id:EAT34671
AAEL012357-RB	-1.15821	0.0749088	-1.09939	0.204895	-1.37316	0.00108061	-5.61147	6.90969e-21	-8.85397	2.61128e-24	-1.68379	7.88604e-07	-1.69218	6.6204e-07	-2.77255	8.7509e-14	-1.54905	1.47915e-05	supercont1.683|VectorBase|23585|25544|-|ID=AAEL012357-RB stable_id=AAEL012357-PB.1 Parent=AAEL012357 description=conserved hypothetical protein Dbxref=protein_id:EAT35476
AAEL011915-RA	-46.4649	1.06471e-07	-9.03535	2.29931e-05	1.37487	0.401393	-5.5977	2.80322e-09	-2.0291	0.00275557	2.36928	0.000381716	-7.56654	5.57852e-11	-2.01365	0.00302557	1.62702	0.0334447	supercont1.631|VectorBase|106170|138311|-|ID=AAEL011915-RA stable_id=AAEL011915-PA.1 Parent=AAEL011915 description=F-box/lrr protein fragment Dbxref=protein_id:EAT35951
AAEL001842-RA	2.562	0.0381318	1.86689	0.125634	1.82144	0.165171	-5.59511	0.000166963	-1.5451	0.295518	-1.22881	0.618233	-2.38726	0.0406997	1.07692	0.857535	1.30802	0.516552	supercont1.44|VectorBase|472819|474278|+|ID=AAEL001842-RA stable_id=AAEL001842-PA.1 Parent=AAEL001842 description=zinc carboxypeptidase ec_number=3.4.17.2 Ontology_term=GO:0008233,GO:0019538 Dbxref=protein_id:EAT46984
AAEL008219-RA	-2.10351	3.17105e-06	-2.18556	8.73409e-07	-4.0564	1.94385e-09	-5.57181	2.94383e-13	-4.16588	4.36022e-11	-2.21479	8.8447e-06	-2.53879	5.75563e-07	-3.04239	1.60101e-08	-4.08707	6.15362e-11	supercont1.306|VectorBase|750828|752806|-|ID=AAEL008219-RA stable_id=AAEL008219-PA.1 Parent=AAEL008219 description=elongase, putative Ontology_term=GO:0005623,GO:0006629,GO:0016740 Dbxref=protein_id:EAT40021
AAEL008013-RA	-1.79851	0.0852952	1.57265	0.148552	-1.52298	0.204838	-5.5586	0.000597577	-2.66782	0.038105	-8.96999	2.65411e-05	-2.94985	0.0230866	1.21589	0.670567	-2.35593	0.0682058	supercont1.294|VectorBase|1185169|1186628|-|ID=AAEL008013-RA stable_id=AAEL008013-PA.1 Parent=AAEL008013 description=odorant binding protein Ontology_term=GO:0005549,GO:0006810 Dbxref=protein_id:EAT40246
AAEL011771-RA	-2.7706	1.68293e-07	-3.34475	1.0169e-08	-3.53032	1.34249e-08	-5.55424	6.77238e-13	-3.64793	9.72771e-10	-1.30016	0.105481	-5.37285	1.16323e-12	-4.98692	4.00042e-12	-1.86188	0.000367044	supercont1.610|VectorBase|73371|74612|-|ID=AAEL011771-RA stable_id=AAEL011771-PA.1 Parent=AAEL011771 description=hypothetical protein Dbxref=protein_id:EAT36124
AAEL003216-RA	-3.93101	6.0809e-06	-1.77818	0.00599883	-1.47182	0.06013	-5.54561	9.48802e-12	-2.08399	0.000158407	-2.28686	3.19228e-05	-3.16597	1.03533e-07	-1.75557	0.00261908	-2.32725	2.35129e-05	supercont1.82|VectorBase|405678|421615|-|ID=AAEL003216-RA stable_id=AAEL003216-PA.1 Parent=AAEL003216 description=conserved hypothetical protein Ontology_term=GO:0005198 Dbxref=protein_id:EAT45459
AAEL011639-RA	-1.31905	0.000681299	-1.06032	0.334775	-1.56917	6.879e-06	-5.54438	8.14415e-13	-5.91153	2.91766e-13	-2.38205	3.65887e-06	-3.00315	4.20636e-08	-2.458	1.9925e-06	-1.6335	0.00387652	supercont1.596|VectorBase|761428|762205|-|ID=AAEL011639-RA stable_id=AAEL011639-PA.1 Parent=AAEL011639 description=WAP four-disulfide core domain protein 2 precursor, putative Dbxref=protein_id:EAT36276
AAEL008069-RA	-6.45179	6.85554e-10	-3.15076	1.08216e-07	-1.39658	0.0138278	-5.54415	2.05444e-07	-5.2002	4.27773e-07	-3.28545	8.1276e-05	-4.34566	3.36697e-06	-2.13526	0.00750222	-1.00534	0.984246	supercont1.299|VectorBase|213299|235157|-|ID=AAEL008069-RA stable_id=AAEL008069-PA.1 Parent=AAEL008069 description=notch ec_number=3.4.24.19 Ontology_term=GO:0000003,GO:0004872,GO:0005102,GO:0005509,GO:0005515,GO:0005622,GO:0005623,GO:0005634,GO:0005886,GO:0006350,GO:0006950,GO:0007049,GO:0007165,GO:0007267,GO:0007275,GO:0007582,GO:0007610,GO:0008219,GO:0008283,GO:0009607,GO:0009653,GO:0009790,GO…
AAEL013245-RA	-2.44816	6.95902e-08	-3.17312	1.43542e-09	-5.90567	1.51194e-11	-5.54057	2.60594e-19	-5.06124	1.49625e-18	-3.4403	6.65301e-15	-2.52349	2.12655e-11	-2.80743	1.14244e-12	-2.41872	7.10663e-11	supercont1.810|VectorBase|424779|440311|+|ID=AAEL013245-RA stable_id=AAEL013245-PA.1 Parent=AAEL013245 description=proacrosin, putative ec_number=3.4.21.4 Ontology_term=GO:0008233,GO:0009607,GO:0019538,GO:0030234 Dbxref=protein_id:EAT34531
AAEL012886-RA	-3.48124	3.193e-07	-1.98206	8.93658e-05	-2.71377	3.81966e-06	-5.51254	3.44219e-10	-3.60753	1.88644e-07	-4.50123	6.64011e-09	-3.2166	1.1005e-06	-2.33157	0.000149132	-4.18233	1.99464e-08	supercont1.754|VectorBase|376749|433006|-|ID=AAEL012886-RA stable_id=AAEL012886-PA.1 Parent=AAEL012886 description=juvenile hormone esterase ec_number=3.1.1.1 Ontology_term=GO:0016787 Dbxref=protein_id:EAT34913
AAEL007455-RA	-4.34724	5.40904e-07	-1.81479	0.00169614	-3.31613	5.10905e-06	-5.49864	1.95147e-07	-4.09632	5.88033e-06	-2.74221	0.000544436	-3.30181	6.95534e-05	-3.22026	9.22224e-05	-3.09171	0.000145595	supercont1.257|VectorBase|847152|849787|-|ID=AAEL007455-RA stable_id=AAEL007455-PA.1 Parent=AAEL007455 description=thrombospondin Ontology_term=GO:0005198,GO:0005509,GO:0005578 Dbxref=protein_id:EAT40831
AAEL002022-RA	-6.36606	1.60241e-06	-1.01452	0.946342	-1.72931	0.029753	-5.49863	5.56399e-05	-4.49287	0.000278289	-3.78004	0.00105139	-4.03588	0.000639244	-1.9942	0.0725077	-2.23387	0.037976	supercont1.47|VectorBase|2418624|2419317|-|ID=AAEL002022-RA stable_id=AAEL002022-PA.1 Parent=AAEL002022 description=protein serine/threonine kinase, putative Ontology_term=GO:0005215,GO:0005576,GO:0006950,GO:0007582,GO:0009607,GO:0009653 Dbxref=protein_id:EAT46863
AAEL007796-RB	-1.86309	7.15764e-06	-1.34276	0.00302089	-2.21714	4.76647e-07	-5.49791	7.30416e-16	-5.76399	3.17199e-16	-1.43742	0.00601357	-2.20705	2.23401e-07	-2.53423	7.73611e-09	-1.31891	0.0322759	supercont1.283|VectorBase|1119152|1135876|-|ID=AAEL007796-RB stable_id=AAEL007796-PB.1 Parent=AAEL007796 description=serine protease ec_number=3.4.21.86 Ontology_term=GO:0008233,GO:0019538 Dbxref=protein_id:EAT40467
AAEL005969-RA	-4.26176	0.000245731	1.29059	0.364657	-1.24113	0.470034	-5.49236	8.62305e-11	-1.82453	0.00294078	-2.73244	5.40437e-06	-3.23755	3.39142e-07	1.48602	0.0426425	-1.42596	0.0678266	supercont1.182|VectorBase|1120560|1138399|+|ID=AAEL005969-RA stable_id=AAEL005969-PA.1 Parent=AAEL005969 description=phospholipase b, plb1 Ontology_term=GO:0016787 Dbxref=protein_id:EAT42505
AAEL003655-RA	-2.29756	2.15467e-07	-2.18223	2.08413e-07	-3.10028	5.54434e-09	-5.45296	1.44597e-13	-7.53619	8.49833e-16	-1.61147	0.00269032	-5.24139	2.82128e-13	-4.61767	2.55083e-12	-3.95184	4.35091e-11	supercont1.94|VectorBase|2210325|2215851|-|ID=AAEL003655-RA stable_id=AAEL003655-PA.1 Parent=AAEL003655 description=conserved hypothetical protein Dbxref=protein_id:EAT45022
AAEL005748-RA	-3.03627	5.15429e-05	-1.61004	0.017882	-1.87579	0.00525231	-5.443	1.4406e-07	-13.6424	5.50372e-12	-11.354	3.73167e-11	-2.0169	0.0105798	-2.1386	0.00597278	-2.54498	0.000975703	supercont1.173|VectorBase|1064065|1079308|+|ID=AAEL005748-RA stable_id=AAEL005748-PA.1 Parent=AAEL005748 description=elastase, putative ec_number=3.4.21.7 Ontology_term=GO:0004252,GO:0005576,GO:0006030,GO:0006508,GO:0008061 Dbxref=protein_id:EAT42741
AAEL006253-RA	-1.90092	2.48771e-06	-1.37459	0.00105093	-1.95558	1.54667e-06	-5.41805	1.31418e-14	-2.88419	2.97964e-09	-1.52325	0.00373972	-2.5893	3.18896e-08	-1.95748	1.75758e-05	-1.61011	0.00122677	supercont1.197|VectorBase|610420|621276|-|ID=AAEL006253-RA stable_id=AAEL006253-PA.1 Parent=AAEL006253 description=conserved hypothetical protein ec_number=3.4.21.9 Ontology_term=GO:0004252,GO:0006508 Dbxref=protein_id:EAT42189
AAEL013895-RA	-4.80222	5.06224e-08	-2.40694	1.54451e-05	-2.54101	1.65837e-05	-5.41292	4.26784e-11	-10.0501	7.38499e-15	-5.39797	4.45118e-11	-3.21448	1.89239e-07	-2.43513	2.06131e-05	-3.34788	9.55951e-08	supercont1.955|VectorBase|328625|329224|-|ID=AAEL013895-RA stable_id=AAEL013895-PA.1 Parent=AAEL013895 description=conserved hypothetical protein Dbxref=protein_id:EAT33832
AAEL007500-RA	-4.38477	1.04098e-09	-2.68775	6.05921e-08	-1.87852	1.8651e-05	-5.41274	2.64795e-12	-4.13543	2.38808e-10	-1.78102	0.00116497	-3.46563	5.50306e-09	-2.39801	5.20424e-06	-1.25947	0.167123	supercont1.258|VectorBase|522302|547932|+|ID=AAEL007500-RA stable_id=AAEL007500-PA.1 Parent=AAEL007500 description=conserved hypothetical protein Ontology_term=GO:0005215,GO:0005488,GO:0005622,GO:0006810,GO:0008152,GO:0019538 Dbxref=protein_id:EAT40799
AAEL010480-RA	-2.49009	1.51899e-09	-3.4822	1.3063e-11	-2.74556	4.30981e-10	-5.41154	2.14457e-10	-5.114	4.9337e-10	-6.52589	1.46723e-11	-2.7971	5.83685e-06	-2.90141	3.26433e-06	-4.40685	4.63538e-09	supercont1.480|VectorBase|686341|698153|+|ID=AAEL010480-RA stable_id=AAEL010480-PA.1 Parent=AAEL010480 description=serine-pyruvate aminotransferase ec_number=2.6.1.51 Ontology_term=GO:0005739,GO:0005777,GO:0005975,GO:0009607,GO:0009628,GO:0016740 Dbxref=protein_id:EAT37540
AAEL007283-RA	-2.48303	8.07813e-06	-1.54104	0.00318095	-1.85253	0.000339759	-5.39841	1.19322e-11	-6.53837	6.45492e-13	-2.41648	1.08705e-05	-2.19308	5.98961e-05	-1.99069	0.000315787	-2.23525	4.29478e-05	supercont1.247|VectorBase|736026|767830|-|ID=AAEL007283-RA stable_id=AAEL007283-PA.1 Parent=AAEL007283 description=acetyl-coa synthetase ec_number=6.2.1.1 Ontology_term=GO:0003824,GO:0005737,GO:0006629,GO:0008152 Dbxref=protein_id:EAT41023
AAEL002354-RA	-3.2505	0.000500451	-1.24528	0.377124	1.29568	0.330861	-5.38744	2.04911e-06	-1.74023	0.0713194	-2.4064	0.00562278	-4.02072	4.13413e-05	-1.72938	0.0744311	-1.2747	0.420947	supercont1.54|VectorBase|1784964|1788878|-|ID=AAEL002354-RA stable_id=AAEL002354-PA.1 Parent=AAEL002354 description=oxidase/peroxidase ec_number=1.11.1.7 Ontology_term=GO:0003824,GO:0008152,GO:0009607,GO:0016209 Dbxref=protein_id:EAT46477
AAEL002231-RA	-4.17941	0.00140737	-3.18939	0.00390852	-2.04911	0.0638544	-5.38127	1.42244e-07	-7.02438	6.3328e-09	-9.90649	1.34057e-10	-3.65997	1.39366e-05	-3.81029	8.64662e-06	-6.04804	3.59728e-08	supercont1.51|VectorBase|1401721|1402165|+|ID=AAEL002231-RA stable_id=AAEL002231-PA.1 Parent=AAEL002231 description=cuticle protein, putative Dbxref=protein_id:EAT46620
AAEL008963-RA	-1.27642	0.000814917	-1.69749	1.72513e-07	-1.86568	5.50025e-08	-5.3738	1.16454e-18	-8.23938	6.9805e-22	-2.19818	2.29231e-09	-1.62494	2.2659e-05	-2.37473	2.44883e-10	-1.73968	2.78417e-06	supercont1.360|VectorBase|183801|208165|-|ID=AAEL008963-RA stable_id=AAEL008963-PA.1 Parent=AAEL008963 description=tyrosine aminotransferase ec_number=2.6.1.5 Ontology_term=GO:0003824,GO:0005488,GO:0006519,GO:0006811,GO:0009056,GO:0009058,GO:0016740 Dbxref=protein_id:EAT39220
AAEL005117-RA	-5.71281	1.62079e-09	-3.10372	1.29426e-07	-1.92786	8.97584e-05	-5.37355	3.94626e-06	-5.86883	1.64116e-06	-3.45882	0.00029146	-3.2583	0.000510179	-3.49641	0.000263145	-1.07997	0.805001	supercont1.142|VectorBase|2330434|2331155|-|ID=AAEL005117-RA stable_id=AAEL005117-PA.1 Parent=AAEL005117 description=hypothetical protein Dbxref=protein_id:EAT43466
AAEL003457-RA	-1.5683	1.04987e-05	-2.26828	5.17043e-09	-2.61208	1.66999e-09	-5.35591	2.62281e-19	-8.28064	1.28013e-22	-3.6999	6.59073e-16	-1.72762	1.49869e-06	-2.8831	3.24407e-13	-4.01359	1.03518e-16	supercont1.87|VectorBase|2254389|2255525|-|ID=AAEL003457-RA stable_id=AAEL003457-PA.1 Parent=AAEL003457 description=conserved hypothetical protein Dbxref=protein_id:EAT45249
AAEL012785-RA	-5.16404	1.44189e-05	-1.94518	0.0122079	-3.07077	0.000509298	-5.3504	4.28857e-09	-3.90244	3.36966e-07	-3.12809	7.59521e-06	-2.59376	0.000102607	-1.58185	0.0427805	-2.52182	0.000150531	supercont1.739|VectorBase|120722|131648|-|ID=AAEL012785-RA stable_id=AAEL012785-PA.1 Parent=AAEL012785 description=lumbrokinase-3(1) precursor, putative Ontology_term=GO:0004252,GO:0006508 Dbxref=protein_id:EAT35020
AAEL003934-RA	-1.62293	4.16384e-05	-1.50932	0.000103862	-1.74002	1.07002e-05	-5.34596	1.16361e-16	-6.49503	3.70755e-18	-1.99935	6.57889e-07	-2.3651	7.84898e-09	-2.68412	3.179e-10	-1.77029	1.69283e-05	supercont1.101|VectorBase|328148|337265|-|ID=AAEL003934-RA stable_id=AAEL003934-PA.1 Parent=AAEL003934 description=conserved hypothetical protein Dbxref=protein_id:EAT44722
AAEL007103-RA	-1.10949	0.195507	1.16119	0.0559663	-1.59085	3.79627e-05	-5.34221	1.39651e-18	-6.64123	2.66375e-20	-1.63091	2.09209e-05	-1.89256	2.16854e-07	-1.69813	6.07559e-06	-1.29003	0.0152937	supercont1.236|VectorBase|974033|975889|-|ID=AAEL007103-RA stable_id=AAEL007103-PA.1 Parent=AAEL007103 description=p37NB protein, putative Dbxref=protein_id:EAT41232
AAEL005439-RA	-2.89708	1.83778e-05	-2.29772	0.000105574	-2.74119	3.14521e-05	-5.32857	1.92578e-10	-2.76122	5.75081e-06	-1.66883	0.0110587	-3.18186	5.86691e-07	-2.71498	7.54305e-06	-1.5538	0.0270131	supercont1.156|VectorBase|1527992|1578063|-|ID=AAEL005439-RA stable_id=AAEL005439-PA.1 Parent=AAEL005439 description=mical Ontology_term=GO:0003677,GO:0003779,GO:0005488,GO:0005829,GO:0007049,GO:0007582,GO:0009653,GO:0016043,GO:0030154 Dbxref=protein_id:EAT43095
AAEL002247-RA	-2.64268	0.00199912	-1.23756	0.382851	-1.56841	0.0978093	-5.29942	2.96821e-09	-1.49536	0.0677498	-1.64497	0.0255458	-3.23867	3.23252e-06	-1.87132	0.00580464	1.02042	0.925144	supercont1.52|VectorBase|452662|453387|+|ID=AAEL002247-RA stable_id=AAEL002247-PA.1 Parent=AAEL002247 description=conserved hypothetical protein Dbxref=protein_id:EAT46552
AAEL014600-RA	-2.2573	2.49365e-07	-2.07412	4.08462e-07	-2.82138	1.42884e-08	-5.29015	4.26328e-13	-4.39538	1.05754e-11	-2.26026	4.42186e-06	-2.03798	3.59438e-05	-2.47558	6.92326e-07	-1.95692	8.08003e-05	supercont1.1186|VectorBase|61209|68400|-|ID=AAEL014600-RA stable_id=AAEL014600-PA.1 Parent=AAEL014600 description=4-hydroxyphenylpyruvate dioxygenase ec_number=1.13.11.27 Ontology_term=GO:0003824,GO:0006519,GO:0009056 Dbxref=protein_id:EAT33142
AAEL008936-RA	-1.60414	8.36861e-05	-1.5683	7.07151e-05	-2.75337	2.00816e-08	-5.28495	2.0347e-20	-9.12193	1.50437e-24	-2.51278	1.40292e-12	-1.81645	5.26496e-08	-2.63704	3.39772e-13	-2.08247	5.10095e-10	supercont1.359|VectorBase|932774|934269|+|ID=AAEL008936-RA stable_id=AAEL008936-PA.1 Parent=AAEL008936 description=hypothetical protein Dbxref=protein_id:EAT39244
AAEL003038-RA	-2.66346	3.26143e-06	-2.44088	4.33947e-06	-1.94181	0.000161114	-5.27795	5.68592e-13	-3.2519	3.6259e-09	-1.80915	0.000414968	-3.73993	2.53803e-10	-3.00205	1.72807e-08	-1.97991	7.22826e-05	supercont1.75|VectorBase|384598|386752|-|ID=AAEL003038-RA stable_id=AAEL003038-PA.1 Parent=AAEL003038 description=conserved hypothetical protein Dbxref=protein_id:EAT45702
AAEL000611-RA	-4.54831	0.00546201	-11.8158	6.20092e-05	-15.4613	4.34875e-05	-5.26505	0.00320489	-29.5975	1.79268e-07	-27.2457	2.90314e-07	-6.95178	0.000743294	-3.91666	0.0135679	-37.9579	4.24837e-08	supercont1.12|VectorBase|758810|759274|+|ID=AAEL000611-RA stable_id=AAEL000611-PA.1 Parent=AAEL000611 description=antibacterial peptide, putative Ontology_term=GO:0005576,GO:0006961 Dbxref=protein_id:EAT48341
AAEL011448-RA	-1.41962	0.000613074	-2.42704	1.82574e-08	-2.74975	8.34471e-09	-5.2554	2.1281e-19	-7.15359	7.79129e-22	-1.45709	0.000275918	-2.29006	1.37757e-10	-2.45525	1.74643e-11	-1.36618	0.00195676	supercont1.581|VectorBase|123141|124378|+|ID=AAEL011448-RA stable_id=AAEL011448-PA.1 Parent=AAEL011448 description=conserved hypothetical protein Ontology_term=GO:0005215,GO:0005488,GO:0005622,GO:0006810,GO:0008152,GO:0019538 Dbxref=protein_id:EAT36456
AAEL007989-RA	-4.49618	6.1257e-06	-4.01639	6.90478e-06	-2.36805	0.00108239	-5.25391	1.40526e-11	-2.74721	9.25434e-07	-1.6937	0.00395256	-3.63832	6.33842e-09	-3.38052	2.29024e-08	-2.50642	4.82027e-06	supercont1.293|VectorBase|1162658|1165675|+|ID=AAEL007989-RA stable_id=AAEL007989-PA.1 Parent=AAEL007989 description=hypothetical protein Dbxref=protein_id:EAT40264
AAEL003482-RA	-1.26892	0.00641462	-1.33978	0.000933842	-3.74561	1.448e-10	-5.25374	1.3443e-20	-4.32361	7.84126e-19	-2.06346	4.67662e-10	-2.28832	1.61023e-11	-2.3825	4.55451e-12	-1.53725	1.45391e-05	supercont1.87|VectorBase|2228071|2229100|+|ID=AAEL003482-RA stable_id=AAEL003482-PA.1 Parent=AAEL003482 description=hypothetical protein Dbxref=protein_id:EAT45247
AAEL012399-RA	-3.28024	3.1847e-08	-2.53749	2.53556e-07	-1.30613	0.0218166	-5.24087	3.98876e-07	-4.21492	4.8639e-06	-2.4787	0.00172275	-3.79805	1.60083e-05	-3.1858	0.000116138	-1.11315	0.691541	supercont1.689|VectorBase|623853|624578|-|ID=AAEL012399-RA stable_id=AAEL012399-PA.1 Parent=AAEL012399 description=conserved hypothetical protein Dbxref=protein_id:EAT35433
AAEL000306-RA	-3.10151	0.000925023	-1.60523	0.0790783	-1.23692	0.437655	-5.23928	4.55053e-07	-2.92539	0.000321383	-1.56502	0.105624	-4.11028	7.2394e-06	-1.49036	0.147904	-1.11924	0.678803	supercont1.6|VectorBase|1439096|1441541|+|ID=AAEL000306-RA stable_id=AAEL000306-PA.1 Parent=AAEL000306 description=conserved hypothetical protein Dbxref=protein_id:EAT48641
AAEL000165-RB	-1.0511	0.470458	-1.24651	0.00379686	-1.10665	0.154207	-5.23875	8.33436e-18	-7.47788	1.55594e-20	-1.50704	0.000376824	-1.83993	1.16351e-06	-2.02689	6.82779e-08	-1.21813	0.0671741	supercont1.3|VectorBase|4483570|4493922|+|ID=AAEL000165-RB stable_id=AAEL000165-PB.1 Parent=AAEL000165 description=conserved hypothetical protein Dbxref=protein_id:EAT48820
AAEL007216-RA	-2.58614	0.00015047	-2.41647	0.00016086	-2.53925	0.000179483	-5.23874	5.92421e-12	-3.75861	1.6335e-09	-2.65186	9.46901e-07	-3.06053	6.66046e-08	-1.76223	0.00154105	-2.93428	1.44757e-07	supercont1.243|VectorBase|1252716|1307766|+|ID=AAEL007216-RA stable_id=AAEL007216-PA.1 Parent=AAEL007216 description=elongase, putative Ontology_term=GO:0005623,GO:0006629,GO:0009058,GO:0016740 Dbxref=protein_id:EAT41123
AAEL002185-RA	-1.6783	5.74889e-07	-1.49817	4.23473e-06	-2.25058	2.81114e-09	-5.2381	9.65447e-17	-8.09378	5.70426e-20	-3.87335	4.04866e-14	-1.89766	1.9369e-06	-6.16285	5.12448e-18	-2.74435	1.16516e-10	supercont1.51|VectorBase|1049861|1050686|+|ID=AAEL002185-RA stable_id=AAEL002185-PA.1 Parent=AAEL002185 description=cuticle protein, putative Dbxref=protein_id:EAT46599
AAEL004591-RA	-1.56602	0.00202931	-1.46297	0.00402124	-2.54312	2.23887e-06	-5.23736	7.08228e-15	-8.44285	2.89032e-18	-2.95693	6.55247e-10	-2.6081	1.1122e-08	-2.50577	2.79828e-08	-2.33336	1.47459e-07	supercont1.124|VectorBase|121410|122120|-|ID=AAEL004591-RA stable_id=AAEL004591-PA.1 Parent=AAEL004591 description=hypothetical protein Dbxref=protein_id:EAT43994
AAEL011740-RA	-2.66808	3.10512e-08	-1.94154	1.32159e-06	-2.05039	1.15327e-06	-5.22443	2.73436e-17	-4.28535	1.38568e-15	-2.53046	3.27342e-10	-2.27614	5.6354e-09	-2.48058	5.54164e-10	-2.27126	5.97618e-09	supercont1.607|VectorBase|249608|285739|+|ID=AAEL011740-RA stable_id=AAEL011740-PA.1 Parent=AAEL011740 description=hypothetical protein Dbxref=protein_id:EAT36160
AAEL012090-RA	-8.14209	1.22466e-10	-2.7467	3.73006e-07	-2.1492	1.59042e-05	-5.22172	2.59017e-15	-2.57735	6.65793e-09	-1.73536	9.64866e-05	-6.6277	4.19668e-17	-2.95166	2.87545e-10	-2.59276	5.78353e-09	supercont1.654|VectorBase|435014|437034|-|ID=AAEL012090-RA stable_id=AAEL012090-PA.1 Parent=AAEL012090 description=hypothetical protein Ontology_term=GO:0042302 Dbxref=protein_id:EAT35767
AAEL013762-RA	-6.02604	1.57582e-05	-2.43885	0.00368556	-3.76853	0.000282126	-5.22139	9.43452e-09	-3.82984	6.43999e-07	-2.59901	0.000130053	-3.28567	5.34428e-06	-2.0053	0.00353577	-2.41031	0.00035168	supercont1.914|VectorBase|81695|87490|+|ID=AAEL013762-RA stable_id=AAEL013762-PA.1 Parent=AAEL013762 description=hypothetical protein Dbxref=protein_id:EAT33970
AAEL007016-RA	-1.47447	0.000150958	-1.85832	6.06164e-07	-4.81855	1.66375e-11	-5.20019	4.78876e-15	-5.59221	1.3146e-15	-2.06831	1.87082e-06	-3.1874	8.16778e-11	-4.52619	6.29042e-14	-3.60202	6.00286e-12	supercont1.231|VectorBase|749293|761313|-|ID=AAEL007016-RA stable_id=AAEL007016-PA.1 Parent=AAEL007016 description=sodium/solute symporter Ontology_term=GO:0005215,GO:0005623,GO:0006810,GO:0006811,GO:0008152,GO:0019538 Dbxref=protein_id:EAT41339
AAEL003890-RA	-2.27285	1.90228e-06	-1.82222	2.56383e-05	-2.75643	1.74485e-07	-5.19761	1.67789e-12	-8.31676	1.20282e-15	-3.60502	1.03493e-09	-1.93531	0.000165191	-2.86186	8.25335e-08	-2.92244	5.50319e-08	supercont1.99|VectorBase|1705541|1707214|+|ID=AAEL003890-RA stable_id=AAEL003890-PA.1 Parent=AAEL003890 description=cytochrome P450 ec_number=1.14.14.1 Ontology_term=GO:0003824,GO:0005489,GO:0005623,GO:0006118,GO:0006629 Dbxref=protein_id:EAT44803
AAEL010134-RA	-10.7488	3.37852e-06	-1.63751	0.111007	-1.06637	0.838125	-5.19597	0.00650631	1.00271	0.996238	2.45912	0.123435	-7.66471	0.00103342	-1.96854	0.242853	1.14518	0.8135	supercont1.455|VectorBase|50344|50847|-|ID=AAEL010134-RA stable_id=AAEL010134-PA.1 Parent=AAEL010134 description=pupal cuticle protein, putative Ontology_term=GO:0042302 Dbxref=protein_id:EAT37929
AAEL011795-RA	-1.68681	0.000362519	-1.03864	0.717179	-2.07527	1.54404e-05	-5.18836	2.86557e-15	-4.83696	1.04403e-14	-1.80194	3.88963e-05	-2.41505	3.1041e-08	-2.2429	1.85835e-07	-1.46222	0.00457372	supercont1.615|VectorBase|634249|657805|+|ID=AAEL011795-RA stable_id=AAEL011795-PA.1 Parent=AAEL011795 description=allergen, putative Ontology_term=GO:0005576 Dbxref=protein_id:EAT36096
AAEL001836-RA	1.02498	0.950897	1.29294	0.497918	1.84216	0.144899	-5.1804	0.000716842	1.18291	0.707788	1.37198	0.481459	-4.17607	0.00275374	1.38828	0.465362	-1.05021	0.912873	supercont1.43|VectorBase|1535067|1535644|+|ID=AAEL001836-RA stable_id=AAEL001836-PA.1 Parent=AAEL001836 description=odorant-binding protein 56a, putative Ontology_term=GO:0005549,GO:0006810 Dbxref=protein_id:EAT47061
AAEL011613-RA	-5.1273	1.5197e-08	-3.00133	7.20981e-07	-2.11316	8.05962e-05	-5.17567	5.07152e-12	-1.9701	0.000190703	1.2111	0.248139	-5.03819	7.88223e-12	-2.79434	2.78084e-07	-1.30868	0.107878	supercont1.594|VectorBase|71576|123360|+|ID=AAEL011613-RA stable_id=AAEL011613-PA.1 Parent=AAEL011613 description=conserved hypothetical protein Dbxref=protein_id:EAT36280
AAEL008929-RA	-9.37241	1.09181e-05	-3.19997	0.00207826	-2.12447	0.0371007	-5.16772	7.93652e-06	-4.02601	8.78872e-05	-4.28933	4.80347e-05	-3.8717	0.000127211	-1.90429	0.048471	-3.0126	0.00126903	supercont1.358|VectorBase|432282|462009|-|ID=AAEL008929-RA stable_id=AAEL008929-PA.1 Parent=AAEL008929 description=furrowed ec_number=3.4.21.47 Ontology_term=GO:0007275,GO:0008233,GO:0009653,GO:0030246 Dbxref=protein_id:EAT39254
AAEL003255-RA	-2.12859	4.97802e-05	-1.31969	0.0367139	-1.52774	0.0054632	-5.16622	4.78463e-12	-3.43561	5.62197e-09	-1.14228	0.418734	-2.59412	1.06333e-06	-2.43223	3.60138e-06	-2.49495	2.22415e-06	supercont1.82|VectorBase|205848|218473|+|ID=AAEL003255-RA stable_id=AAEL003255-PA.1 Parent=AAEL003255 description=hypothetical protein Dbxref=protein_id:EAT45444
AAEL010666-RA	-4.30317	1.2278e-05	-1.58008	0.0397466	-1.58162	0.0516986	-5.16615	2.5383e-11	-4.88441	6.2035e-11	-5.01542	4.06199e-11	-2.46597	7.88541e-06	-1.74525	0.00275433	-3.17435	8.97867e-08	supercont1.495|VectorBase|848252|848790|+|ID=AAEL010666-RA stable_id=AAEL010666-PA.1 Parent=AAEL010666 description=odorant-binding protein 58c, putative Dbxref=protein_id:EAT37337
AAEL011620-RA	-3.63839	3.43606e-08	-2.87587	1.66846e-07	-2.09449	1.74489e-05	-5.1655	6.11441e-12	-1.96604	0.000212404	1.18012	0.319593	-5.73865	1.13301e-12	-2.93708	1.22802e-07	-1.31974	0.0995508	supercont1.594|VectorBase|139808|141376|+|ID=AAEL011620-RA stable_id=AAEL011620-PA.1 Parent=AAEL011620 description=conserved hypothetical protein Dbxref=protein_id:EAT36281
AAEL012762-RA	-1.72848	0.000120708	1.05651	0.572027	-1.35717	0.00994882	-5.16077	3.54042e-11	-2.19355	7.27822e-05	-1.976	0.00042238	-2.89194	5.85241e-07	-1.40525	0.0602274	-1.91888	0.000682984	supercont1.738|VectorBase|197402|203048|-|ID=AAEL012762-RA stable_id=AAEL012762-PA.1 Parent=AAEL012762 description=cytochrome P450 ec_number=1.14.14.1 Ontology_term=GO:0003824,GO:0005489,GO:0005623,GO:0006118 Dbxref=protein_id:EAT35038
AAEL001466-RA	-5.46568	1.33312e-09	-2.74918	2.96988e-07	-1.4204	0.00831752	-5.1548	2.56569e-09	-2.89743	1.12129e-05	-1.79664	0.00803178	-4.8813	5.54544e-09	-2.49598	9.77084e-05	-2.45567	0.000123293	supercont1.33|VectorBase|300666|357804|-|ID=AAEL001466-RA stable_id=AAEL001466-PA.1 Parent=AAEL001466 description=conserved hypothetical protein Dbxref=protein_id:EAT47422
AAEL002959-RA	-1.8065	0.000306298	-1.4871	0.00397017	-2.90452	7.96497e-07	-5.12204	2.9921e-13	-4.68223	1.43983e-12	-2.63391	1.03558e-07	-2.42044	6.07886e-07	-2.30533	1.69453e-06	-2.63673	1.01272e-07	supercont1.73|VectorBase|1956530|1958160|-|ID=AAEL002959-RA stable_id=AAEL002959-PA.1 Parent=AAEL002959 description=brain chitinase and chia ec_number=3.2.1.14 Ontology_term=GO:0005576,GO:0005975,GO:0016787,GO:0030246 Dbxref=protein_id:EAT45794
AAEL008259-RA	-1.60025	0.000128203	-1.07274	0.406721	-1.91229	5.18462e-06	-5.11546	2.28737e-14	-5.8609	2.13749e-15	-1.74986	0.000173708	-1.61413	0.000996426	-1.91767	2.21311e-05	-1.74051	0.000195519	supercont1.310|VectorBase|837158|838440|-|ID=AAEL008259-RA stable_id=AAEL008259-PA.1 Parent=AAEL008259 description=conserved hypothetical protein Dbxref=protein_id:EAT39969
AAEL013140-RA	-1.7364	1.49601e-05	-1.46815	0.000253505	-3.09985	4.15076e-09	-5.10743	2.67024e-15	-5.90718	1.99458e-16	-2.37441	3.63569e-08	-2.20884	2.13906e-07	-2.69101	1.80809e-09	-2.50888	9.58621e-09	supercont1.796|VectorBase|115449|125130|+|ID=AAEL013140-RA stable_id=AAEL013140-PA.1 Parent=AAEL013140 description=hypothetical protein ec_number=3.4.21.4 Ontology_term=GO:0004252,GO:0006508 Dbxref=protein_id:EAT34636
AAEL000059-RA	-1.28503	0.00245798	-1.03951	0.547344	-1.99142	1.29878e-07	-5.10375	1.2339e-14	-7.07254	4.88701e-17	-2.00136	5.79591e-06	-1.65729	0.000443843	-1.97841	7.60071e-06	-1.38753	0.0168295	supercont1.1|VectorBase|2126336|2130129|-|ID=AAEL000059-RA stable_id=AAEL000059-PA.1 Parent=AAEL000059 description=proacrosin, putative ec_number=3.4.21.4 Ontology_term=GO:0006519,GO:0008233,GO:0009058,GO:0019538,GO:0030234,GO:0050789 Dbxref=protein_id:EAT48924
AAEL007967-RB	-4.52369	6.83921e-06	-2.00736	0.00349613	-3.5074	4.48092e-05	-5.08843	2.50173e-08	-3.75198	1.44427e-06	-2.02848	0.00392712	-4.58619	9.86842e-08	-2.78954	7.47715e-05	-2.52151	0.000275867	supercont1.292|VectorBase|921424|961201|-|ID=AAEL007967-RB stable_id=AAEL007967-PB.1 Parent=AAEL007967 description=conserved hypothetical protein Ontology_term=GO:0005102,GO:0005198,GO:0007154,GO:0007165 Dbxref=protein_id:EAT40288
AAEL010139-RA	-1.92559	1.07834e-08	-1.40056	9.8096e-06	-1.89763	1.41684e-08	-5.0838	2.70894e-21	-11.5821	2.38457e-27	-1.26	0.00658925	-1.33637	0.000902978	-1.41013	0.000128727	-1.12856	0.139952	supercont1.456|VectorBase|51590|67346|+|ID=AAEL010139-RA stable_id=AAEL010139-PA.1 Parent=AAEL010139 description=serine protease, putative Dbxref=protein_id:EAT37910
AAEL002210-RA	-1.87475	0.00164181	-1.98825	0.000475568	-2.42435	9.00023e-05	-5.07935	8.27934e-07	-4.26134	5.97347e-06	-3.36077	8.37625e-05	-3.64311	3.44192e-05	-3.29467	0.000104083	-1.26232	0.399923	supercont1.51|VectorBase|1430723|1432832|-|ID=AAEL002210-RA stable_id=AAEL002210-PA.1 Parent=AAEL002210 description=sodium/chloride dependent amino acid transporter Ontology_term=GO:0005215,GO:0005623,GO:0005886,GO:0006519,GO:0006810,GO:0006811 Dbxref=protein_id:EAT46622
AAEL001708-RA	-4.05134	1.46046e-05	-1.78844	0.0106731	-2.66697	0.000414454	-5.07879	3.72436e-07	-6.58272	1.83525e-08	-8.75209	7.43305e-10	-6.28479	3.1254e-08	-3.05455	0.000139275	-2.84915	0.000304538	supercont1.40|VectorBase|3256451|3267650|-|ID=AAEL001708-RA stable_id=AAEL001708-PA.1 Parent=AAEL001708 description=conserved hypothetical protein Dbxref=protein_id:EAT47162
AAEL006297-RA	-2.31257	2.95352e-09	-1.62518	8.46362e-07	-1.79614	2.14257e-07	-5.04071	2.74367e-18	-4.75353	8.85737e-18	-2.18459	2.08551e-09	-3.45798	9.5825e-15	-2.81707	1.64e-12	-2.6299	1.04173e-11	supercont1.199|VectorBase|1109969|1118798|-|ID=AAEL006297-RA stable_id=AAEL006297-PA.1 Parent=AAEL006297 description=venom allergen Ontology_term=GO:0005576 Dbxref=protein_id:EAT42138
AAEL015527-RA	-1.72321	0.000651862	-1.61552	0.00104818	-2.87408	9.55776e-07	-5.02807	9.76104e-16	-5.63669	1.20576e-16	-1.90902	3.91915e-06	-1.81543	1.43401e-05	-2.08185	4.16091e-07	-2.10452	3.14631e-07	supercont1.3012|VectorBase|1898|4499|-|ID=AAEL015527-RA stable_id=AAEL015527-PA.1 Parent=AAEL015527 description=conserved hypothetical protein ec_number=3.4.21.6 Ontology_term=GO:0004252,GO:0006508
AAEL000308-RA	-3.39827	1.51757e-08	-1.98742	5.21542e-06	-2.18041	2.73748e-06	-5.0263	5.69554e-15	-2.86201	6.25287e-10	-1.33898	0.0264105	-2.91313	4.1766e-10	-2.31285	9.47811e-08	-2.01458	2.73134e-06	supercont1.6|VectorBase|1436713|1438848|+|ID=AAEL000308-RA stable_id=AAEL000308-PA.1 Parent=AAEL000308 description=conserved hypothetical protein Ontology_term=GO:0007155,GO:0016021,GO:0042246 Dbxref=protein_id:EAT48640
AAEL004564-RA	-4.78477	0.00210523	-1.72973	0.175948	-1.80072	0.174317	-5.02086	1.61915e-08	-1.6742	0.0266979	1.03813	0.867699	-3.04302	1.55085e-05	-1.43731	0.112555	-1.41787	0.126215	supercont1.123|VectorBase|1023901|1065411|-|ID=AAEL004564-RA stable_id=AAEL004564-PA.1 Parent=AAEL004564 description=conserved hypothetical protein Dbxref=protein_id:EAT44020
AAEL006877-RA	-3.26753	1.27465e-05	-1.44493	0.0418049	-3.56351	6.08071e-06	-5.01587	3.26779e-15	-3.00537	1.25652e-10	-2.64981	2.35103e-09	-2.88364	3.24284e-10	-1.72537	8.87707e-05	-2.58447	4.26264e-09	supercont1.224|VectorBase|1695961|1718211|-|ID=AAEL006877-RA stable_id=AAEL006877-PA.1 Parent=AAEL006877 description=prophenoloxidase ec_number=1.14.18.1 Ontology_term=GO:0003824,GO:0005215,GO:0006810,GO:0008152,GO:0009607 Dbxref=protein_id:EAT41512
AAEL010392-RA	-3.04428	2.1022e-08	-2.47375	1.09882e-07	-2.31835	5.58468e-07	-5.01553	4.45405e-14	-4.47158	3.65495e-13	-2.02039	7.96576e-06	-4.32035	6.99234e-13	-3.32788	1.26213e-10	-2.97692	1.34088e-09	supercont1.474|VectorBase|8783|48309|+|ID=AAEL010392-RA stable_id=AAEL010392-PA.1 Parent=AAEL010392 description=hypothetical protein Ontology_term=GO:0005634,GO:0008270 Dbxref=protein_id:EAT37637
AAEL008452-RA	-3.42096	2.79648e-10	-2.80305	1.096e-09	-3.99363	6.32638e-11	-5.00982	1.0055e-15	-4.43335	1.06159e-14	-2.52358	3.06079e-09	-2.47755	4.83708e-09	-2.92822	8.39549e-11	-1.90026	4.32194e-06	supercont1.326|VectorBase|584147|586301|+|ID=AAEL008452-RA stable_id=AAEL008452-PA.1 Parent=AAEL008452 description=alpha-amylase ec_number=3.2.1.1 Ontology_term=GO:0005509,GO:0005975,GO:0016787 Dbxref=protein_id:EAT39768
AAEL008885-RA	-4.79722	3.79576e-10	-3.25735	5.49082e-09	-3.15885	1.69517e-08	-5.00667	7.79465e-17	-1.97297	3.50536e-07	-1.19135	0.117608	-5.31592	2.49548e-17	-3.30877	5.10897e-13	-1.73335	1.34168e-05	supercont1.354|VectorBase|637072|642660|-|ID=AAEL008885-RA stable_id=AAEL008885-PA.1 Parent=AAEL008885 description=hypothetical protein Dbxref=protein_id:EAT39306
AAEL008050-RA	-5.43131	1.14357e-09	-2.12977	6.23189e-06	-7.62322	1.17614e-10	-4.99967	4.31562e-10	-6.54713	8.37962e-12	-6.26743	1.55874e-11	-2.40559	4.7781e-05	-2.67378	8.77638e-06	-6.16344	1.98087e-11	supercont1.298|VectorBase|168870|170295|+|ID=AAEL008050-RA stable_id=AAEL008050-PA.1 Parent=AAEL008050 description=hypothetical protein Dbxref=protein_id:EAT40199
AAEL005486-RA	-3.95808	1.32304e-10	-2.29358	2.88304e-08	-2.27017	7.38222e-08	-4.98908	9.60186e-17	-2.80432	3.1608e-11	-1.62564	8.461e-05	-3.05319	3.90056e-12	-2.2379	1.1705e-08	-1.79649	5.29222e-06	supercont1.159|VectorBase|1885636|1889961|+|ID=AAEL005486-RA stable_id=AAEL005486-PA.1 Parent=AAEL005486 description=conserved hypothetical protein Dbxref=protein_id:EAT43043
AAEL011897-RA	-6.30589	4.13351e-09	-1.95531	0.000134157	-1.21504	0.170604	-4.98889	0.000444131	-4.49217	0.000913365	-2.48375	0.0351876	-4.74341	0.000629565	-1.78668	0.171199	1.24173	0.605648	supercont1.628|VectorBase|313241|326883|+|ID=AAEL011897-RA stable_id=AAEL011897-PA.1 Parent=AAEL011897 description=conserved hypothetical protein Ontology_term=GO:0005198,GO:0005576,GO:0005975,GO:0030246 Dbxref=protein_id:EAT35983
AAEL011619-RA	-2.42217	0.000178755	-1.7751	0.00330459	-4.11816	1.5325e-06	-4.9867	4.42586e-08	-4.86782	6.05974e-08	-2.00483	0.00503955	-2.62794	0.000194209	-1.95257	0.00676078	-3.10489	2.25964e-05	supercont1.594|VectorBase|292465|293352|+|ID=AAEL011619-RA stable_id=AAEL011619-PA.1 Parent=AAEL011619 description=galactose-specific C-type lectin, putative Ontology_term=GO:0005529 Dbxref=protein_id:EAT36288
AAEL015364-RA	-11.0955	0.000152197	-2.08276	0.109733	-1.73712	0.248257	-4.97598	1.30691e-06	1.26823	0.396508	1.87233	0.0296327	-4.56207	3.43224e-06	-2.02706	0.0151109	-1.05849	0.83852	supercont1.1919|VectorBase|2197|2973|-|ID=AAEL015364-RA stable_id=AAEL015364-PA.1 Parent=AAEL015364 description=cuticle protein, putative Ontology_term=GO:0005198 Dbxref=protein_id:EAT32527
AAEL001128-RA	-1.60514	2.06358e-07	-2.14013	2.95073e-10	-2.97832	7.26521e-12	-4.96475	5.98578e-19	-5.67181	4.4867e-20	-1.20808	0.0498308	-1.17992	0.0841176	-2.49443	1.02229e-11	-1.11423	0.253142	supercont1.23|VectorBase|301858|384215|+|ID=AAEL001128-RA stable_id=AAEL001128-PA.1 Parent=AAEL001128 description=AMP dependent coa ligase ec_number=1.13.12.7 Ontology_term=GO:0003824,GO:0006629,GO:0009058,GO:0016740 Dbxref=protein_id:EAT47761
AAEL009558-RA	-1.14116	0.521063	1.04913	0.801736	-1.14227	0.51816	-4.95487	4.81262e-10	-2.59551	1.39255e-05	-3.88795	2.06542e-08	-2.14931	0.000275341	-1.59829	0.0183638	-1.84514	0.00266497	supercont1.406|VectorBase|66043|67860|-|ID=AAEL009558-RA stable_id=AAEL009558-PA.1 Parent=AAEL009558 description=serine protease, putative ec_number=3.4.21.6 Ontology_term=GO:0004252,GO:0006508 Dbxref=protein_id:EAT38568
AAEL011440-RA	-2.04826	0.010985	-1.14353	0.563561	1.58246	0.0802842	-4.95045	0.000108343	-1.69174	0.16169	1.19218	0.635757	-2.86928	0.00692849	-1.24051	0.561732	1.6518	0.181082	supercont1.580|VectorBase|135367|168746|-|ID=AAEL011440-RA stable_id=AAEL011440-PA.1 Parent=AAEL011440 description=conserved hypothetical protein Ontology_term=GO:0004872,GO:0005515 Dbxref=protein_id:EAT36475
AAEL001278-RA	-4.24896	0.0051474	-2.28477	0.0611086	-1.29564	0.558121	-4.9398	8.1932e-08	-1.8829	0.0117757	-1.52277	0.086304	-4.17951	7.00403e-07	-2.53512	0.000402144	-1.67694	0.0368569	supercont1.28|VectorBase|2754457|2755356|-|ID=AAEL001278-RA stable_id=AAEL001278-PA.1 Parent=AAEL001278 description=hypothetical protein Dbxref=protein_id:EAT47645
AAEL000668-RA	-2.20763	1.02369e-06	-1.32565	0.00612518	-2.99322	2.34377e-08	-4.93551	3.85645e-16	-3.72965	1.16449e-13	-3.20761	3.42665e-12	-2.53663	1.03741e-09	-2.42138	3.42143e-09	-2.89653	3.84159e-11	supercont1.13|VectorBase|906069|907401|+|ID=AAEL000668-RA stable_id=AAEL000668-PA.1 Parent=AAEL000668 description=conserved hypothetical protein Dbxref=protein_id:EAT48290
AAEL003631-RA	-2.3327	3.76043e-10	-1.32758	4.76687e-05	-2.93956	1.81195e-11	-4.92749	3.97751e-12	-7.78589	3.00902e-15	-2.78466	1.37211e-07	-2.66845	3.1523e-07	-2.7189	2.18635e-07	-1.81345	0.000546182	supercont1.93|VectorBase|1756104|1758241|+|ID=AAEL003631-RA stable_id=AAEL003631-PA.1 Parent=AAEL003631 description=clip-domain serine protease, putative ec_number=3.4.21.4 Ontology_term=GO:0008233,GO:0019538,GO:0030234 Dbxref=protein_id:EAT45080
AAEL000560-RA	-4.50148	4.75787e-07	-1.80738	0.00195134	-2.98949	1.49646e-05	-4.91661	7.45283e-13	-4.10592	1.89529e-11	-1.6317	0.00205192	-4.98828	5.7959e-13	-3.71993	1.21175e-10	-2.9047	1.60568e-08	supercont1.10|VectorBase|354670|355475|-|ID=AAEL000560-RA stable_id=AAEL000560-PA.1 Parent=AAEL000560 description=hypothetical protein Dbxref=protein_id:EAT48405
AAEL013501-RA	-1.85485	0.00179032	-1.59682	0.00741804	-3.39544	3.21344e-06	-4.91576	1.80087e-13	-3.34188	2.84216e-10	-2.7766	1.36332e-08	-2.34208	5.48534e-07	-1.81812	0.000136645	-2.71654	2.17855e-08	supercont1.856|VectorBase|108690|121186|-|ID=AAEL013501-RA stable_id=AAEL013501-PA.1 Parent=AAEL013501 description=prophenoloxidase ec_number=1.14.18.1 Ontology_term=GO:0003824,GO:0005215,GO:0006810,GO:0008152,GO:0009607 Dbxref=protein_id:EAT34239
AAEL001490-RA	-1.14472	0.00109051	-1.1607	0.000279423	1.00104	0.975012	-4.91333	2.22624e-26	-6.53972	7.16753e-29	-1.31018	2.28021e-05	-2.17591	3.93533e-16	-3.82355	7.90515e-24	-1.16367	0.00977505	supercont1.34|VectorBase|2207457|2227647|+|ID=AAEL001490-RA stable_id=AAEL001490-PA.1 Parent=AAEL001490 description=acylphosphatase, putative Ontology_term=GO:0003998 Dbxref=protein_id:EAT47396
AAEL006161-RB	-1.22825	0.0323354	-1.19989	0.0407912	-2.70964	3.074e-08	-4.91268	7.97485e-17	-6.20461	1.06067e-18	-2.68782	6.21933e-11	-1.9087	7.26522e-07	-2.35504	2.05223e-09	-1.8296	2.42778e-06	supercont1.192|VectorBase|896541|897967|+|ID=AAEL006161-RB stable_id=AAEL006161-PB.1 Parent=AAEL006161 description=clip-domain serine protease, putative ec_number=3.4.21.4 Ontology_term=GO:0003677,GO:0003700,GO:0005634,GO:0006350,GO:0008233,GO:0009607,GO:0019538,GO:0030234,GO:0050789 Dbxref=protein_id:EAT42281
AAEL010113-RA	-8.17773	5.58426e-06	-3.37129	0.000550885	-5.83442	3.38177e-05	-4.91224	0.000899471	-1.63846	0.268937	1.21434	0.661398	-4.47399	0.00162908	-2.5821	0.037742	1.40232	0.446953	supercont1.453|VectorBase|871205|886080|+|ID=AAEL010113-RA stable_id=AAEL010113-PA.1 Parent=AAEL010113 description=conserved hypothetical protein Dbxref=protein_id:EAT37971
AAEL012481-RA	1.59266	0.105705	1.48174	0.140334	2.97704	0.00131219	-4.90112	0.00094232	-2.45538	0.0491217	-4.30046	0.00214606	-1.81947	0.18327	1.58865	0.301021	-1.13223	0.779913	supercont1.702|VectorBase|225812|235268|-|ID=AAEL012481-RA stable_id=AAEL012481-PA.1 Parent=AAEL012481 description=oxidase/peroxidase ec_number=1.11.1.7 Ontology_term=GO:0003824,GO:0008152,GO:0009607,GO:0016209 Dbxref=protein_id:EAT35336
AAEL003425-RA	-3.03459	2.42287e-07	-1.83223	7.49239e-05	-2.11976	1.7236e-05	-4.89286	1.59257e-13	-4.36672	1.27319e-12	-2.97114	2.74265e-09	-2.71746	1.84933e-08	-2.45023	1.76926e-07	-2.02314	1.21902e-05	supercont1.86|VectorBase|2318570|2335313|-|ID=AAEL003425-RA stable_id=AAEL003425-PA.1 Parent=AAEL003425 description=conserved hypothetical protein Ontology_term=GO:0005576,GO:0005975,GO:0016787,GO:0030246 Dbxref=protein_id:EAT45315
AAEL013434-RA	-1.57964	0.0114761	-1.61328	0.00587447	-1.91242	0.00109889	-4.88806	8.34182e-16	-3.48684	8.75722e-13	-2.03697	4.77935e-07	-3.03771	2.03576e-11	-2.17382	8.62968e-08	-1.42207	0.00451104	supercont1.845|VectorBase|207187|224830|+|ID=AAEL013434-RA stable_id=AAEL013434-PA.1 Parent=AAEL013434 description=Spätzle 1A (Spz1A) Dbxref=protein_id:EAT34304
AAEL000797-RA	-3.32211	1.20888e-06	-2.10921	8.32655e-05	-2.74119	8.00356e-06	-4.88795	3.94716e-11	-2.66244	1.49472e-06	-1.55984	0.0130771	-5.45256	6.89129e-12	-2.94562	2.4114e-07	-2.76643	7.47748e-07	supercont1.17|VectorBase|2432356|2433882|+|ID=AAEL000797-RA stable_id=AAEL000797-PA.1 Parent=AAEL000797 description=dimethylaniline monooxygenase ec_number=1.14.13.8 Ontology_term=GO:0003824,GO:0005623,GO:0005739,GO:0005829,GO:0006118,GO:0006519 Dbxref=protein_id:EAT48108
AAEL006933-RA	-9.12118	3.92945e-05	-1.86585	0.0898545	-1.27034	0.522213	-4.88019	0.000521031	-2.58646	0.0283253	-2.77666	0.0190364	-2.64097	0.0252423	-1.16656	0.713253	-1.69273	0.213832	supercont1.228|VectorBase|1471473|1472016|-|ID=AAEL006933-RA stable_id=AAEL006933-PA.1 Parent=AAEL006933 description=conserved hypothetical protein Ontology_term=GO:0005576,GO:0006030,GO:0008061 Dbxref=protein_id:EAT41433
AAEL009876-RA	-2.9775	5.86065e-07	-1.85176	0.000111921	-1.94477	0.000102246	-4.87741	7.58338e-11	-4.20876	8.38413e-10	-3.07653	1.78918e-07	-2.57959	3.98805e-06	-2.39454	1.47668e-05	-2.3469	2.09883e-05	supercont1.435|VectorBase|817738|891371|+|ID=AAEL009876-RA stable_id=AAEL009876-PA.1 Parent=AAEL009876 description=hypothetical protein ec_number=3.1.1.4 Ontology_term=GO:0005509,GO:0005576,GO:0006629,GO:0007582,GO:0007610,GO:0009056,GO:0009628,GO:0016787,GO:0050789 Dbxref=protein_id:EAT38212
AAEL000256-RA	-1.60425	0.00241625	-1.50014	0.00437404	-1.61978	0.0020895	-4.8549	7.35912e-14	-4.05378	2.19072e-12	-2.37864	1.83004e-07	-2.82554	3.89411e-09	-2.32828	2.97709e-07	-1.54889	0.00251046	supercont1.4|VectorBase|4756375|4823472|-|ID=AAEL000256-RA stable_id=AAEL000256-PA.1 Parent=AAEL000256 description=epithelial membrane protein Ontology_term=GO:0003824,GO:0004872,GO:0005764,GO:0005886,GO:0006950,GO:0007275,GO:0007582,GO:0008152,GO:0008219,GO:0009536,GO:0009605,GO:0009607,GO:0043234 Dbxref=protein_id:EAT48769
AAEL014137-RA	-2.86116	2.66724e-09	-2.00555	1.67305e-07	-2.14355	1.25871e-07	-4.83744	3.19098e-16	-4.38775	2.21422e-15	-2.21406	2.3931e-08	-2.51436	8.31071e-10	-2.59693	3.62091e-10	-1.92191	1.13748e-06	supercont1.1016|VectorBase|202313|219815|+|ID=AAEL014137-RA stable_id=AAEL014137-PA.1 Parent=AAEL014137 description=serine protease ec_number=3.4.21.4 Ontology_term=GO:0008233,GO:0019538 Dbxref=protein_id:EAT33587
AAEL008062-RA	-3.72825	6.66837e-11	-2.40544	4.44045e-09	-2.47118	6.92578e-09	-4.83715	8.31671e-13	-3.19004	2.09915e-09	-1.72417	0.000674958	-3.885	4.5254e-11	-2.66165	8.48998e-08	-1.4284	0.0199568	supercont1.299|VectorBase|27130|40761|+|ID=AAEL008062-RA stable_id=AAEL008062-PA.1 Parent=AAEL008062 description=thrombospondin Ontology_term=GO:0005198,GO:0005509,GO:0005578 Dbxref=protein_id:EAT40172
AAEL014835-RA	-1.80599	0.206354	-1.24354	0.608886	-1.03542	0.938762	-4.83109	5.28158e-05	-1.06813	0.848898	-1.22118	0.56432	-2.50253	0.0112845	-1.15684	0.673931	-1.10803	0.766897	supercont1.1285|VectorBase|151033|152261|-|ID=AAEL014835-RA stable_id=AAEL014835-PA.1 Parent=AAEL014835 description=conserved hypothetical protein Dbxref=protein_id:EAT32929
AAEL002606-RA	-2.34323	8.4066e-07	-1.43316	0.00166943	-2.2584	1.37717e-06	-4.82158	6.4771e-14	-2.94367	1.29636e-09	-1.9202	2.11555e-05	-3.33167	9.16439e-11	-2.81734	3.39534e-09	-2.35934	1.85313e-07	supercont1.61|VectorBase|1497852|1498861|+|ID=AAEL002606-RA stable_id=AAEL002606-PA.1 Parent=AAEL002606 description=odorant-binding protein 56e, putative Ontology_term=GO:0005549,GO:0006810 Dbxref=protein_id:EAT46204
AAEL014559-RA	-2.28913	6.25184e-07	-2.60449	5.38337e-08	-2.0018	4.38768e-06	-4.82087	1.24251e-19	-6.13791	1.1255e-21	-3.08589	4.19896e-15	-2.82252	4.7292e-14	-3.05051	5.70198e-15	-2.21481	6.66041e-11	supercont1.1166|VectorBase|7|48953|-|ID=AAEL014559-RA stable_id=AAEL014559-PA.1 Parent=AAEL014559 description=conserved hypothetical protein Dbxref=protein_id:EAT33175
AAEL011850-RA	-2.07858	5.92716e-05	-2.53942	2.45884e-06	-2.57219	4.37075e-06	-4.81468	1.0885e-15	-3.38673	1.64049e-12	-2.01527	6.252e-07	-2.52217	1.8512e-09	-2.36665	9.34829e-09	-1.52314	0.000890127	supercont1.622|VectorBase|652330|679072|+|ID=AAEL011850-RA stable_id=AAEL011850-PA.1 Parent=AAEL011850 description=cytochrome P450 ec_number=1.14.14.1 Ontology_term=GO:0003824,GO:0005489,GO:0005623,GO:0005739,GO:0006118,GO:0006629,GO:0007275,GO:0009058,GO:0009653,GO:0009790 Dbxref=protein_id:EAT36035
AAEL005194-RA	-3.56178	4.1237e-08	-1.59826	0.000626543	-3.29117	8.80539e-08	-4.81135	9.9258e-19	-2.41789	2.28468e-11	-1.75269	5.96675e-07	-3.07605	2.92431e-14	-2.18479	4.8951e-10	-1.8317	1.38984e-07	supercont1.145|VectorBase|1397392|1398720|+|ID=AAEL005194-RA stable_id=AAEL005194-PA.1 Parent=AAEL005194 description=fibrinogen and fibronectin Dbxref=protein_id:EAT43362
AAEL011263-RA	-3.26504	1.2929e-05	-1.03555	0.833798	-1.33071	0.125311	-4.80318	1.96107e-06	-2.2221	0.00663486	-4.2199	8.24978e-06	-2.20348	0.00717189	-1.30986	0.336539	-2.77743	0.000744694	supercont1.561|VectorBase|531661|555840|-|ID=AAEL011263-RA stable_id=AAEL011263-PA.1 Parent=AAEL011263 description=phosphatidylethanolamine-binding protein Ontology_term=GO:0007165,GO:0008289,GO:0030234 Dbxref=protein_id:EAT36671
AAEL004279-RA	-2.73682	4.00619e-07	-2.0568	7.55187e-06	-1.77904	0.000134907	-4.78747	5.27432e-15	-3.07438	5.35919e-11	-1.3701	0.014045	-4.42565	2.40169e-14	-3.09602	4.56966e-11	-1.80433	2.45376e-05	supercont1.113|VectorBase|2192550|2204597|-|ID=AAEL004279-RA stable_id=AAEL004279-PA.1 Parent=AAEL004279 description=hypothetical protein Ontology_term=GO:0005576,GO:0006030,GO:0008061 Dbxref=protein_id:EAT44352
AAEL006579-RA	-1.70031	6.8055e-06	-1.46206	9.8983e-05	-2.01042	3.29077e-07	-4.77878	1.12792e-16	-5.453	8.96606e-18	-1.56165	0.000192155	-1.41338	0.00268777	-2.70809	4.3603e-11	-1.24264	0.0504128	supercont1.211|VectorBase|517851|518102|+|ID=AAEL006579-RA stable_id=AAEL006579-PA.1 Parent=AAEL006579 description=hypothetical protein Dbxref=protein_id:EAT41810
AAEL000556-RA	-2.32947	8.38499e-05	-1.41167	0.029299	-1.64958	0.00548205	-4.77577	4.28691e-11	-12.1383	6.57585e-17	-4.13258	4.83105e-10	-3.42118	1.30202e-08	-3.04097	1.08004e-07	-3.19534	4.41771e-08	supercont1.10|VectorBase|2723162|2724071|-|ID=AAEL000556-RA stable_id=AAEL000556-PA.1 Parent=AAEL000556 description=galactose-specific C-type lectin, putative Ontology_term=GO:0005529 Dbxref=protein_id:EAT48421
AAEL003699-RA	-3.59377	8.20349e-07	-2.32914	3.28482e-05	-3.95698	3.60137e-07	-4.77142	1.3249e-08	-5.35364	2.68481e-09	-5.4446	2.13095e-09	-1.8725	0.00583611	-2.07651	0.00159759	-3.14962	4.96871e-06	supercont1.94|VectorBase|2192812|2202606|+|ID=AAEL003699-RA stable_id=AAEL003699-PA.1 Parent=AAEL003699 description=conserved hypothetical protein Dbxref=protein_id:EAT45021
AAEL007535-RA	-2.547	1.81658e-06	-1.66555	0.000375429	-2.38171	4.08784e-06	-4.76839	9.46764e-15	-4.04036	2.41509e-13	-2.74507	1.12107e-09	-2.36357	4.0251e-08	-2.42566	2.14264e-08	-2.1003	7.37284e-07	supercont1.262|VectorBase|312060|337117|+|ID=AAEL007535-RA stable_id=AAEL007535-PA.1 Parent=AAEL007535 description=conserved hypothetical protein ec_number=3.2.1.143 Dbxref=protein_id:EAT40738
AAEL001311-RA	-1.36245	0.213863	1.74923	0.0252887	2.43205	0.00239875	-4.76045	4.84906e-06	-3.70522	6.71243e-05	-1.73449	0.0661609	-4.32399	1.33795e-05	-1.36834	0.287755	-1.7829	0.0542719	supercont1.29|VectorBase|2945485|2953928|+|ID=AAEL001311-RA stable_id=AAEL001311-PA.1 Parent=AAEL001311 description=hypothetical protein Dbxref=protein_id:EAT47592
AAEL003586-RA	-5.59757	4.74871e-11	-4.02224	2.97714e-10	-3.32142	4.2243e-09	-4.76003	1.75803e-18	-4.97854	7.08107e-19	-3.22964	1.16494e-14	-3.64202	6.27629e-16	-3.28492	7.62249e-15	-2.11801	1.66771e-09	supercont1.92|VectorBase|1435051|1444714|-|ID=AAEL003586-RA stable_id=AAEL003586-PA.1 Parent=AAEL003586 description=neuronal cell adhesion molecule Ontology_term=GO:0000166,GO:0004672,GO:0006464,GO:0007165,GO:0007275,GO:0007610 Dbxref=protein_id:EAT45105
AAEL012567-RA	-4.58779	1.72663e-07	-3.34499	1.13939e-06	-2.7117	1.79259e-05	-4.75945	1.98108e-14	-5.26628	3.08841e-15	-3.94606	7.60584e-13	-3.91503	8.92334e-13	-4.76051	1.9728e-14	-4.08522	3.79457e-13	supercont1.713|VectorBase|390326|392215|+|ID=AAEL012567-RA stable_id=AAEL012567-PA.1 Parent=AAEL012567 description=synaptic vesicle protein ec_number=6.1.1.9 Ontology_term=GO:0005215,GO:0005623,GO:0005975,GO:0006810,GO:0007267,GO:0007582 Dbxref=protein_id:EAT35250
AAEL013601-RA	-3.85438	1.62682e-06	-3.21853	3.75718e-06	1.09771	0.578932	-4.7567	3.91478e-13	-3.92679	1.38459e-11	-3.27971	4.90049e-10	-3.67836	4.93259e-11	-2.07369	8.83953e-06	-1.70775	0.000544138	supercont1.882|VectorBase|368953|387279|+|ID=AAEL013601-RA stable_id=AAEL013601-PA.1 Parent=AAEL013601 description=short-chain dehydrogenase ec_number=1.1.1.100 Ontology_term=GO:0008152,GO:0016491 Dbxref=protein_id:EAT34129
AAEL014798-RA	-5.04761	4.27914e-07	-2.0275	0.000818255	-1.98206	0.00176155	-4.75636	2.93869e-11	-4.28662	1.69359e-10	-2.5246	2.39711e-06	-2.55535	1.91362e-06	-1.97422	0.000217553	-1.67772	0.00348061	supercont1.1276|VectorBase|71705|73185|-|ID=AAEL014798-RA stable_id=AAEL014798-PA.1 Parent=AAEL014798 description=lung carbonyl reductase ec_number=1.1.1.10 Ontology_term=GO:0003824,GO:0006629 Dbxref=protein_id:EAT32962
AAEL003611-RA	-1.77498	4.40555e-07	-1.43137	3.32127e-05	-2.53204	1.40609e-09	-4.75341	2.76817e-18	-4.75565	2.74169e-18	-1.84085	1.9123e-07	-1.67864	3.7776e-06	-1.87234	1.10881e-07	-1.79333	4.44501e-07	supercont1.93|VectorBase|1250751|1265747|-|ID=AAEL003611-RA stable_id=AAEL003611-PA.1 Parent=AAEL003611 description=stearoyl-coa desaturase ec_number=1.14.19.1 Ontology_term=GO:0003824,GO:0005488,GO:0005623,GO:0005783,GO:0006629,GO:0009058 Dbxref=protein_id:EAT45074
AAEL002227-RA	-4.27374	2.20914e-08	-2.00083	3.79688e-05	-3.40841	1.63221e-07	-4.75172	1.84884e-07	-4.89656	1.26616e-07	-3.0904	4.27428e-05	-2.1328	0.00349842	-2.32681	0.00131263	-2.00417	0.00684771	supercont1.51|VectorBase|1472997|1477850|-|ID=AAEL002227-RA stable_id=AAEL002227-PA.1 Parent=AAEL002227 description=fatty acid synthase ec_number=1.3.1.10 Ontology_term=GO:0003824,GO:0005488,GO:0006629,GO:0009058,GO:0016740,GO:0016787 Dbxref=protein_id:EAT46625
AAEL010128-RA	-1.63229	1.61044e-05	-1.141	0.0782248	-2.29819	4.37555e-08	-4.74549	1.42217e-10	-5.79039	6.34715e-12	-2.16586	9.3226e-05	-2.48889	8.45061e-06	-2.2936	3.49149e-05	-1.17037	0.376694	supercont1.455|VectorBase|443914|445749|-|ID=AAEL010128-RA stable_id=AAEL010128-PA.1 Parent=AAEL010128 description=conserved hypothetical protein Dbxref=protein_id:EAT37933
AAEL007603-RA	-1.06098	0.735818	1.10328	0.551285	-2.43733	0.000174653	-4.7383	1.76835e-06	-4.09254	9.20421e-06	-4.08067	9.5093e-06	-2.77742	0.000637927	-1.85645	0.0296012	-2.50691	0.00182809	supercont1.266|VectorBase|1269968|1270519|+|ID=AAEL007603-RA stable_id=AAEL007603-PA.1 Parent=AAEL007603 description=odorant-binding protein 56a, putative Ontology_term=GO:0005549,GO:0006810 Dbxref=protein_id:EAT40682
AAEL011966-RA	-1.8134	3.03965e-05	-1.25806	0.0232293	-1.46419	0.00152716	-4.73583	8.65342e-11	-4.1947	6.41016e-10	-1.80206	0.00156311	-2.73097	1.14459e-06	-1.76344	0.00220894	-1.54175	0.0164859	supercont1.638|VectorBase|389719|404153|+|ID=AAEL011966-RA stable_id=AAEL011966-PA.1 Parent=AAEL011966 description=conserved hypothetical protein Ontology_term=GO:0000003,GO:0005576,GO:0006950,GO:0007154,GO:0007582,GO:0007610,GO:0009605 Dbxref=protein_id:EAT35913
AAEL000711-RA	-2.74233	1.26987e-06	-3.24181	1.02332e-07	-3.1762	2.72487e-07	-4.73056	2.86551e-13	-4.21022	2.47798e-12	-3.59547	5.32752e-11	-4.48077	7.73469e-13	-4.30236	1.64834e-12	-2.19295	2.02816e-06	supercont1.14|VectorBase|928286|965599|+|ID=AAEL000711-RA stable_id=AAEL000711-PA.1 Parent=AAEL000711 description=hypothetical protein Dbxref=protein_id:EAT48243
AAEL003154-RA	-4.10534	5.44139e-09	-1.43634	0.0027913	-1.72309	0.000181116	-4.71935	1.20829e-06	-2.97162	0.000234928	-2.70438	0.000654299	-3.70538	1.95967e-05	-2.075	0.00954562	-2.34435	0.00289947	supercont1.80|VectorBase|1632519|1649236|+|ID=AAEL003154-RA stable_id=AAEL003154-PA.1 Parent=AAEL003154 description=aldo-keto reductase ec_number=1.1.1.21 Ontology_term=GO:0003824 Dbxref=protein_id:EAT45576
AAEL013303-RA	-2.31177	4.13341e-05	-2.10745	6.72707e-05	-2.09841	0.000132839	-4.71469	4.9469e-09	-1.84818	0.00458983	1.47055	0.065721	-4.41929	1.2768e-08	-3.72088	1.657e-07	-1.36547	0.133962	supercont1.819|VectorBase|445606|447339|+|ID=AAEL013303-RA stable_id=AAEL013303-PA.1 Parent=AAEL013303 description=conserved hypothetical protein Dbxref=protein_id:EAT34457
AAEL011459-RA	-2.49372	1.7123e-06	-2.07067	9.61661e-06	-1.57713	0.00128527	-4.69861	1.73862e-17	-2.8867	1.26803e-12	-1.44037	0.000825799	-2.85032	1.76377e-12	-2.29243	7.06063e-10	-1.56494	7.27894e-05	supercont1.581|VectorBase|234102|238283|-|ID=AAEL011459-RA stable_id=AAEL011459-PA.1 Parent=AAEL011459 description=conserved hypothetical protein Dbxref=protein_id:EAT36463
AAEL007599-RA	-1.87892	0.0107053	-2.60919	0.000323503	1.40464	0.132813	-4.69628	4.03085e-10	-5.83508	1.44978e-11	-2.2968	5.61701e-05	-2.51608	1.22628e-05	-2.72316	3.23193e-06	-1.04118	0.825893	supercont1.265|VectorBase|1279704|1280845|+|ID=AAEL007599-RA stable_id=AAEL007599-PA.1 Parent=AAEL007599 description=cathepsin b ec_number=3.4.22.1 Ontology_term=GO:0007275,GO:0008219,GO:0008233,GO:0019538 Dbxref=protein_id:EAT40702
AAEL012791-RA	-19.2817	6.53492e-07	-4.04071	0.000589012	-1.4127	0.315845	-4.67557	0.00137647	-2.35163	0.0624549	1.02789	0.951015	-5.42588	0.000534039	-5.37498	0.000567542	-1.59978	0.29778	supercont1.740|VectorBase|306510|307732|+|ID=AAEL012791-RA stable_id=AAEL012791-PA.1 Parent=AAEL012791 description=trypsin, putative ec_number=3.4.21.4 Ontology_term=GO:0000003,GO:0005576,GO:0006464,GO:0007165,GO:0007275,GO:0008233,GO:0019538,GO:0030154 Dbxref=protein_id:EAT35013
AAEL005199-RA	-1.224	0.0343212	-1.14615	0.11189	-2.04273	1.38906e-06	-4.66706	1.3647e-14	-8.47612	5.50315e-19	-6.55898	3.1855e-17	-2.03261	1.62048e-06	-2.04	1.48058e-06	-12.9873	1.41094e-21	supercont1.145|VectorBase|705382|705884|-|ID=AAEL005199-RA stable_id=AAEL005199-PA.1 Parent=AAEL005199 description=hypothetical protein Dbxref=protein_id:EAT43352
AAEL003279-RA	-2.23132	4.71733e-08	-1.41206	0.000186111	-1.75443	2.74573e-06	-4.6641	3.36341e-21	-5.66944	6.21638e-23	-1.97622	1.20782e-10	-1.76812	8.23128e-09	-2.53138	2.62325e-14	-1.56498	1.0582e-06	supercont1.82|VectorBase|2599102|2601097|-|ID=AAEL003279-RA stable_id=AAEL003279-PA.1 Parent=AAEL003279 description=clip-domain serine protease, putative ec_number=3.4.21.10 Ontology_term=GO:0003677,GO:0003700,GO:0005634,GO:0006350,GO:0008233,GO:0009607,GO:0019538,GO:0030234,GO:0050789 Dbxref=protein_id:EAT45510
AAEL010529-RA	-1.26909	0.0646715	-3.57415	3.35481e-08	-4.36657	1.2971e-08	-4.66286	7.4394e-17	-7.78582	7.31748e-21	-1.92081	3.09858e-07	-2.24006	3.61961e-09	-2.18502	7.34137e-09	-1.65737	2.39129e-05	supercont1.484|VectorBase|510879|512712|-|ID=AAEL010529-RA stable_id=AAEL010529-PA.1 Parent=AAEL010529 description=conserved hypothetical protein Dbxref=protein_id:EAT37495
AAEL007808-RA	-2.53538	1.32141e-06	-1.728	0.00015073	-3.47762	4.55794e-08	-4.65442	1.58161e-09	-5.22344	2.79008e-10	-3.71555	5.2416e-08	-1.94619	0.00135808	-1.91327	0.00173753	-1.9971	0.000931081	supercont1.283|VectorBase|1326192|1350543|-|ID=AAEL007808-RA stable_id=AAEL007808-PA.1 Parent=AAEL007808 description=cytochrome P450 ec_number=1.14.14.1 Ontology_term=GO:0003824,GO:0005489,GO:0005623,GO:0006118,GO:0006629 Dbxref=protein_id:EAT40475
AAEL002555-RA	-5.41439	5.94641e-07	-3.58233	6.2106e-06	-4.53971	2.03252e-06	-4.65383	6.66755e-13	-3.49548	1.53367e-10	-2.3499	6.3326e-07	-2.38388	4.63811e-07	-2.93841	5.32548e-09	-1.76329	0.000298671	supercont1.60|VectorBase|1706726|1709433|-|ID=AAEL002555-RA stable_id=AAEL002555-PA.1 Parent=AAEL002555 description=sodium/solute symporter Ontology_term=GO:0005215,GO:0005623,GO:0006810,GO:0006811,GO:0008152,GO:0019538 Dbxref=protein_id:EAT46233
AAEL004809-RA	-4.4469	3.58793e-07	-2.19664	0.000141482	-2.57505	4.66775e-05	-4.65073	2.89732e-14	-10.2604	7.34049e-20	-3.89566	9.36614e-13	-3.02401	2.08693e-10	-2.3489	7.38785e-08	-2.63489	4.86592e-09	supercont1.131|VectorBase|64997|65684|-|ID=AAEL004809-RA stable_id=AAEL004809-PA.1 Parent=AAEL004809 description=conserved hypothetical protein Dbxref=protein_id:EAT43758
AAEL010186-RA	-1.38147	0.0161519	-1.85665	7.86221e-05	-3.1199	2.47866e-07	-4.62932	1.8531e-12	-5.75313	4.43459e-14	-3.94473	3.47161e-11	-1.60134	0.00276687	-5.09084	3.4999e-13	-2.55622	2.00557e-07	supercont1.458|VectorBase|656123|667513|-|ID=AAEL010186-RA stable_id=AAEL010186-PA.1 Parent=AAEL010186 description=conserved hypothetical protein Dbxref=protein_id:EAT37888
AAEL011444-RA	-4.43499	0.000183682	-1.18888	0.532892	2.28498	0.0133399	-4.62829	0.000185588	1.30434	0.474771	2.37323	0.0244033	-1.89672	0.0903688	1.42551	0.341573	1.6791	0.167448	supercont1.581|VectorBase|456672|457989|-|ID=AAEL011444-RA stable_id=AAEL011444-PA.1 Parent=AAEL011444 description=pupal cuticle protein, putative Ontology_term=GO:0042302 Dbxref=protein_id:EAT36465
AAEL014556-RA	-1.06349	0.357965	-1.13571	0.0551924	-1.73135	1.15016e-06	-4.62256	7.82491e-15	-8.81248	1.36204e-19	-1.67692	0.000132726	-2.19965	1.39338e-07	-2.19042	1.54958e-07	-1.2449	0.0781801	supercont1.1165|VectorBase|30825|31697|-|ID=AAEL014556-RA stable_id=AAEL014556-PA.1 Parent=AAEL014556 description=conserved hypothetical protein Dbxref=protein_id:EAT33181
AAEL013149-RA	-1.86643	0.0300255	1.21184	0.437198	-1.50282	0.135891	-4.62187	2.56555e-07	-1.92277	0.0104702	-1.26985	0.330217	-1.95184	0.00896428	-1.05295	0.8324	-1.32075	0.257968	supercont1.797|VectorBase|36995|41620|+|ID=AAEL013149-RA stable_id=AAEL013149-PA.1 Parent=AAEL013149 description=conserved hypothetical protein Ontology_term=GO:0005198 Dbxref=protein_id:EAT34615
AAEL014457-RA	-4.11873	1.26126e-08	-2.63262	5.00192e-07	-2.97647	2.73839e-07	-4.6201	2.61243e-16	-5.28943	1.88308e-17	-2.94253	6.17555e-12	-4.44707	5.65313e-16	-2.87639	1.08734e-11	-2.13511	3.00171e-08	supercont1.1121|VectorBase|123801|151161|-|ID=AAEL014457-RA stable_id=AAEL014457-PA.1 Parent=AAEL014457 description=neuronal cell adhesion molecule Ontology_term=GO:0000166,GO:0004672,GO:0006464,GO:0007165,GO:0007275,GO:0007610 Dbxref=protein_id:EAT33261
AAEL001877-RA	-2.0202	0.000415166	-1.24057	0.147466	-1.11142	0.492487	-4.61583	0.000801275	-2.63998	0.0259235	-2.38978	0.0442172	-3.27151	0.0074387	-1.6364	0.24625	1.31872	0.512105	supercont1.44|VectorBase|619023|620561|-|ID=AAEL001877-RA stable_id=AAEL001877-PA.1 Parent=AAEL001877 description=fucosyltransferase 11 (fut11) Ontology_term=GO:0005886,GO:0006412,GO:0006464,GO:0016740 Dbxref=protein_id:EAT46995
AAEL007407-RA	-1.02576	0.631211	-1.13697	0.0200724	-1.44944	7.31456e-06	-4.613	5.20259e-17	-3.59741	1.13186e-14	-1.09512	0.380354	1.01911	0.854224	-3.66296	7.48575e-15	-1.08812	0.414582	supercont1.254|VectorBase|136203|306799|-|ID=AAEL007407-RA stable_id=AAEL007407-PA.1 Parent=AAEL007407 description=hypothetical protein Ontology_term=GO:0004864 Dbxref=protein_id:EAT40897
AAEL005769-RA	-2.81006	3.48062e-08	-2.90231	1.07923e-08	-4.63124	2.79761e-10	-4.5964	1.17773e-21	-5.9737	5.65427e-24	-2.1762	1.25695e-12	-1.64632	6.00305e-08	-2.43991	2.57123e-14	-1.48156	4.94768e-06	supercont1.174|VectorBase|726444|806999|+|ID=AAEL005769-RA stable_id=AAEL005769-PA.1 Parent=AAEL005769 description=glucose dehydrogenase ec_number=1.1.99.10 Ontology_term=GO:0000166,GO:0003824,GO:0006118 Dbxref=protein_id:EAT42711
AAEL007316-RA	-1.95423	0.000175476	-1.73544	0.000534213	-2.35545	1.63655e-05	-4.58643	1.97642e-12	-3.19206	1.93958e-09	-1.87524	0.000121985	-2.69456	6.20152e-08	-1.86503	0.000136331	-1.79931	0.000281305	supercont1.248|VectorBase|1573197|1642885|+|ID=AAEL007316-RA stable_id=AAEL007316-PA.1 Parent=AAEL007316 description=conserved hypothetical protein Ontology_term=GO:0005488 Dbxref=protein_id:EAT41006
AAEL004667-RA	-1.2928	0.00100302	-1.46642	1.41845e-05	-1.69537	9.14112e-07	-4.58288	2.11861e-16	-5.78349	2.45756e-18	-1.69806	1.66234e-05	-1.50996	0.000445448	-2.08843	4.33584e-08	-1.38766	0.00402188	supercont1.126|VectorBase|744636|745742|-|ID=AAEL004667-RA stable_id=AAEL004667-PA.1 Parent=AAEL004667 description=conserved hypothetical protein Dbxref=protein_id:EAT43923
AAEL000165-RA	1.27952	0.0384981	-1.38896	0.00596476	-1.60692	0.000679306	-4.58132	1.40121e-12	-5.98583	1.40445e-14	-1.89034	8.69726e-05	-1.98465	3.13851e-05	-2.10703	8.83241e-06	-1.55332	0.00419717	supercont1.3|VectorBase|4483570|4525766|+|ID=AAEL000165-RA stable_id=AAEL000165-PA.1 Parent=AAEL000165 description=conserved hypothetical protein Dbxref=protein_id:EAT48821
AAEL005789-RA	1.0309	0.732946	-1.23294	0.0235265	-3.04977	9.83364e-09	-4.56538	2.38304e-11	-4.89633	7.27876e-12	-2.52243	1.32593e-06	-2.52667	1.28374e-06	-2.34555	5.37816e-06	-1.48153	0.0188321	supercont1.174|VectorBase|1142172|1142994|+|ID=AAEL005789-RA stable_id=AAEL005789-PA.1 Parent=AAEL005789 description=hypothetical protein Dbxref=protein_id:EAT42721
AAEL012792-RA	-3.79237	3.46349e-07	-2.55549	7.93958e-06	-1.68098	0.00276971	-4.56449	0.000421124	-1.803	0.140212	1.21404	0.622707	-4.26132	0.000697851	-2.31114	0.0388943	1.61227	0.229584	supercont1.740|VectorBase|429711|431493|-|ID=AAEL012792-RA stable_id=AAEL012792-PA.1 Parent=AAEL012792 description=hypothetical protein Dbxref=protein_id:EAT35016
AAEL000678-RA	-4.50267	0.00107949	-2.17771	0.0378646	-2.60897	0.0194886	-4.56434	0.000386872	-2.80608	0.0115914	-1.049	0.902524	-5.83741	5.91563e-05	-2.52446	0.0223408	-1.98671	0.0852272	supercont1.13|VectorBase|1008674|1010711|-|ID=AAEL000678-RA stable_id=AAEL000678-PA.1 Parent=AAEL000678 description=alpha-amylase ec_number=3.2.1.10 Ontology_term=GO:0005215,GO:0005975,GO:0016787 Dbxref=protein_id:EAT48294
AAEL006131-RA	-2.37644	5.6011e-06	-1.25719	0.0581637	-2.16025	1.8873e-05	-4.5591	4.57571e-17	-3.13164	2.20208e-13	-3.6667	5.14792e-15	-2.45087	1.39619e-10	-1.48378	0.000400024	-2.75852	5.64569e-12	supercont1.191|VectorBase|1619421|1634405|+|ID=AAEL006131-RA stable_id=AAEL006131-PA.1 Parent=AAEL006131 description=hypothetical protein Dbxref=protein_id:EAT42327
AAEL012287-RA	-2.9808	1.57536e-08	-2.64579	2.83099e-08	-2.98618	1.5453e-08	-4.54785	2.35274e-10	-3.11899	1.41068e-07	-2.05079	0.000214099	-3.63346	1.00193e-08	-2.96146	3.50268e-07	-1.30814	0.132402	supercont1.675|VectorBase|117784|142814|-|ID=AAEL012287-RA stable_id=AAEL012287-PA.1 Parent=AAEL012287 description=sugar transporter Ontology_term=GO:0005215,GO:0005623,GO:0005975,GO:0006810 Dbxref=protein_id:EAT35546
AAEL001325-RB	-1.99087	8.21927e-05	-1.57527	0.00159513	-2.85819	1.02397e-06	-4.5477	5.35585e-14	-5.07233	6.99614e-15	-3.14198	1.05149e-10	-1.75772	8.76256e-05	-1.90237	1.34117e-05	-2.31446	1.20065e-07	supercont1.30|VectorBase|2679415|2680549|-|ID=AAEL001325-RB stable_id=AAEL001325-PB.1 Parent=AAEL001325 description=conserved hypothetical protein Dbxref=protein_id:EAT47559
AAEL000855-RA	-9.36838	1.79186e-06	-2.49286	0.00346903	-1.94154	0.0308618	-4.54328	2.1071e-11	-2.9698	4.92332e-08	-1.76347	0.00101077	-4.26779	6.25138e-11	-2.34105	4.89922e-06	-2.10431	3.82474e-05	supercont1.18|VectorBase|639397|655907|-|ID=AAEL000855-RA stable_id=AAEL000855-PA.1 Parent=AAEL000855 description=mannosyltransferase 1, ec_number=2.4.1.109 Ontology_term=GO:0005623,GO:0006412,GO:0006464,GO:0016740 Dbxref=protein_id:EAT48016
AAEL009927-RA	-3.5534	2.09647e-06	-2.88586	7.03617e-06	-3.2154	5.09782e-06	-4.53077	3.97279e-05	-7.35151	3.99994e-07	-3.99392	0.000128368	-2.38006	0.0108657	-2.94392	0.00193439	-1.28287	0.445354	supercont1.438|VectorBase|348483|356690|-|ID=AAEL009927-RA stable_id=AAEL009927-PA.1 Parent=AAEL009927 description=conserved hypothetical protein Dbxref=protein_id:EAT38144
AAEL012341-RA	-1.88152	9.65699e-06	-3.12315	5.30746e-09	-3.26617	7.47972e-09	-4.52009	1.59094e-08	-8.13859	5.24645e-12	-4.39215	2.40736e-08	-1.16131	0.477518	-2.82436	1.57986e-05	-2.01828	0.00180183	supercont1.681|VectorBase|227120|287875|-|ID=AAEL012341-RA stable_id=AAEL012341-PA.1 Parent=AAEL012341 description=lysosomal acid lipase, putative ec_number=3.1.1.3 Ontology_term=GO:0006629,GO:0016787 Dbxref=protein_id:EAT35492
AAEL006535-RA	-3.49066	1.01881e-07	-3.00299	2.08453e-07	-3.602	7.61e-08	-4.51786	9.33194e-11	-2.79494	4.51096e-07	-4.14172	4.06222e-10	-3.56957	5.41307e-09	-2.06252	0.000115539	-2.49137	3.73495e-06	supercont1.209|VectorBase|639614|661150|+|ID=AAEL006535-RA stable_id=AAEL006535-PA.1 Parent=AAEL006535 description=neurotransmitter gated ion channel ec_number=1.14.99.3 Ontology_term=GO:0004872,GO:0005216,GO:0005488,GO:0005623,GO:0005886,GO:0006811,GO:0007267,GO:0007582,GO:0043234 Dbxref=protein_id:EAT41881
AAEL007033-RA	-1.55941	0.00071279	-1.25771	0.0303355	-1.5436	0.00085902	-4.50454	8.44159e-15	-4.0625	6.71294e-14	-1.33679	0.0198645	-2.33196	2.35808e-08	-2.34746	1.99481e-08	-1.26358	0.057234	supercont1.232|VectorBase|83126|86206|+|ID=AAEL007033-RA stable_id=AAEL007033-PA.1 Parent=AAEL007033 description=pyrroline-5-carboxylate reductase ec_number=3.4.21.69 Ontology_term=GO:0003824,GO:0006519,GO:0009058 Dbxref=protein_id:EAT41304
AAEL002276-RA	-2.74956	4.01264e-06	-2.17392	3.10675e-05	-2.99364	1.66435e-06	-4.5008	1.61663e-09	-5.11395	2.27813e-10	-3.65057	4.47482e-08	-1.63279	0.0130569	-1.87266	0.0019503	-2.89855	1.92601e-06	supercont1.52|VectorBase|2716507|2717853|-|ID=AAEL002276-RA stable_id=AAEL002276-PA.1 Parent=AAEL002276 description=serine protease, putative ec_number=3.4.21.4 Ontology_term=GO:0004252,GO:0006508 Dbxref=protein_id:EAT46582
AAEL000252-RA	-1.12373	0.165089	-1.12475	0.136897	-5.06759	2.82369e-11	-4.48194	1.26909e-09	-5.24718	1.11371e-10	-4.58715	8.82231e-10	-1.89117	0.00149195	-4.05184	6.29313e-09	-3.37216	1.24733e-07	supercont1.4|VectorBase|1116382|1117185|-|ID=AAEL000252-RA stable_id=AAEL000252-PA.1 Parent=AAEL000252 description=hypothetical protein Dbxref=protein_id:EAT48740
AAEL011802-RA	-1.40435	3.20728e-05	-1.13587	0.0272734	-1.95979	1.56997e-08	-4.48015	7.75072e-19	-4.26286	2.28167e-18	-1.45467	0.000138033	-2.70723	1.97355e-13	-1.77719	1.31014e-07	-1.27327	0.00927555	supercont1.615|VectorBase|605210|609403|+|ID=AAEL011802-RA stable_id=AAEL011802-PA.1 Parent=AAEL011802 description=allergen, putative Ontology_term=GO:0005576 Dbxref=protein_id:EAT36095
AAEL010125-RA	-1.19748	0.0217901	1.02215	0.740687	-2.21361	3.52115e-08	-4.47033	1.82597e-18	-8.8659	7.13463e-24	-2.43654	8.51077e-12	-1.60822	6.5216e-06	-1.95009	9.5505e-09	-1.10457	0.277061	supercont1.455|VectorBase|542533|544015|+|ID=AAEL010125-RA stable_id=AAEL010125-PA.1 Parent=AAEL010125 description=mitotic protein phosphatase 1 regulator, putative Dbxref=protein_id:EAT37936
AAEL000658-RA	-2.03031	2.76876e-05	1.20949	0.0938848	-3.06864	1.87224e-07	-4.47002	3.07688e-07	-2.03972	0.00510548	-3.41826	9.70343e-06	-1.80693	0.0181477	-1.40691	0.161785	-3.20207	2.23734e-05	supercont1.13|VectorBase|1235177|1248133|-|ID=AAEL000658-RA stable_id=AAEL000658-PA.1 Parent=AAEL000658 description=conserved hypothetical protein Dbxref=protein_id:EAT48313
AAEL014918-RA	-6.72372	0.000364366	-1.3877	0.396286	1.11532	0.788895	-4.46938	0.0388322	-2.01879	0.321086	1.37028	0.654583	-7.50697	0.0065388	-2.01144	0.323568	2.47457	0.202664	supercont1.1335|VectorBase|47824|49166|-|ID=AAEL014918-RA stable_id=AAEL014918-PA.1 Parent=AAEL014918 description=lysosomal acid lipase, putative ec_number=3.1.1.3 Ontology_term=GO:0006629,GO:0016787 Dbxref=protein_id:EAT32841
AAEL002440-RA	-1.65632	0.090343	1.05555	0.837271	1.04413	0.877992	-4.4691	0.00421117	-1.40065	0.496045	1.24319	0.659484	-6.07095	0.000755872	-2.34588	0.0903444	-1.14041	0.790098	supercont1.57|VectorBase|2687660|2688226|-|ID=AAEL002440-RA stable_id=AAEL002440-PA.1 Parent=AAEL002440 description=larval cuticle protein, putative Ontology_term=GO:0042302 Dbxref=protein_id:EAT46370
AAEL014390-RA	-2.80189	5.79812e-07	-2.03017	1.62463e-05	-3.11558	1.88353e-07	-4.46093	6.60395e-14	-4.4067	8.36117e-14	-1.3577	0.0212677	-2.99978	2.56027e-10	-1.96457	5.66045e-06	-3.04142	1.88146e-10	supercont1.1095|VectorBase|203918|204905|-|ID=AAEL014390-RA stable_id=AAEL014390-PA.1 Parent=AAEL014390 description=galactose-specific C-type lectin, putative Ontology_term=GO:0005529 Dbxref=protein_id:EAT33334
AAEL012292-RA	-3.09449	1.92997e-07	-2.94241	1.50929e-07	-2.3799	3.74288e-06	-4.4535	4.39584e-09	-6.94053	7.0729e-12	-3.91982	3.12033e-08	-3.62472	1.05672e-07	-3.64412	9.72005e-08	-3.49286	1.8897e-07	supercont1.676|VectorBase|551530|562637|-|ID=AAEL012292-RA stable_id=AAEL012292-PA.1 Parent=AAEL012292 description=4-nitrophenylphosphatase ec_number=3.1.3.41 Ontology_term=GO:0008152,GO:0016787 Dbxref=protein_id:EAT35542
AAEL011144-RA	-6.7026	6.76548e-08	-5.2667	1.51429e-07	-2.08855	0.00102318	-4.45331	1.45617e-06	-10.4132	8.69135e-11	-4.32253	2.07452e-06	-2.79976	0.000329063	-3.16421	8.15082e-05	-3.26778	5.61188e-05	supercont1.543|VectorBase|820430|822257|+|ID=AAEL011144-RA stable_id=AAEL011144-PA.1 Parent=AAEL011144 description=triacylglycerol lipase, pancreatic ec_number=3.1.1.3 Ontology_term=GO:0003824,GO:0006629 Dbxref=protein_id:EAT36808
AAEL009568-RA	-3.0746	1.1068e-07	-1.69009	0.000168711	-1.32436	0.02167	-4.44928	2.19951e-07	-4.57753	1.51753e-07	-2.34146	0.00086563	-2.82416	8.3516e-05	-2.18712	0.00194898	-1.61751	0.0473284	supercont1.407|VectorBase|271973|304643|-|ID=AAEL009568-RA stable_id=AAEL009568-PA.1 Parent=AAEL009568 description=hypothetical protein Dbxref=protein_id:EAT38563
AAEL002585-RA	-2.16235	1.57298e-07	-2.11169	1.03909e-07	-3.77349	2.1531e-10	-4.44696	7.07544e-20	-12.9024	8.44506e-28	-3.334	6.60541e-17	-1.48464	2.25808e-05	-2.74663	1.33615e-14	-2.54806	1.24852e-13	supercont1.61|VectorBase|1639906|1641305|-|ID=AAEL002585-RA stable_id=AAEL002585-PA.1 Parent=AAEL002585 description=serine protease ec_number=3.4.21.4 Ontology_term=GO:0008233,GO:0019538 Dbxref=protein_id:EAT46213
AAEL014354-RA	-1.21909	0.0634175	-1.4575	0.00119583	-2.51124	3.53793e-07	-4.44412	6.88337e-07	-2.97867	9.43923e-05	-1.84518	0.018587	-2.20088	0.00306752	-2.10832	0.0048521	-1.50646	0.107816	supercont1.1085|VectorBase|219596|222928|+|ID=AAEL014354-RA stable_id=AAEL014354-PA.1 Parent=AAEL014354 description=clip-domain serine protease, putative ec_number=3.4.21.4 Ontology_term=GO:0008233,GO:0019538 Dbxref=protein_id:EAT33375
AAEL001677-RA	-2.85383	1.13905e-05	-1.87735	0.000704723	1.75285	0.00279529	-4.4358	4.74707e-11	1.83087	0.000609876	4.03799	2.44092e-10	-4.75311	1.46418e-11	-1.31848	0.0945371	2.06192	6.96065e-05	supercont1.39|VectorBase|603566|604132|-|ID=AAEL001677-RA stable_id=AAEL001677-PA.1 Parent=AAEL001677 description=conserved hypothetical protein Dbxref=protein_id:EAT47169
AAEL015113-RA	-3.36382	2.71398e-05	-1.44533	0.0614059	-3.95808	7.44725e-06	-4.43495	2.25452e-11	-1.8991	0.000224544	-1.64917	0.00287915	-2.41735	2.0837e-06	-2.09392	3.47089e-05	-3.33491	4.04619e-09	supercont1.1493|VectorBase|30735|32987|+|ID=AAEL015113-RA stable_id=AAEL015113-PA.1 Parent=AAEL015113 description=prophenoloxidase ec_number=1.14.18.1 Ontology_term=GO:0003824,GO:0005215,GO:0006810,GO:0008152,GO:0009607 Dbxref=protein_id:EAT32667
AAEL010597-RA	-3.03396	1.01692e-06	-2.76715	1.26832e-06	-3.46223	2.8405e-07	-4.43404	3.57625e-15	-3.65474	2.04329e-13	-1.74683	2.21835e-05	-3.97416	3.38941e-14	-3.4532	7.16602e-13	-2.67084	3.13539e-10	supercont1.489|VectorBase|822810|824545|+|ID=AAEL010597-RA stable_id=AAEL010597-PA.1 Parent=AAEL010597 description=conserved hypothetical protein Ontology_term=GO:0003700,GO:0005634,GO:0006350,GO:0050789 Dbxref=protein_id:EAT37394
AAEL002718-RA	-6.29192	4.66985e-06	-1.48617	0.108869	1.00744	0.976475	-4.43207	8.05384e-12	-1.99916	4.95073e-05	1.04385	0.776938	-4.47718	6.72382e-12	-1.75128	0.000663025	-1.33274	0.064052	supercont1.65|VectorBase|1714349|1725516|-|ID=AAEL002718-RA stable_id=AAEL002718-PA.1 Parent=AAEL002718 description=chitin synthase ec_number=2.4.1.16 Ontology_term=GO:0005623,GO:0009058,GO:0009653,GO:0009790,GO:0016740 Dbxref=protein_id:EAT46081
AAEL007109-RA	-2.26797	2.96599e-05	-2.22808	1.88841e-05	-3.42547	3.67513e-07	-4.43129	2.5191e-11	-4.14628	8.12828e-11	-2.35601	3.67821e-06	-2.00778	8.19862e-05	-2.16334	1.94626e-05	-3.16146	1.21099e-08	supercont1.236|VectorBase|1027760|1031135|-|ID=AAEL007109-RA stable_id=AAEL007109-PA.1 Parent=AAEL007109 description=hypothetical protein ec_number=3.4.21.2 Ontology_term=GO:0004252,GO:0006508 Dbxref=protein_id:EAT41236
AAEL014420-RA	-1.94179	0.0488835	-1.53679	0.156485	1.20078	0.559439	-4.43127	0.000228418	-3.37893	0.00191216	-1.43811	0.324285	-3.18051	0.003005	-2.07578	0.0520971	-1.20691	0.608128	supercont1.1108|VectorBase|220302|220598|+|ID=AAEL014420-RA stable_id=AAEL014420-PA.1 Parent=AAEL014420 description=hypothetical protein Dbxref=protein_id:EAT33303
AAEL005482-RA	-1.76798	1.81769e-07	-1.33672	0.000113078	-1.67621	5.60392e-07	-4.42882	3.85073e-14	-8.51209	5.32239e-19	-2.15782	3.74098e-07	-2.49714	1.05091e-08	-2.92061	2.63248e-10	-1.43654	0.00599181	supercont1.159|VectorBase|729548|730595|-|ID=AAEL005482-RA stable_id=AAEL005482-PA.1 Parent=AAEL005482 description=conserved hypothetical protein Ontology_term=GO:0005529 Dbxref=protein_id:EAT43030
AAEL012184-RA	-2.30777	6.16589e-06	-2.23798	4.51127e-06	-2.40394	3.70407e-06	-4.42052	1.26907e-10	-4.13343	3.9737e-10	-2.66203	1.05899e-06	-3.02488	1.01406e-07	-2.94777	1.62557e-07	-2.44552	5.05784e-06	supercont1.663|VectorBase|85573|108021|+|ID=AAEL012184-RA stable_id=AAEL012184-PA.1 Parent=AAEL012184 description=glutaminyl-peptide cyclotransferase ec_number=2.3.2.5 Ontology_term=GO:0006519,GO:0008233,GO:0009058,GO:0016740,GO:0019538 Dbxref=protein_id:EAT35661
AAEL003272-RA	-3.07418	0.000209064	-1.15612	0.494935	-1.25818	0.317312	-4.41554	4.20595e-06	-1.31681	0.322333	1.13333	0.65088	-3.24817	0.00012616	-1.29555	0.351396	1.38798	0.239743	supercont1.82|VectorBase|137019|159000|+|ID=AAEL003272-RA stable_id=AAEL003272-PA.1 Parent=AAEL003272 description=pupal cuticle protein 78E, putative Ontology_term=GO:0042302 Dbxref=protein_id:EAT45440
AAEL015354-RA	-6.41389	1.02063e-06	-1.57735	0.0422913	-2.42957	0.00124805	-4.41546	1.16796e-09	-1.11604	0.551874	-1.01751	0.924869	-5.50156	3.85795e-11	-1.58352	0.0165267	-1.7654	0.00365471	supercont1.1903|VectorBase|10621|13977|+|ID=AAEL015354-RA stable_id=AAEL015354-PA.1 Parent=AAEL015354 description=oxidase/peroxidase ec_number=1.11.1.7 Ontology_term=GO:0000003,GO:0003824,GO:0005488,GO:0005576,GO:0006950,GO:0008152,GO:0009628,GO:0016209,GO:0030312 Dbxref=protein_id:EAT32533
AAEL009336-RB	-2.14117	6.32156e-07	-2.12329	3.35219e-07	-1.82046	8.64939e-06	-4.41215	1.76236e-18	-4.24284	4.12877e-18	-2.25714	6.78825e-11	-3.27052	1.92834e-15	-3.1323	5.84422e-15	-2.25142	7.34842e-11	supercont1.390|VectorBase|1043674|1072001|+|ID=AAEL009336-RB stable_id=AAEL009336-PB.1 Parent=AAEL009336 description=troponin C Ontology_term=GO:0005509,GO:0005515,GO:0005623,GO:0007165,GO:0007582 Dbxref=protein_id:EAT38814
AAEL003593-RA	1.00014	0.998723	1.03469	0.657401	-1.72333	1.31992e-05	-4.40307	3.02939e-14	-5.26671	1.02529e-15	-1.77279	4.05811e-05	-2.17658	2.38586e-07	-2.42811	1.58979e-08	-1.14323	0.281824	supercont1.92|VectorBase|558705|559533|+|ID=AAEL003593-RA stable_id=AAEL003593-PA.1 Parent=AAEL003593 description=hypothetical protein Dbxref=protein_id:EAT45101
AAEL010379-RA	-2.54683	2.00473e-06	-1.54971	0.001382	-3.09556	2.36374e-07	-4.39486	1.2362e-09	-4.05475	4.50827e-09	-2.41124	2.61302e-05	-2.55057	1.02164e-05	-2.4756	1.68378e-05	-1.73715	0.00458736	supercont1.474|VectorBase|313030|327570|+|ID=AAEL010379-RA stable_id=AAEL010379-PA.1 Parent=AAEL010379 description=ATP-binding cassette transporter ec_number=3.6.3.31 Ontology_term=GO:0000166,GO:0005215,GO:0005886,GO:0006810,GO:0009607,GO:0009628,GO:0016787 Dbxref=protein_id:EAT37643
AAEL006351-RA	-1.46216	0.000895325	-1.47325	0.000440892	-1.73472	3.18527e-05	-4.39094	8.41656e-14	-7.67885	5.09306e-18	-2.61211	5.80213e-09	-4.07291	3.69566e-13	-3.49704	8.52981e-12	-3.51394	7.70168e-12	supercont1.201|VectorBase|299666|301073|-|ID=AAEL006351-RA stable_id=AAEL006351-PA.1 Parent=AAEL006351 description=conserved hypothetical protein Dbxref=protein_id:EAT42064
AAEL014181-RA	-2.89527	1.08452e-06	-1.63546	0.000991344	-2.1311	3.91269e-05	-4.38984	5.08473e-09	-1.99447	0.00107104	-2.22967	0.000204596	-2.63791	1.50856e-05	-1.95864	0.00139056	-1.86999	0.00267561	supercont1.1028|VectorBase|4506|63156|+|ID=AAEL014181-RA stable_id=AAEL014181-PA.1 Parent=AAEL014181 description=receptor protein tyrosine phosphatase fragment, arthropod Ontology_term=GO:0000003,GO:0004721,GO:0004872,GO:0005623,GO:0005886,GO:0006464,GO:0007165,GO:0007275,GO:0009653,GO:0009790,GO:0016043,GO:0030154 Dbxref=protein_id:EAT33537
AAEL002889-RA	-2.87269	4.01087e-05	-5.45017	1.11965e-07	-1.40561	0.0722542	-4.38325	2.44719e-08	-45.4531	7.67803e-20	-6.18719	1.92351e-10	-2.43866	0.000131589	-9.10846	1.24691e-12	-5.6381	6.8919e-10	supercont1.71|VectorBase|198365|199080|+|ID=AAEL002889-RA stable_id=AAEL002889-PA.1 Parent=AAEL002889 description=hypothetical protein Dbxref=protein_id:EAT45839
AAEL007231-RA	-1.4757	0.0168935	1.57222	0.00469974	-3.31291	1.25365e-06	-4.37905	2.08679e-05	-6.35969	4.68225e-07	-5.77098	1.25985e-06	-2.07544	0.0207509	-1.14269	0.661221	-3.26031	0.00038602	supercont1.244|VectorBase|823044|824367|-|ID=AAEL007231-RA stable_id=AAEL007231-PA.1 Parent=AAEL007231 description=conserved hypothetical protein Dbxref=protein_id:EAT41092
AAEL000124-RA	-2.53186	9.38934e-07	1.05621	0.59559	-1.60993	0.000672654	-4.37468	6.12798e-09	-1.60916	0.0198833	-2.44472	5.39058e-05	-4.00668	2.35462e-08	-1.18844	0.382345	-2.79197	6.77828e-06	supercont1.2|VectorBase|673060|674073|+|ID=AAEL000124-RA stable_id=AAEL000124-PA.1 Parent=AAEL000124 description=conserved hypothetical protein Dbxref=protein_id:EAT48849
AAEL002904-RA	-2.31885	0.0104413	-1.28049	0.36454	-1.51167	0.165627	-4.37198	7.90986e-07	-2.02095	0.00734804	-2.47113	0.000816975	-2.75195	0.000232741	-1.04368	0.863887	-1.80965	0.021923	supercont1.71|VectorBase|1181431|1191414|-|ID=AAEL002904-RA stable_id=AAEL002904-PA.1 Parent=AAEL002904 description=juvenile hormone-inducible protein, putative Ontology_term=GO:0005554 Dbxref=protein_id:EAT45857
AAEL000309-RA	-1.53283	0.00104373	-1.62619	0.000200632	-2.41379	9.28168e-07	-4.37102	3.11614e-11	-10.1487	7.38257e-17	-4.59767	1.29329e-11	-1.43816	0.0263102	-2.00949	7.95669e-05	-2.17623	1.70714e-05	supercont1.6|VectorBase|2323977|2335401|-|ID=AAEL000309-RA stable_id=AAEL000309-PA.1 Parent=AAEL000309 description=hypothetical protein Dbxref=protein_id:EAT48648
AAEL002731-RA	-1.17267	0.262049	-2.44223	8.97274e-06	-4.21666	9.17883e-08	-4.36698	2.52633e-12	-6.35469	3.90196e-15	-5.37297	6.34581e-14	-1.89423	7.2512e-05	-3.22174	9.21147e-10	-4.90715	3.07563e-13	supercont1.65|VectorBase|1233392|1234680|-|ID=AAEL002731-RA stable_id=AAEL002731-PA.1 Parent=AAEL002731 description=serine protease inhibitor, serpin Ontology_term=GO:0004867 Dbxref=protein_id:EAT46069
AAEL013911-RA	-6.1169	3.73445e-05	-2.17287	0.0150947	-1.61776	0.128752	-4.35043	2.73052e-05	-4.74758	1.14277e-05	-6.0242	1.04449e-06	-2.62873	0.00320989	-1.46037	0.223976	-1.85036	0.0518924	supercont1.959|VectorBase|108518|131118|-|ID=AAEL013911-RA stable_id=AAEL013911-PA.1 Parent=AAEL013911 description=conserved hypothetical protein Ontology_term=GO:0003824 Dbxref=protein_id:EAT33810
AAEL004811-RA	-5.86081	9.68768e-08	-2.92472	1.18487e-05	-2.06652	0.000818498	-4.35037	1.90871e-09	-3.24484	2.23591e-07	-1.81386	0.0027007	-3.2287	2.42841e-07	-2.18852	0.000149547	-1.17094	0.398795	supercont1.131|VectorBase|64420|80783|+|ID=AAEL004811-RA stable_id=AAEL004811-PA.1 Parent=AAEL004811 description=conserved hypothetical protein Dbxref=protein_id:EAT43757
AAEL009520-RA	-1.16951	0.0210539	-1.02534	0.661889	-1.21226	0.00663963	-4.34919	2.46631e-18	-7.72278	4.79178e-23	-1.24202	0.0203516	-1.5689	1.31575e-05	-1.79288	1.33658e-07	-1.19636	0.0522323	supercont1.403|VectorBase|47168|121446|-|ID=AAEL009520-RA stable_id=AAEL009520-PA.1 Parent=AAEL009520 description=hypothetical protein Dbxref=protein_id:EAT38602
AAEL001287-RB	-1.67018	2.34297e-06	-1.1391	0.0498254	-1.03226	0.630289	-4.3463	6.0048e-15	-3.42872	9.3642e-13	-1.35852	0.0114259	-3.14257	6.86422e-12	-1.90332	2.38211e-06	-1.73854	2.66556e-05	supercont1.29|VectorBase|2924713|2925656|+|ID=AAEL001287-RB stable_id=AAEL001287-PB.1 Parent=AAEL001287 description=conserved hypothetical protein Ontology_term=GO:0000074,GO:0003700,GO:0005667,GO:0006355 Dbxref=protein_id:EAT47591
AAEL000087-RA	-4.11046	2.3611e-07	-2.19878	5.97452e-05	-2.04415	0.000269825	-4.34498	2.89234e-15	-5.02944	1.61741e-16	-3.79479	4.97137e-14	-2.46178	1.51745e-09	-2.45592	1.61456e-09	-3.68013	9.70727e-14	supercont1.1|VectorBase|1944984|1973248|-|ID=AAEL000087-RA stable_id=AAEL000087-PA.1 Parent=AAEL000087 description=macroglobulin/complement Ontology_term=GO:0006950,GO:0007582,GO:0009607,GO:0030234 Dbxref=protein_id:EAT48920
AAEL008735-RA	-15.5839	6.40069e-05	-4.21093	0.00652664	1.18702	0.724089	-4.31639	0.0215292	-1.54266	0.48082	1.41089	0.575137	-9.40393	0.000752048	-1.76554	0.356452	3.07801	0.0728984	supercont1.345|VectorBase|349062|383802|-|ID=AAEL008735-RA stable_id=AAEL008735-PA.1 Parent=AAEL008735 description=conserved hypothetical protein Dbxref=protein_id:EAT39465
AAEL008518-RA	-3.12141	0.000605269	-1.02137	0.930373	1.02463	0.924948	-4.31547	0.000215716	-2.72622	0.00772353	-2.34134	0.0220148	-6.01092	1.30281e-05	-1.01789	0.960486	-2.02615	0.054588	supercont1.330|VectorBase|1153358|1168705|+|ID=AAEL008518-RA stable_id=AAEL008518-PA.1 Parent=AAEL008518 description=conserved hypothetical protein Ontology_term=GO:0016740 Dbxref=protein_id:EAT39710
AAEL013417-RA	-10.5077	8.34543e-10	-6.50388	6.05368e-09	-12.1889	3.90395e-10	-4.31174	6.95161e-08	-7.33141	5.41256e-11	-4.27611	7.81091e-08	-2.29145	0.000491625	-3.19192	4.93856e-06	-4.31675	6.83926e-08	supercont1.842|VectorBase|213482|214768|-|ID=AAEL013417-RA stable_id=AAEL013417-PA.1 Parent=AAEL013417 description=fibrinogen and fibronectin Dbxref=protein_id:EAT34324
AAEL011504-RA	-2.50082	0.000411839	1.20372	0.327565	1.3536	0.144186	-4.30221	1.85748e-07	-1.40902	0.139503	1.08049	0.734983	-4.64767	6.58062e-08	-1.59278	0.0475726	-1.53075	0.0687494	supercont1.585|VectorBase|74569|75310|+|ID=AAEL011504-RA stable_id=AAEL011504-PA.1 Parent=AAEL011504 description=pupal cuticle protein, putative Ontology_term=GO:0005198 Dbxref=protein_id:EAT36402
AAEL012652-RA	-4.94887	0.00254074	-4.11149	0.00375567	-1.37087	0.475391	-4.28668	3.3492e-05	-2.52296	0.00473013	1.21739	0.526128	-4.35547	2.86173e-05	-2.6148	0.00347715	1.11241	0.730858	supercont1.721|VectorBase|121862|122674|-|ID=AAEL012652-RA stable_id=AAEL012652-PA.1 Parent=AAEL012652 description=conserved hypothetical protein Ontology_term=GO:0005576,GO:0006030,GO:0008061 Dbxref=protein_id:EAT35167
AAEL008092-RA	-5.996	1.38394e-12	-1.41412	0.000127813	-1.1214	0.120552	-4.28277	3.52049e-13	-2.50442	3.20206e-08	-1.90661	1.88167e-05	-4.51746	1.2706e-13	-1.83966	4.31076e-05	-1.31249	0.0451099	supercont1.300|VectorBase|1386395|1405459|-|ID=AAEL008092-RA stable_id=AAEL008092-PA.1 Parent=AAEL008092 description=hypothetical protein Dbxref=protein_id:EAT40171
AAEL002564-RA	-2.74927	0.0338061	-1.19248	0.666183	1.99116	0.130231	-4.26917	7.5112e-06	1.03211	0.910028	1.87501	0.0297277	-3.13639	0.000214584	-1.32887	0.312745	1.00984	0.97208	supercont1.60|VectorBase|2414837|2415324|-|ID=AAEL002564-RA stable_id=AAEL002564-PA.1 Parent=AAEL002564 description=conserved hypothetical protein Dbxref=protein_id:EAT46250
AAEL003263-RA	-1.38588	0.0898233	1.16239	0.382784	1.66021	0.0137301	-4.26906	2.0633e-05	-2.33213	0.0070713	-2.08288	0.0181589	-2.08135	0.0182662	-2.42097	0.00510407	-1.24502	0.464535	supercont1.82|VectorBase|653997|662069|+|ID=AAEL003263-RA stable_id=AAEL003263-PA.1 Parent=AAEL003263 description=hypothetical protein Ontology_term=GO:0005634,GO:0030528,GO:0045449 Dbxref=protein_id:EAT45465
AAEL015439-RA	-2.32914	0.0199837	-1.28072	0.42195	1.71222	0.115637	-4.2651	0.0015063	-2.36064	0.0493251	-1.0562	0.897685	-3.54992	0.00486703	-1.55333	0.30385	-1.30941	0.527185	supercont1.2271|VectorBase|8541|9621|-|ID=AAEL015439-RA stable_id=AAEL015439-PA.1 Parent=AAEL015439 description=conserved hypothetical protein ec_number=3.4.21.7 Ontology_term=GO:0008233,GO:0009607,GO:0019538
AAEL005656-RA	1.12241	0.0370597	1.24212	0.000443719	-1.10857	0.0585273	-4.23945	1.59984e-27	-4.37632	7.51e-28	-1.02782	0.560613	1.08949	0.0748269	-3.08883	7.90853e-24	1.01227	0.795553	supercont1.168|VectorBase|1186500|1238994|-|ID=AAEL005656-RA stable_id=AAEL005656-PA.1 Parent=AAEL005656 description=myosin heavy chain, nonmuscle or smooth muscle Ontology_term=GO:0000166,GO:0003774,GO:0005198,GO:0005737,GO:0005856,GO:0007049,GO:0007582,GO:0008092,GO:0016787,GO:0030154,GO:0043234 Dbxref=protein_id:EAT42858
AAEL001817-RA	-2.37891	1.99308e-07	-2.11389	4.97922e-07	-2.34665	2.39438e-07	-4.23868	4.17403e-09	-3.81341	2.23822e-08	-2.64169	8.8636e-06	-3.10507	6.28078e-07	-2.07385	0.000422645	-2.13877	0.000262095	supercont1.43|VectorBase|882325|899661|-|ID=AAEL001817-RA stable_id=AAEL001817-PA.1 Parent=AAEL001817 description=conserved hypothetical protein Dbxref=protein_id:EAT47044
AAEL003933-RA	-4.6306	3.26424e-10	-4.29364	2.66542e-10	-1.77313	2.76086e-05	-4.2352	5.46669e-15	-3.22779	2.09331e-12	-1.19223	0.126995	-3.29078	1.33799e-12	-3.10131	5.34857e-12	-1.4896	0.0011236	supercont1.101|VectorBase|651392|665182|-|ID=AAEL003933-RA stable_id=AAEL003933-PA.1 Parent=AAEL003933 description=oxidase/peroxidase ec_number=1.11.1.7 Ontology_term=GO:0003824,GO:0008152,GO:0009607,GO:0016209 Dbxref=protein_id:EAT44728
AAEL000505-RA	-1.72297	0.00403614	-1.18042	0.276641	-2.15129	0.000287389	-4.23332	7.31491e-09	-2.03131	0.000750082	-1.35682	0.121449	-2.60396	1.62291e-05	-1.7781	0.00498372	-1.16171	0.440975	supercont1.9|VectorBase|800220|801791|-|ID=AAEL000505-RA stable_id=AAEL000505-PA.1 Parent=AAEL000505 description=conserved hypothetical protein Ontology_term=GO:0005554 Dbxref=protein_id:EAT48441
AAEL007138-RA	-2.85344	3.57971e-05	-1.53922	0.0183036	-3.35451	8.28817e-06	-4.22598	1.20061e-13	-4.84766	8.54827e-15	-3.98862	3.82207e-13	-2.76773	1.09304e-09	-2.80134	8.26028e-10	-11.1154	1.48356e-20	supercont1.238|VectorBase|933441|951948|+|ID=AAEL007138-RA stable_id=AAEL007138-PA.1 Parent=AAEL007138 description=sugar transporter Ontology_term=GO:0005215,GO:0005623,GO:0005975,GO:0006810 Dbxref=protein_id:EAT41199
AAEL006682-RA	-1.83515	9.80523e-07	-2.12712	3.64498e-08	-1.49174	7.5698e-05	-4.21787	1.42211e-18	-5.73966	2.53649e-21	-2.4676	1.61891e-12	-2.50979	9.70757e-13	-3.02346	4.88266e-15	-1.69258	4.75807e-07	supercont1.216|VectorBase|1632558|1647238|+|ID=AAEL006682-RA stable_id=AAEL006682-PA.1 Parent=AAEL006682 description=conserved hypothetical protein Dbxref=protein_id:EAT41721
AAEL003057-RA	-3.41645	0.000158656	-1.25214	0.323703	-1.29945	0.283858	-4.21529	2.53483e-07	-13.0659	2.12557e-13	-8.67193	2.39109e-11	-2.60126	0.000164965	-2.12878	0.00205088	-7.22438	2.24547e-10	supercont1.76|VectorBase|1255616|1256770|-|ID=AAEL003057-RA stable_id=AAEL003057-PA.1 Parent=AAEL003057 description=allergen, putative Ontology_term=GO:0005576,GO:0005576,GO:0008152,GO:0009607 Dbxref=protein_id:EAT45678
AAEL012646-RB	-2.80034	8.71454e-09	-2.5738	1.09217e-08	-1.42553	0.000663961	-4.20842	1.02433e-15	-3.35753	1.55597e-13	-1.51863	0.000356201	-3.49394	6.16538e-14	-3.62194	2.71208e-14	-3.4935	6.18327e-14	supercont1.721|VectorBase|140701|141798|-|ID=AAEL012646-RB stable_id=AAEL012646-PB.1 Parent=AAEL012646 description=conserved hypothetical protein Ontology_term=GO:0005576,GO:0006030,GO:0008061 Dbxref=protein_id:EAT35169
AAEL014206-RA	-2.37134	0.000146164	-2.2253	0.000159607	-2.54735	6.94066e-05	-4.20402	4.4515e-18	-2.67066	4.00442e-13	-1.85487	3.79798e-08	-3.71882	7.34399e-17	-2.90365	3.89762e-14	-1.76738	1.98655e-07	supercont1.1036|VectorBase|217189|233481|-|ID=AAEL014206-RA stable_id=AAEL014206-PA.1 Parent=AAEL014206 description=sugar transporter Ontology_term=GO:0005215,GO:0005623,GO:0005975,GO:0006810 Dbxref=protein_id:EAT33520
AAEL001287-RA	-1.09764	0.194061	1.09901	0.162123	-1.00905	0.897153	-4.19869	5.47311e-10	-3.29102	3.67374e-08	-1.55542	0.0140362	-3.11306	9.85058e-08	-2.26356	2.98059e-05	-1.71694	0.00319621	supercont1.29|VectorBase|2903552|2925656|+|ID=AAEL001287-RA stable_id=AAEL001287-PA.1 Parent=AAEL001287 description=conserved hypothetical protein Ontology_term=GO:0000074,GO:0003700,GO:0005667,GO:0006355 Dbxref=protein_id:EAT47590
AAEL010377-RA	-7.11222	6.68557e-08	-4.00444	1.64299e-06	-2.84909	6.09512e-05	-4.19442	1.12577e-12	-2.56016	3.45949e-08	1.015	0.912563	-3.62766	1.97624e-11	-3.35455	9.86199e-11	-1.80859	9.20214e-05	supercont1.474|VectorBase|168131|169660|-|ID=AAEL010377-RA stable_id=AAEL010377-PA.1 Parent=AAEL010377 description=conserved hypothetical protein Dbxref=protein_id:EAT37639
AAEL005667-RA	-1.07579	0.13285	-1.10129	0.0412737	-1.33321	2.69382e-05	-4.19094	1.57132e-16	-2.28584	6.63805e-10	-1.09602	0.362328	-1.74168	2.5045e-06	-3.15293	1.13838e-13	-1.15214	0.162726	supercont1.169|VectorBase|1436230|1500215|+|ID=AAEL005667-RA stable_id=AAEL005667-PA.1 Parent=AAEL005667 description=LIM domain-binding protein, putative Ontology_term=GO:0008270 Dbxref=protein_id:EAT42840
AAEL014369-RA	-30.4971	1.5785e-07	-1.28538	0.441321	1.52298	0.235112	-4.18757	3.94854e-11	-1.16251	0.333705	-1.08595	0.594867	-6.98158	8.29896e-15	-1.27163	0.126647	-2.63771	2.67097e-07	supercont1.1091|VectorBase|186106|225702|+|ID=AAEL014369-RA stable_id=AAEL014369-PA.1 Parent=AAEL014369 description=conserved hypothetical protein Dbxref=protein_id:EAT33350
AAEL014852-RA	-2.50533	6.1475e-07	-1.52499	0.000701288	-2.54083	5.17562e-07	-4.17948	5.08351e-13	-2.03485	3.84911e-06	-3.10077	2.42146e-10	-2.87414	1.29059e-09	-1.5832	0.00118823	-2.5004	3.06566e-08	supercont1.1294|VectorBase|34236|50613|+|ID=AAEL014852-RA stable_id=AAEL014852-PA.1 Parent=AAEL014852 description=hypothetical protein Dbxref=protein_id:EAT32911
AAEL009554-RA	-2.42183	3.89616e-06	1.01896	0.86536	1.23885	0.0885851	-4.17448	0.0174955	-5.01196	0.00797166	-6.57725	0.00228886	-2.98824	0.0643815	-1.17409	0.781276	1.75934	0.331339	supercont1.406|VectorBase|782992|784135|-|ID=AAEL009554-RA stable_id=AAEL009554-PA.1 Parent=AAEL009554 description=conserved hypothetical protein Ontology_term=GO:0004252,GO:0006508 Dbxref=protein_id:EAT38574
AAEL005768-RA	-1.35416	0.000283503	-1.1916	0.00955917	-1.61463	3.10508e-06	-4.17018	8.66871e-24	-6.14182	2.28389e-27	-1.72699	5.30269e-11	-2.34313	1.79682e-16	-2.94752	9.24543e-20	-1.54588	1.16563e-08	supercont1.174|VectorBase|1087739|1088476|+|ID=AAEL005768-RA stable_id=AAEL005768-PA.1 Parent=AAEL005768 description=hypothetical protein Dbxref=protein_id:EAT42719
AAEL000897-RA	-2.35561	0.000929178	-1.37745	0.112454	-1.46439	0.0803533	-4.16955	3.45485e-07	-3.72546	1.56468e-06	-2.54684	0.000240346	-2.54381	0.00024403	-1.69391	0.0274328	-1.29192	0.271343	supercont1.18|VectorBase|1488369|1489616|+|ID=AAEL000897-RA stable_id=AAEL000897-PA.1 Parent=AAEL000897 description=conserved hypothetical protein Dbxref=protein_id:EAT48037
AAEL011766-RA	-2.41898	8.17065e-07	-2.31065	7.01556e-07	-1.50452	0.00137418	-4.16	2.56347e-13	-3.26475	3.92841e-11	1.07883	0.553727	-5.28505	2.80012e-15	-3.21308	5.56299e-11	-1.33769	0.0278585	supercont1.610|VectorBase|195777|250596|-|ID=AAEL011766-RA stable_id=AAEL011766-PA.1 Parent=AAEL011766 description=conserved hypothetical protein Ontology_term=GO:0005488,GO:0005576,GO:0005975,GO:0016787,GO:0030246 Dbxref=protein_id:EAT36125
AAEL001822-RA	-4.13223	0.000285516	-3.14278	0.000972797	-3.28194	0.00122522	-4.13499	2.31605e-06	-2.48762	0.000948246	1.1705	0.537813	-6.42116	1.15363e-08	-3.06171	8.66317e-05	-1.47707	0.131997	supercont1.43|VectorBase|895125|896754|+|ID=AAEL001822-RA stable_id=AAEL001822-PA.1 Parent=AAEL001822 description=glucosyl/glucuronosyl transferases ec_number=2.4.1.17 Ontology_term=GO:0005975,GO:0009607,GO:0009628,GO:0016740 Dbxref=protein_id:EAT47043
AAEL015567-RA	-2.42083	0.000158498	-1.07975	0.634704	-1.53879	0.0238953	-4.12939	2.71099e-14	-3.70695	2.62213e-13	-4.76316	1.57986e-15	-2.68301	4.52915e-10	-1.61332	0.000227435	-3.86497	1.07628e-13	supercont1.3337|VectorBase|2936|3570|-|ID=AAEL015567-RA stable_id=AAEL015567-PA.1 Parent=AAEL015567 description=odorant-binding protein 58c, putative
AAEL014437-RA	-2.39861	0.00363763	-1.24712	0.357183	-2.21407	0.00677842	-4.12251	6.09281e-09	-2.8173	2.95425e-06	-2.81608	2.97535e-06	-2.55562	1.45977e-05	-1.56305	0.0224908	-2.2245	0.00013668	supercont1.1117|VectorBase|61761|63246|+|ID=AAEL014437-RA stable_id=AAEL014437-PA.1 Parent=AAEL014437 description=conserved hypothetical protein Ontology_term=GO:0005554 Dbxref=protein_id:EAT33278
AAEL006974-RA	-2.94711	0.000208912	-1.72465	0.0167969	-2.39662	0.00122292	-4.11659	0.00271926	-1.50233	0.360563	1.05165	0.909406	-3.07927	0.014844	-2.4758	0.0464092	-1.06501	0.886845	supercont1.230|VectorBase|310717|323012|-|ID=AAEL006974-RA stable_id=AAEL006974-PA.1 Parent=AAEL006974 description=lipase ec_number=3.1.1.3 Ontology_term=GO:0006629,GO:0016787 Dbxref=protein_id:EAT41375
AAEL013806-RA	-2.03806	2.64624e-06	-1.61619	7.56433e-05	-2.08219	1.91185e-06	-4.11438	1.21879e-12	-1.93968	1.62784e-05	-1.17912	0.224111	-3.92178	3.12325e-12	-2.41365	1.05606e-07	-1.57936	0.00152543	supercont1.926|VectorBase|356461|357177|-|ID=AAEL013806-RA stable_id=AAEL013806-PA.1 Parent=AAEL013806 description=conserved hypothetical protein Dbxref=protein_id:EAT33925
AAEL011232-RA	-2.08464	0.00279557	-1.88257	0.00489108	-2.45275	0.000609039	-4.11225	6.16357e-07	-4.53402	1.71556e-07	-3.12595	2.24879e-05	-2.5368	0.000323471	-2.39691	0.000650796	-2.01199	0.00505964	supercont1.556|VectorBase|144417|153708|+|ID=AAEL011232-RA stable_id=AAEL011232-PA.1 Parent=AAEL011232 description=conserved hypothetical protein Dbxref=protein_id:EAT36705
AAEL009563-RA	-2.27505	9.44996e-07	-1.39716	0.0023793	-1.35726	0.00678864	-4.10396	8.51576e-18	-2.82158	9.47344e-14	-1.61831	4.44227e-06	-3.17421	4.08716e-15	-2.01232	2.67867e-09	-1.59066	8.04217e-06	supercont1.407|VectorBase|271375|271852|-|ID=AAEL009563-RA stable_id=AAEL009563-PA.1 Parent=AAEL009563 description=hypothetical protein Dbxref=protein_id:EAT38562
AAEL006028-RA	-2.08753	1.42464e-05	-1.85253	4.30931e-05	-2.93406	2.19791e-07	-4.10234	5.1513e-08	-4.2787	2.77739e-08	-3.41773	7.74105e-07	-1.84175	0.00535553	-1.99473	0.00189948	-2.8335	1.26955e-05	supercont1.186|VectorBase|1717180|1745723|+|ID=AAEL006028-RA stable_id=AAEL006028-PA.1 Parent=AAEL006028 description=conserved hypothetical protein Ontology_term=GO:0005215,GO:0006810 Dbxref=protein_id:EAT42444
AAEL013029-RA	-1.71356	0.00613998	-1.31421	0.0999128	-1.26936	0.171781	-4.09956	4.07542e-09	-5.68331	2.53412e-11	-2.55055	1.07732e-05	-2.2772	7.05048e-05	-1.80579	0.0026831	-1.92236	0.00104666	supercont1.779|VectorBase|264391|276559|-|ID=AAEL013029-RA stable_id=AAEL013029-PA.1 Parent=AAEL013029 description=deoxyribonuclease I, putative Ontology_term=GO:0003676,GO:0004519 Dbxref=protein_id:EAT34760
AAEL003414-RA	-5.19311	1.03209e-05	-2.58363	0.000911442	-1.79204	0.0289362	-4.09717	3.06878e-06	-5.67022	6.22408e-08	-5.41074	1.08702e-07	-2.27918	0.00269461	-2.41098	0.00147552	-3.08432	9.05918e-05	supercont1.86|VectorBase|1493599|1526146|-|ID=AAEL003414-RA stable_id=AAEL003414-PA.1 Parent=AAEL003414 description=hypothetical protein Dbxref=protein_id:EAT45296
AAEL006310-RA	-2.12638	2.28472e-06	-1.82197	1.28602e-05	-1.98508	6.39559e-06	-4.0923	1.97929e-09	-2.93577	5.58207e-07	-1.77733	0.00255908	-2.15688	0.000112768	-1.65568	0.0073301	-1.70576	0.00474589	supercont1.200|VectorBase|857092|897352|-|ID=AAEL006310-RA stable_id=AAEL006310-PA.1 Parent=AAEL006310 description=conserved hypothetical protein Dbxref=protein_id:EAT42113
AAEL003656-RA	-1.43098	0.000132986	-1.37774	0.000200384	-2.5908	2.70976e-09	-4.09007	2.96017e-17	-3.93793	6.92802e-17	-1.52324	5.95941e-05	-1.78506	3.13184e-07	-2.31639	7.79321e-11	-1.48654	0.000131105	supercont1.94|VectorBase|2227722|2228591|+|ID=AAEL003656-RA stable_id=AAEL003656-PA.1 Parent=AAEL003656 description=hypothetical protein Dbxref=protein_id:EAT45024
AAEL000316-RA	1.42188	0.000912254	1.12295	0.156355	-1.21782	0.0326802	-4.08667	6.78718e-13	-3.32158	4.79194e-11	-1.64931	0.000459083	-2.51636	2.35577e-08	-2.11191	1.4546e-06	-2.09209	1.81923e-06	supercont1.6|VectorBase|3040734|3041547|-|ID=AAEL000316-RA stable_id=AAEL000316-PA.1 Parent=AAEL000316 description=hypothetical protein Dbxref=protein_id:EAT48656
AAEL011818-RA	-3.8971	7.35724e-07	-1.37936	0.0435805	1.24427	0.178901	-4.07858	4.15104e-06	-2.74176	0.000417147	-2.63359	0.00065174	-3.18893	7.47446e-05	-1.4044	0.198744	-1.93414	0.0154289	supercont1.616|VectorBase|48651|49725|+|ID=AAEL011818-RA stable_id=AAEL011818-PA.1 Parent=AAEL011818 description=hypothetical protein Dbxref=protein_id:EAT36070
AAEL014846-RA	-1.28005	0.0647611	-1.42929	0.00810806	-1.60937	0.00186502	-4.07338	4.13667e-13	-4.55795	4.62221e-14	-1.61218	0.00061343	-2.52323	1.43277e-08	-2.4598	2.61446e-08	-1.19102	0.177891	supercont1.1293|VectorBase|34057|67840|-|ID=AAEL014846-RA stable_id=AAEL014846-PA.1 Parent=AAEL014846 description=innexin Ontology_term=GO:0005215,GO:0005886,GO:0007165,GO:0007582,GO:0007610,GO:0009605,GO:0009628 Dbxref=protein_id:EAT32914
AAEL013524-RA	-2.93793	4.93046e-08	-2.54101	1.23335e-07	-2.00903	6.65986e-06	-4.06639	1.84965e-16	-4.03638	2.17675e-16	-1.33369	0.00563817	-2.49683	3.56306e-11	-2.51749	2.82633e-11	-1.46989	0.000360492	supercont1.863|VectorBase|301091|303297|+|ID=AAEL013524-RA stable_id=AAEL013524-PA.1 Parent=AAEL013524 description=conserved hypothetical protein Dbxref=protein_id:EAT34210
AAEL002702-RA	-1.50431	0.064268	-1.04522	0.818583	-2.27695	0.00131536	-4.06536	0.000356393	-6.84593	4.30424e-06	-4.58678	0.000131426	-1.70657	0.141694	-1.41169	0.338895	-2.21951	0.0312695	supercont1.65|VectorBase|1444822|1445620|+|ID=AAEL002702-RA stable_id=AAEL002702-PA.1 Parent=AAEL002702 description=hypothetical protein Dbxref=protein_id:EAT46073
AAEL003405-RB	-1.36718	2.9455e-05	1.29981	8.52391e-05	-1.06076	0.259347	-4.06322	1.66754e-20	-5.23981	6.45992e-23	-5.4697	2.72238e-23	-2.47792	1.37459e-14	-1.92171	1.1086e-10	-2.81192	2.73071e-16	supercont1.86|VectorBase|1484646|1485806|-|ID=AAEL003405-RB stable_id=AAEL003405-PB.1 Parent=AAEL003405 description=conserved hypothetical protein Dbxref=protein_id:EAT45295
AAEL007420-RB	-1.54456	1.55955e-05	-1.3667	0.000197297	-2.13214	3.12867e-08	-4.0617	1.18654e-15	-12.9533	3.83043e-24	-3.40242	6.40103e-14	-2.26851	2.33625e-09	-2.33603	1.02464e-09	-2.63634	3.78979e-11	supercont1.255|VectorBase|1148671|1149849|+|ID=AAEL007420-RB stable_id=AAEL007420-PB.1 Parent=AAEL007420 description=antithrombin, putative Ontology_term=GO:0004867 Dbxref=protein_id:EAT40890
AAEL004214-RA	-2.08276	6.7883e-05	-2.08667	3.4614e-05	-1.40201	0.0202003	-4.0611	4.52784e-12	-2.66655	2.56769e-08	-1.20471	0.187138	-2.91439	3.7848e-09	-2.2693	8.97871e-07	-1.8289	0.000104453	supercont1.110|VectorBase|2175829|2201334|+|ID=AAEL004214-RA stable_id=AAEL004214-PA.1 Parent=AAEL004214 description=hypothetical protein Ontology_term=GO:0004872,GO:0005886,GO:0007275 Dbxref=protein_id:EAT44418
AAEL008496-RA	-1.06098	0.769625	-1.27077	0.218545	-1.54574	0.0466554	-4.05186	4.86171e-05	-3.29068	0.000372337	-2.2381	0.0116956	-2.67313	0.00255886	-2.67277	0.00256196	-2.44605	0.00556469	supercont1.329|VectorBase|272564|273607|-|ID=AAEL008496-RA stable_id=AAEL008496-PA.1 Parent=AAEL008496 description=conserved hypothetical protein Dbxref=protein_id:EAT39717
AAEL002124-RA	-2.48733	1.08321e-10	-2.31787	1.28911e-10	-1.69902	8.123e-08	-4.04844	7.60918e-15	-4.14687	4.58986e-15	-1.72676	1.72753e-05	-2.40354	1.92236e-09	-2.02103	2.15483e-07	-1.48405	0.00100463	supercont1.49|VectorBase|2638120|2661064|-|ID=AAEL002124-RA stable_id=AAEL002124-PA.1 Parent=AAEL002124 description=serine protease ec_number=3.4.21.86 Ontology_term=GO:0006519,GO:0008233,GO:0009058,GO:0019538,GO:0050789 Dbxref=protein_id:EAT46743
AAEL009459-RA	-1.44954	8.85301e-07	-1.09028	0.0495868	-2.59782	9.22139e-12	-4.04708	1.89209e-14	-4.9337	3.57999e-16	-1.22046	0.0882443	-2.09097	1.55744e-07	-3.24651	2.41215e-12	-1.35431	0.0113796	supercont1.398|VectorBase|317394|318099|+|ID=AAEL009459-RA stable_id=AAEL009459-PA.1 Parent=AAEL009459 description=hypothetical protein Dbxref=protein_id:EAT38663
AAEL006161-RA	-1.77104	0.00140888	-1.19425	0.203057	-2.11433	0.000146667	-4.04647	1.25557e-09	-5.41153	1.11004e-11	-3.30507	4.09508e-08	-1.96138	0.00039934	-2.2632	3.3908e-05	-2.17862	6.60353e-05	supercont1.192|VectorBase|896541|897967|+|ID=AAEL006161-RA stable_id=AAEL006161-PA.1 Parent=AAEL006161 description=clip-domain serine protease, putative Ontology_term=GO:0003677,GO:0003700,GO:0005634,GO:0006350,GO:0008233,GO:0009607,GO:0019538,GO:0030234,GO:0050789 Dbxref=protein_id:EAT42282
AAEL001241-RA	-1.74315	0.000547451	-1.85832	0.000116783	-2.39131	7.64417e-06	-4.04409	1.74652e-10	-2.0849	4.76234e-05	-1.48794	0.0171511	-3.17842	1.44746e-08	-2.41262	2.87634e-06	-1.80494	0.000688885	supercont1.27|VectorBase|3718708|3720781|-|ID=AAEL001241-RA stable_id=AAEL001241-PA.1 Parent=AAEL001241 description=conserved hypothetical protein Dbxref=protein_id:EAT47674
AAEL003474-RA	-5.45205	4.02381e-06	-1.61597	0.0391992	-1.15493	0.531159	-4.04055	1.019e-06	-2.60556	0.000276562	-1.5527	0.0723299	-3.07747	3.41891e-05	-1.45132	0.125803	-1.80109	0.0181331	supercont1.87|VectorBase|2050252|2053587|+|ID=AAEL003474-RA stable_id=AAEL003474-PA.1 Parent=AAEL003474 description=conserved hypothetical protein Dbxref=protein_id:EAT45241
AAEL011325-RA	-1.34527	0.0024706	1.14235	0.0961141	-1.38233	0.00129245	-4.03796	7.6502e-15	-3.42157	2.94145e-13	-1.60744	0.000120106	-1.87849	1.60649e-06	-1.76218	9.57937e-06	-1.33315	0.0130359	supercont1.567|VectorBase|1308|43229|+|ID=AAEL011325-RA stable_id=AAEL011325-PA.1 Parent=AAEL011325 description=gonadotropin-releasing hormone receptor ec_number=2.7.7.12 Ontology_term=GO:0000003,GO:0004872,GO:0005488,GO:0005623,GO:0005886,GO:0007165,GO:0007267,GO:0007582 Dbxref=protein_id:EAT36595
AAEL013018-RA	-3.44141	6.13961e-05	1.21858	0.339135	1.65164	0.0348168	-4.03324	0.000898724	-1.89523	0.105684	-3.75041	0.00152408	-3.08719	0.0059111	1.63402	0.2106	-1.83019	0.125408	supercont1.776|VectorBase|429863|431937|+|ID=AAEL013018-RA stable_id=AAEL013018-PA.1 Parent=AAEL013018 description=odorant binding protein Ontology_term=GO:0005102,GO:0005488,GO:0005576,GO:0006810,GO:0007165,GO:0007582,GO:0009628 Dbxref=protein_id:EAT34778
AAEL001508-RA	-1.36576	0.000906633	-1.44323	0.00012586	-1.74231	3.83286e-06	-4.03131	3.10336e-18	-5.72255	2.09339e-21	-1.6306	1.58595e-06	-1.79688	4.86092e-08	-1.98637	1.4694e-09	-1.42225	0.000206368	supercont1.35|VectorBase|2217330|2218977|+|ID=AAEL001508-RA stable_id=AAEL001508-PA.1 Parent=AAEL001508 description=conserved hypothetical protein Dbxref=protein_id:EAT47368
AAEL013640-RA	-1.95748	2.30802e-06	-1.66752	2.0275e-05	-1.7582	1.46614e-05	-4.0309	1.87161e-12	-3.33082	8.98034e-11	-1.79527	9.56706e-05	-2.50709	4.53879e-08	-2.5564	2.91865e-08	-1.90192	2.59221e-05	supercont1.888|VectorBase|302906|303926|+|ID=AAEL013640-RA stable_id=AAEL013640-PA.1 Parent=AAEL013640 description=lung carbonyl reductase ec_number=1.1.1.10 Ontology_term=GO:0003824,GO:0006629 Dbxref=protein_id:EAT34086
AAEL004824-RA	-5.83608	3.72731e-05	-2.71603	0.00267555	-2.21345	0.0164933	-4.02295	1.18043e-08	-2.91045	2.14839e-06	-4.76137	8.62425e-10	-2.62592	1.1378e-05	-1.59045	0.0194245	-2.4644	3.15811e-05	supercont1.131|VectorBase|117065|119924|-|ID=AAEL004824-RA stable_id=AAEL004824-PA.1 Parent=AAEL004824 description=conserved hypothetical protein Dbxref=protein_id:EAT43759
AAEL001094-RB	-2.87607	5.20214e-05	-1.99598	0.001187	-1.61507	0.0189364	-4.01546	7.7869e-07	-4.66286	1.09134e-07	-6.95937	6.59164e-10	-2.15379	0.00224076	-2.02488	0.00455251	-3.14799	1.92383e-05	supercont1.22|VectorBase|12115|61076|-|ID=AAEL001094-RB stable_id=AAEL001094-PB.1 Parent=AAEL001094 description=conserved hypothetical protein Dbxref=protein_id:EAT47814
AAEL012654-RA	-2.6381	0.000253173	-1.80475	0.006471	-1.16086	0.457775	-4.01367	1.39584e-06	-2.06308	0.00476836	-1.45407	0.12863	-3.02353	5.11899e-05	-1.71303	0.0316306	-1.06212	0.803717	supercont1.722|VectorBase|78805|86973|-|ID=AAEL012654-RA stable_id=AAEL012654-PA.1 Parent=AAEL012654 description=triacylglycerol lipase, pancreatic ec_number=3.1.1.3 Ontology_term=GO:0003824,GO:0006629 Dbxref=protein_id:EAT35159
AAEL006281-RA	-2.15039	0.000126575	-3.27025	6.90764e-07	-5.48123	2.21335e-08	-4.00992	9.16984e-08	-7.38051	1.89071e-11	-3.96563	1.07857e-07	-2.0626	0.00135902	-3.82757	1.81238e-07	-8.9809	1.53981e-12	supercont1.198|VectorBase|963478|965250|+|ID=AAEL006281-RA stable_id=AAEL006281-PA.1 Parent=AAEL006281 description=glucose transporter (sugar transporter Ontology_term=GO:0005215,GO:0005623,GO:0005975,GO:0006810 Dbxref=protein_id:EAT42164
AAEL000609-RA	-2.94895	0.000275335	-1.44203	0.0978327	-1.06577	0.776044	-4.00658	4.60456e-07	-2.17514	0.0015113	-1.50427	0.0795247	-4.61151	6.8884e-08	-1.85476	0.00973731	-1.80469	0.0131369	supercont1.12|VectorBase|712479|720971|+|ID=AAEL000609-RA stable_id=AAEL000609-PA.1 Parent=AAEL000609 description=conserved hypothetical protein Dbxref=protein_id:EAT48338
AAEL014520-RA	-11.2816	2.57526e-05	-3.73892	0.00272695	1.18447	0.665089	-4.00404	0.000416777	-2.74875	0.00748511	-1.45522	0.30001	-2.41956	0.0180951	-3.56769	0.00104895	1.29438	0.474198	supercont1.1146|VectorBase|102020|113037|+|ID=AAEL014520-RA stable_id=AAEL014520-PA.1 Parent=AAEL014520 description=follistatin Ontology_term=GO:0005576,GO:0030234 Dbxref=protein_id:EAT33218
AAEL014344-RA	-3.36312	1.37456e-07	-2.43699	2.13191e-06	-1.71261	0.000555226	-4.00176	1.23212e-08	-2.08275	0.000432235	-1.08228	0.678633	-2.76439	4.80512e-06	-2.18723	0.000203173	1.24823	0.249153	supercont1.1084|VectorBase|244883|247490|-|ID=AAEL014344-RA stable_id=AAEL014344-PA.1 Parent=AAEL014344 description=adam (a disintegrin and metalloprotease) ec_number=3.4.24.52 Ontology_term=GO:0005488,GO:0007165,GO:0008233,GO:0019538 Dbxref=protein_id:EAT33378
AAEL003029-RA	-5.69897	5.70473e-05	-1.50796	0.163858	-2.07139	0.0293794	-4.00086	0.000495556	-5.6912	2.74932e-05	-3.95969	0.000537988	-4.38722	0.000236328	-2.68958	0.00969121	-1.20555	0.60887	supercont1.75|VectorBase|2391673|2392173|+|ID=AAEL003029-RA stable_id=AAEL003029-PA.1 Parent=AAEL003029 description=hypothetical protein Dbxref=protein_id:EAT45722
AAEL013306-RA	-3.15535	2.33073e-05	-1.78102	0.00440589	-1.131	0.504793	-3.99929	2.24289e-07	-2.372	0.000330595	1.56503	0.046898	-3.61126	9.46676e-07	-1.75853	0.013652	1.27578	0.270539	supercont1.820|VectorBase|36612|51097|+|ID=AAEL013306-RA stable_id=AAEL013306-PA.1 Parent=AAEL013306 description=hypothetical protein Dbxref=protein_id:EAT34451
AAEL006737-RA	-1.5945	0.0304116	-1.57004	0.0260892	-1.37946	0.117889	-3.9981	2.79649e-09	-1.73795	0.00354121	1.16911	0.383451	-3.08091	2.3425e-07	-1.64976	0.00762237	1.4176	0.0564928	supercont1.219|VectorBase|375697|386007|+|ID=AAEL006737-RA stable_id=AAEL006737-PA.1 Parent=AAEL006737 description=conserved hypothetical protein Ontology_term=GO:0042302 Dbxref=protein_id:EAT41629
AAEL014765-RA	-2.43041	2.84539e-08	-1.05241	0.484653	-1.27854	0.00650511	-3.99428	1.20819e-09	-2.79939	6.32902e-07	-2.41693	8.93299e-06	-2.63629	1.86802e-06	-1.38693	0.0633131	-1.43428	0.0416151	supercont1.1264|VectorBase|129961|168474|+|ID=AAEL014765-RA stable_id=AAEL014765-PA.1 Parent=AAEL014765 description=conserved hypothetical protein Dbxref=protein_id:EAT32978
AAEL001082-RA	-1.06245	0.283143	-1.02491	0.634976	-1.17218	0.0115385	-3.98309	9.02673e-26	-3.93676	1.20925e-25	-1.05856	0.264704	-1.40237	7.38064e-08	-2.39312	4.37481e-19	-1.04556	0.38097	supercont1.22|VectorBase|3377471|3413714|-|ID=AAEL001082-RA stable_id=AAEL001082-PA.1 Parent=AAEL001082 description=conserved hypothetical protein Dbxref=protein_id:EAT47847
AAEL000216-RA	-7.07569	1.34885e-05	-4.25854	0.000132306	-2.41396	0.00942206	-3.98287	1.38964e-07	-1.93951	0.00348088	1.31016	0.210312	-2.7827	2.5078e-05	-2.46871	0.000137449	-1.74576	0.0124609	supercont1.3|VectorBase|1130316|1139369|-|ID=AAEL000216-RA stable_id=AAEL000216-PA.1 Parent=AAEL000216 description=elongase, putative Ontology_term=GO:0005623,GO:0006629,GO:0016740 Dbxref=protein_id:EAT48781
AAEL000025-RA	-6.11825	3.75395e-05	-4.89182	7.05529e-05	-1.47949	0.209583	-3.97931	0.000643626	-3.27966	0.00275957	1.2827	0.504781	-4.75088	0.000159242	-4.85779	0.000133193	1.31923	0.458283	supercont1.1|VectorBase|4357192|4359569|-|ID=AAEL000025-RA stable_id=AAEL000025-PA.1 Parent=AAEL000025 description=phosphoenolpyruvate carboxykinase ec_number=4.1.1.32 Ontology_term=GO:0000166,GO:0003824,GO:0005215,GO:0005739,GO:0005975,GO:0006091,GO:0006810,GO:0009058 Dbxref=protein_id:EAT48993
AAEL012353-RA	-1.77055	0.000211543	-2.58112	5.93347e-07	-2.74556	6.1868e-07	-3.97578	1.33022e-08	-3.31585	2.44446e-07	-1.51346	0.0349388	-2.11971	0.000325488	-2.25098	0.000127671	-1.82971	0.00290177	supercont1.682|VectorBase|69571|70235|+|ID=AAEL012353-RA stable_id=AAEL012353-PA.1 Parent=AAEL012353 description=antifreeze protein, putative Ontology_term=GO:0005529 Dbxref=protein_id:EAT35479
AAEL011622-RA	-2.0913	6.11053e-06	-1.12132	0.248117	-1.6341	0.000316318	-3.97559	8.7478e-19	-4.36244	1.06537e-19	-2.63171	4.6583e-14	-1.83924	7.18191e-09	-1.82316	9.91287e-09	-2.79531	7.94885e-15	supercont1.594|VectorBase|256849|263910|+|ID=AAEL011622-RA stable_id=AAEL011622-PA.1 Parent=AAEL011622 description=serine protease, putative ec_number=3.4.21.4 Ontology_term=GO:0004252,GO:0005529,GO:0006508 Dbxref=protein_id:EAT36285
AAEL000213-RA	-1.07557	0.278839	-1.70669	7.17383e-07	-2.60286	1.58453e-09	-3.97508	4.30788e-15	-8.00021	1.04529e-20	-2.3334	2.01513e-09	-1.45114	0.00130166	-3.03361	2.17981e-12	-1.74892	7.27975e-06	supercont1.3|VectorBase|784052|818588|-|ID=AAEL000213-RA stable_id=AAEL000213-PA.1 Parent=AAEL000213 description=d-amino acid oxidase ec_number=1.4.3.3 Ontology_term=GO:0000166,GO:0003824,GO:0004672,GO:0006118,GO:0006464,GO:0006519 Dbxref=protein_id:EAT48777
AAEL012206-RA	-1.3905	0.000386123	-1.70279	1.74863e-06	-1.7256	2.77255e-06	-3.96843	8.75548e-15	-4.17733	2.95461e-15	-2.27025	7.15682e-09	-3.83743	1.80782e-14	-3.51953	1.23429e-13	-1.8102	3.96341e-06	supercont1.666|VectorBase|9610|117173|-|ID=AAEL012206-RA stable_id=AAEL012206-PA.1 Parent=AAEL012206 description=microtubule-associated protein tau Ontology_term=GO:0005198,GO:0005856,GO:0007010,GO:0008092,GO:0019538,GO:0043234,GO:0050789 Dbxref=protein_id:EAT35630
AAEL000096-RA	-1.68401	0.0355552	1.16417	0.477738	1.4933	0.0943966	-3.96146	3.26143e-07	-2.28557	0.000619759	-1.56035	0.0510112	-2.11606	0.00165697	-1.21696	0.378881	-1.36129	0.170222	supercont1.1|VectorBase|453025|453507|+|ID=AAEL000096-RA stable_id=AAEL000096-PA.1 Parent=AAEL000096 description=conserved hypothetical protein Dbxref=protein_id:EAT48906
AAEL013271-RA	-2.41295	4.87911e-05	-1.99156	0.000256625	-2.29358	8.61754e-05	-3.96111	8.00726e-09	-4.19464	3.18861e-09	-2.7304	3.7644e-06	-2.38124	3.64785e-05	-2.29873	6.50103e-05	-2.13112	0.000220798	supercont1.816|VectorBase|30433|73363|-|ID=AAEL013271-RA stable_id=AAEL013271-PA.1 Parent=AAEL013271 description=organic cation transporter Ontology_term=GO:0005215,GO:0005623,GO:0006810,GO:0006811 Dbxref=protein_id:EAT34487
AAEL009726-RA	-2.73284	3.95253e-07	-1.17479	0.133592	-2.49338	1.16229e-06	-3.95771	7.12234e-17	-2.88318	1.7314e-13	-2.02132	5.99411e-09	-1.82586	1.62305e-07	-1.78175	3.63229e-07	-2.40492	2.85906e-11	supercont1.421|VectorBase|443838|446523|+|ID=AAEL009726-RA stable_id=AAEL009726-PA.1 Parent=AAEL009726 description=clip-domain serine protease, putative Ontology_term=GO:0004252,GO:0006508 Dbxref=protein_id:EAT38380
AAEL006650-RA	-1.55595	0.00232627	-1.31841	0.0255363	-1.74026	0.000394965	-3.95504	5.95679e-08	-2.31348	0.000194152	-1.69633	0.0129588	-3.08745	2.54822e-06	-2.23346	0.000323497	-1.19325	0.387814	supercont1.215|VectorBase|282360|319992|+|ID=AAEL006650-RA stable_id=AAEL006650-PA.1 Parent=AAEL006650 description=potassium channel beta Ontology_term=GO:0005216,GO:0005737,GO:0005886,GO:0006811,GO:0007610,GO:0043234 Dbxref=protein_id:EAT41730
AAEL001788-RA	1.21866	0.153707	-1.3649	0.0243128	-1.60848	0.00298922	-3.94482	3.22698e-05	-2.92722	0.000683158	-2.54806	0.00259764	-1.75997	0.0582431	-2.06095	0.0170153	-1.99927	0.0218312	supercont1.42|VectorBase|2695909|2698682|+|ID=AAEL001788-RA stable_id=AAEL001788-PA.1 Parent=AAEL001788 description=hypothetical protein Ontology_term=GO:0004872,GO:0005198,GO:0005886,GO:0007165,GO:0007582,GO:0009607,GO:0009653,GO:0016043,GO:0030154 Dbxref=protein_id:EAT47115
AAEL005386-RA	-4.79722	0.000301287	-1.78757	0.0754227	-1.56233	0.188343	-3.93956	1.34541e-08	-4.77952	6.53114e-10	-2.7799	3.8821e-06	-3.68651	3.89673e-08	-2.12845	0.000284315	-1.291	0.182513	supercont1.154|VectorBase|414817|421480|+|ID=AAEL005386-RA stable_id=AAEL005386-PA.1 Parent=AAEL005386 description=collagen alpha chain, anopheles Ontology_term=GO:0005198,GO:0005578,GO:0005737,GO:0006811,GO:0007010,GO:0009653,GO:0009790 Dbxref=protein_id:EAT43147
AAEL001323-RA	-2.05053	6.73742e-07	-1.38281	0.000864453	-1.38415	0.00141828	-3.93878	6.88108e-13	-5.5847	9.35552e-16	-1.78085	5.65273e-05	-2.16293	5.09884e-07	-1.82379	3.1971e-05	-1.29123	0.0507389	supercont1.29|VectorBase|2810972|2835288|+|ID=AAEL001323-RA stable_id=AAEL001323-PA.1 Parent=AAEL001323 description=conserved hypothetical protein Dbxref=protein_id:EAT47587
AAEL015430-RA	-3.86	7.41171e-06	1.12342	0.521227	-1.7526	0.0107915	-3.93557	2.22816e-09	-8.53414	1.59344e-14	-4.70813	1.14384e-10	-1.38553	0.0680766	-1.21333	0.27205	-1.91775	0.000610124	supercont1.2189|VectorBase|1184|1845|+|ID=AAEL015430-RA stable_id=AAEL015430-PA.1 Parent=AAEL015430 description=serine protease, putative Ontology_term=GO:0004252,GO:0006508
AAEL013040-RB	-3.19585	6.21823e-05	-2.30905	0.000639453	-2.63408	0.000327652	-3.93053	0.000136017	-5.59487	4.80534e-06	-3.84128	0.000168202	-2.54365	0.00612142	-2.60686	0.00501711	-2.39298	0.00993483	supercont1.783|VectorBase|403835|444945|+|ID=AAEL013040-RB stable_id=AAEL013040-PB.1 Parent=AAEL013040 description=hypothetical protein Ontology_term=GO:0004252,GO:0006508 Dbxref=protein_id:EAT34751
AAEL009852-RA	-1.20339	0.0434082	1.12818	0.143098	-1.69655	2.38191e-05	-3.93048	7.11176e-12	-8.25852	2.26488e-17	-3.94517	6.61379e-12	-1.72417	0.00033902	-1.68963	0.000518875	-1.11191	0.44569	supercont1.432|VectorBase|687275|687974|+|ID=AAEL009852-RA stable_id=AAEL009852-PA.1 Parent=AAEL009852 description=conserved hypothetical protein Dbxref=protein_id:EAT38250
AAEL009805-RA	-1.69572	0.00981042	1.99294	0.00100356	1.89987	0.00281227	-3.92942	8.68797e-09	-1.8313	0.00224307	-2.68993	4.659e-06	-3.05437	5.55495e-07	-1.13712	0.489129	-1.38139	0.0873828	supercont1.429|VectorBase|102843|168297|-|ID=AAEL009805-RA stable_id=AAEL009805-PA.1 Parent=AAEL009805 description=hypothetical protein Dbxref=protein_id:EAT38285
AAEL009580-RA	-1.5517	0.365221	-1.16231	0.736825	1.21687	0.681964	-3.92804	0.0182428	-1.3249	0.614141	1.41881	0.531132	-1.1916	0.75316	-1.73531	0.325703	-1.14804	0.804335	supercont1.409|VectorBase|960277|961529|-|ID=AAEL009580-RA stable_id=AAEL009580-PA.1 Parent=AAEL009580 description=conserved hypothetical protein Ontology_term=GO:0005198,GO:0005576,GO:0005975,GO:0030246 Dbxref=protein_id:EAT38548
AAEL011070-RA	-2.01712	5.05256e-08	-2.14607	8.2158e-09	-1.40464	0.000121897	-3.92378	1.07822e-17	-3.32971	5.69567e-16	-1.50501	3.75765e-05	-2.83368	4.11493e-14	-2.54944	8.5333e-13	-1.77199	1.18993e-07	supercont1.539|VectorBase|620557|662917|+|ID=AAEL011070-RA stable_id=AAEL011070-PA.1 Parent=AAEL011070 description=conserved hypothetical protein Ontology_term=GO:0030246 Dbxref=protein_id:EAT36882
AAEL007411-RA	-1.48797	0.0428899	-2.07503	0.000709637	-1.97559	0.00202948	-3.91274	0.000427791	1.19957	0.608001	2.85972	0.00503238	-2.72539	0.00716782	-2.75696	0.00659059	1.27027	0.500658	supercont1.254|VectorBase|1263385|1272898|-|ID=AAEL007411-RA stable_id=AAEL007411-PA.1 Parent=AAEL007411 description=conserved hypothetical protein Dbxref=protein_id:EAT40900
AAEL004120-RA	-1.16473	0.0882778	-1.2781	0.00737399	-1.41696	0.00101718	-3.90305	6.20817e-14	-9.33279	1.28387e-20	-1.57235	0.00037772	-1.31459	0.0232286	-2.44663	3.44828e-09	-1.35876	0.0116761	supercont1.107|VectorBase|349218|350378|+|ID=AAEL004120-RA stable_id=AAEL004120-PA.1 Parent=AAEL004120 description=Niemann-Pick Type C-2, putative Dbxref=protein_id:EAT44525
AAEL000099-RA	-2.79917	4.45898e-09	-1.67586	5.9067e-06	-3.04196	1.71972e-09	-3.89744	8.26443e-13	-7.142	1.45439e-17	-5.26698	2.56866e-15	-1.80989	3.78008e-05	-2.44967	2.47869e-08	-2.05736	1.68931e-06	supercont1.1|VectorBase|2031211|2035344|-|ID=AAEL000099-RA stable_id=AAEL000099-PA.1 Parent=AAEL000099 description=serine protease ec_number=3.4.21.4 Ontology_term=GO:0008233,GO:0009607,GO:0019538,GO:0030234 Dbxref=protein_id:EAT48921
AAEL002533-RA	-1.81102	0.000984552	-1.37145	0.0318167	-1.45095	0.0199835	-3.88959	2.2378e-08	-4.02445	1.30821e-08	-2.4976	2.74059e-05	-2.33724	7.8452e-05	-1.97797	0.00100923	-2.14354	0.000300902	supercont1.59|VectorBase|973702|984822|-|ID=AAEL002533-RA stable_id=AAEL002533-PA.1 Parent=AAEL002533 description=conserved hypothetical protein Ontology_term=GO:0003824 Dbxref=protein_id:EAT46275
AAEL003194-RA	-2.57523	6.25771e-07	-2.18253	2.52324e-06	-2.48544	9.61964e-07	-3.88098	9.12326e-15	-2.91467	7.22871e-12	-1.80491	3.35257e-06	-2.37688	1.46127e-09	-1.98997	2.06097e-07	-1.82209	2.55655e-06	supercont1.81|VectorBase|611448|624661|-|ID=AAEL003194-RA stable_id=AAEL003194-PA.1 Parent=AAEL003194 description=xaa-pro aminopeptidase ec_number=3.4.11.9 Ontology_term=GO:0005829,GO:0008233,GO:0019538 Dbxref=protein_id:EAT45525
AAEL015331-RA	-2.31482	0.0351558	1.14266	0.696047	-1.47266	0.297935	-3.88031	2.08748e-06	-2.96328	6.43336e-05	-3.30316	1.63389e-05	-1.98059	0.00730141	-1.0482	0.845796	-2.58172	0.000351784	supercont1.1824|VectorBase|8420|14547|+|ID=AAEL015331-RA stable_id=AAEL015331-PA.1 Parent=AAEL015331 description=conserved hypothetical protein Dbxref=protein_id:EAT32544
AAEL013884-RA	-1.44995	0.00123896	-1.05117	0.565803	-2.279	5.28722e-07	-3.86554	8.84338e-12	-3.03026	1.28563e-09	-2.44439	1.39667e-07	-2.29757	5.5828e-07	-2.41951	1.75467e-07	-2.08092	5.16304e-06	supercont1.952|VectorBase|148739|188549|-|ID=AAEL013884-RA stable_id=AAEL013884-PA.1 Parent=AAEL013884 description=synaptic vesicle protein ec_number=6.1.1.9 Ontology_term=GO:0005215,GO:0005623,GO:0005975,GO:0006810,GO:0007267 Dbxref=protein_id:EAT33842
AAEL002880-RA	-2.54594	3.35789e-08	-1.67563	1.24303e-05	-2.39712	7.39767e-08	-3.86247	1.32667e-14	-4.67873	2.45856e-16	-2.4259	1.04726e-09	-2.74176	4.28783e-11	-2.32847	3.15905e-09	-2.1386	3.27271e-08	supercont1.70|VectorBase|1650826|1652603|+|ID=AAEL002880-RA stable_id=AAEL002880-PA.1 Parent=AAEL002880 description=conserved hypothetical protein ec_number=3.4.21.84 Ontology_term=GO:0004252,GO:0006508 Dbxref=protein_id:EAT45900
AAEL012650-RA	-3.88577	3.1649e-05	-3.40652	4.47822e-05	-1.87423	0.0130358	-3.8539	2.65877e-15	-5.96562	4.21135e-19	-4.60944	5.91619e-17	-2.03752	4.03943e-08	-3.12422	3.60985e-13	-4.08599	7.39469e-16	supercont1.721|VectorBase|103841|105043|-|ID=AAEL012650-RA stable_id=AAEL012650-PA.1 Parent=AAEL012650 description=conserved hypothetical protein Ontology_term=GO:0005576,GO:0006030,GO:0008061 Dbxref=protein_id:EAT35164
AAEL006791-RA	-1.83388	1.39572e-06	-1.83414	6.58335e-07	-2.08667	1.55105e-07	-3.85356	1.39373e-12	-2.66917	4.16633e-09	-2.57987	9.19281e-09	-2.7687	1.79319e-09	-2.34294	8.94619e-08	-1.99183	4.43741e-06	supercont1.221|VectorBase|1516005|1554309|-|ID=AAEL006791-RA stable_id=AAEL006791-PA.1 Parent=AAEL006791 description=rab6 GTPase activating protein, gapcena (rabgap1 protein) Ontology_term=GO:0030234 Dbxref=protein_id:EAT41590
AAEL006705-RA	-2.59188	5.36065e-06	-1.67737	0.000889696	-1.95437	0.000173899	-3.85353	1.47646e-11	-4.51272	7.41957e-13	-3.04556	1.72683e-09	-2.18033	2.43656e-06	-2.34097	5.07137e-07	-2.5774	6.14815e-08	supercont1.217|VectorBase|1020871|1069171|-|ID=AAEL006705-RA stable_id=AAEL006705-PA.1 Parent=AAEL006705 description=conserved hypothetical protein Dbxref=protein_id:EAT41698
AAEL013063-RA	-2.0511	7.20143e-06	-1.97274	6.41195e-06	1.00598	0.953357	-3.85328	0.000132449	-2.34632	0.0103556	-3.14478	0.000862319	-3.0579	0.00110766	-2.445	0.00744807	1.19072	0.583171	supercont1.785|VectorBase|318294|395254|+|ID=AAEL013063-RA stable_id=AAEL013063-PA.1 Parent=AAEL013063 description=autophagy-specific protein, putative Ontology_term=GO:0007582 Dbxref=protein_id:EAT34729
AAEL005917-RA	-1.99891	0.104204	-1.17354	0.67318	-1.30233	0.516896	-3.84748	0.0690265	-2.28648	0.257572	-1.00851	0.990659	-5.10969	0.0293659	-2.21648	0.27558	3.22009	0.112533	supercont1.180|VectorBase|105201|106453|+|ID=AAEL005917-RA stable_id=AAEL005917-PA.1 Parent=AAEL005917 description=conserved hypothetical protein Ontology_term=GO:0005198,GO:0005576,GO:0005975,GO:0030246 Dbxref=protein_id:EAT42533
AAEL003977-RA	-3.50399	7.63183e-09	-2.29231	4.54214e-07	-1.881	1.78975e-05	-3.84747	7.2596e-17	-3.28596	3.23017e-15	-2.09508	1.20051e-09	-2.89106	9.06078e-14	-2.27751	8.79049e-11	-2.29773	6.70615e-11	supercont1.102|VectorBase|2319203|2341272|-|ID=AAEL003977-RA stable_id=AAEL003977-PA.1 Parent=AAEL003977 description=elongase, putative Ontology_term=GO:0005623,GO:0006629,GO:0009058,GO:0016740 Dbxref=protein_id:EAT44716
AAEL003276-RA	-3.71407	9.97902e-07	-1.68798	0.00282645	-1.9602	0.000699729	-3.84258	8.16058e-16	-2.89025	8.19609e-13	-1.7473	1.95203e-06	-2.7014	4.92867e-12	-1.96748	4.87798e-08	-1.87938	2.01084e-07	supercont1.82|VectorBase|2745576|2769697|-|ID=AAEL003276-RA stable_id=AAEL003276-PA.1 Parent=AAEL003276 description=hypothetical protein ec_number=3.4.21.86 Ontology_term=GO:0004252,GO:0006508 Dbxref=protein_id:EAT45517
AAEL002678-RA	-3.05718	3.94026e-07	-2.48217	1.88723e-06	-1.92706	0.000104955	-3.83465	7.30436e-16	-3.72542	1.41013e-15	-2.09504	6.39965e-09	-3.66648	2.03579e-15	-2.95237	4.08176e-13	-1.55933	6.20425e-05	supercont1.63|VectorBase|1249516|1262911|+|ID=AAEL002678-RA stable_id=AAEL002678-PA.1 Parent=AAEL002678 description=ras suppressor protein 1, rsu1 Ontology_term=GO:0004672,GO:0004872,GO:0006464,GO:0007165,GO:0009607,GO:0030234 Dbxref=protein_id:EAT46118
AAEL006586-RA	-1.61418	0.000257464	-1.02584	0.781834	-2.37973	6.07128e-07	-3.83392	8.87546e-14	-3.96596	4.33488e-14	-1.81863	8.45565e-06	-1.94568	1.39558e-06	-1.8344	6.7197e-06	-1.19305	0.134496	supercont1.211|VectorBase|715687|716909|+|ID=AAEL006586-RA stable_id=AAEL006586-PA.1 Parent=AAEL006586 description=serine protease ec_number=3.4.21.4 Ontology_term=GO:0000003,GO:0003677,GO:0003700,GO:0005576,GO:0005634,GO:0006350,GO:0007165,GO:0007275,GO:0008233,GO:0009607,GO:0019538,GO:0030154,GO:0030234,GO:0050789 Dbxref=protein_id:EAT41821
AAEL013649-RA	-3.82272	9.51912e-07	-1.89855	0.000696247	-1.20731	0.246334	-3.82999	3.45997e-09	-1.93079	0.000539937	-1.30622	0.131713	-4.29303	5.07888e-10	-1.9032	0.000684908	-1.18628	0.330569	supercont1.889|VectorBase|318211|341980|-|ID=AAEL013649-RA stable_id=AAEL013649-PA.1 Parent=AAEL013649 description=elongase, putative Ontology_term=GO:0016021 Dbxref=protein_id:EAT34080
AAEL002042-RA	-1.61507	3.91807e-05	-1.67191	9.81212e-06	-2.45037	4.00852e-08	-3.82978	3.00488e-15	-4.53274	8.18755e-17	-2.88355	2.66344e-12	-2.8143	4.98424e-12	-2.18317	5.31742e-09	-2.11278	1.37714e-08	supercont1.48|VectorBase|2900176|2921549|+|ID=AAEL002042-RA stable_id=AAEL002042-PA.1 Parent=AAEL002042 description=deoxyribonuclease I, putative Ontology_term=GO:0003676,GO:0004519 Dbxref=protein_id:EAT46802
AAEL012794-RA	-3.72645	1.90774e-07	-2.8249	1.31094e-06	-1.33923	0.0457014	-3.82956	2.4499e-09	-1.93727	0.000431895	-1.12494	0.494544	-3.36386	2.3501e-08	-1.84489	0.000978546	-1.21451	0.262153	supercont1.740|VectorBase|377428|413018|-|ID=AAEL012794-RA stable_id=AAEL012794-PA.1 Parent=AAEL012794 description=conserved hypothetical protein Dbxref=protein_id:EAT35015
AAEL002686-RA	-2.27726	0.000162293	1.57877	0.0084004	-2.94119	1.15941e-05	-3.82951	5.88521e-12	-4.62743	1.54468e-13	-4.879	5.84099e-14	-1.69747	0.000350062	-1.53509	0.00287996	-4.00591	2.41772e-12	supercont1.64|VectorBase|1783630|1784579|-|ID=AAEL002686-RA stable_id=AAEL002686-PA.1 Parent=AAEL002686 description=testisin precursor, putative Ontology_term=GO:0004252,GO:0006508 Dbxref=protein_id:EAT46099
AAEL004342-RA	-1.05629	0.696149	1.04536	0.735198	-1.57625	0.00552526	-3.82498	3.83612e-08	-4.1818	9.57446e-09	-8.39201	4.37831e-13	-2.22042	0.000204959	-2.07214	0.000580363	-2.71478	8.85384e-06	supercont1.115|VectorBase|1056506|1057069|-|ID=AAEL004342-RA stable_id=AAEL004342-PA.1 Parent=AAEL004342 description=conserved hypothetical protein Ontology_term=GO:0005549,GO:0006810 Dbxref=protein_id:EAT44282
AAEL006434-RA	-2.25308	2.58542e-08	-2.26435	1.07615e-08	-3.58233	1.00097e-10	-3.82008	1.21168e-16	-7.38873	2.89439e-22	-2.48614	8.54103e-12	-1.85982	7.39382e-08	-2.55935	3.68839e-12	-3.01024	4.27067e-14	supercont1.205|VectorBase|157983|159957|-|ID=AAEL006434-RA stable_id=AAEL006434-PA.1 Parent=AAEL006434 description=serine protease, putative ec_number=3.4.21.4 Ontology_term=GO:0004252,GO:0006508 Dbxref=protein_id:EAT41962
AAEL012013-RA	1.01809	0.964134	1.19794	0.62981	-1.37545	0.429735	-3.81814	2.24086e-05	-1.6535	0.0759053	-1.37264	0.257284	-1.08427	0.77042	-1.25063	0.421692	1.12532	0.670422	supercont1.644|VectorBase|542525|592860|+|ID=AAEL012013-RA stable_id=AAEL012013-PA.1 Parent=AAEL012013 description=hypothetical protein Ontology_term=GO:0005576,GO:0006030,GO:0008061 Dbxref=protein_id:EAT35850
AAEL003316-RA	-1.3744	0.000178209	-1.39842	5.8241e-05	-1.43624	5.29286e-05	-3.80422	4.75533e-19	-2.57065	2.13621e-14	-1.16231	0.058915	-1.83952	2.2183e-09	-1.83626	2.37293e-09	-1.21114	0.0177669	supercont1.83|VectorBase|2733418|2735694|+|ID=AAEL003316-RA stable_id=AAEL003316-PA.1 Parent=AAEL003316 description=hypothetical protein Dbxref=protein_id:EAT45434
AAEL013371-RA	-1.41991	0.0986485	1.12086	0.546771	-2.841	0.000144589	-3.7925	1.19842e-06	-2.29493	0.000876982	-1.59797	0.0479577	-2.70541	0.000108082	-1.58538	0.0516424	-2.35523	0.000635438	supercont1.830|VectorBase|219121|231711|+|ID=AAEL013371-RA stable_id=AAEL013371-PA.1 Parent=AAEL013371 description=hypothetical protein Dbxref=protein_id:EAT34377
AAEL003047-RA	-1.63184	0.00160589	-1.94396	6.61972e-05	-1.97849	9.72911e-05	-3.79019	7.04008e-09	-2.55394	6.22626e-06	-1.79238	0.00224287	-2.47825	1.04772e-05	-2.35946	2.44133e-05	-1.40477	0.0632549	supercont1.75|VectorBase|2053037|2054240|-|ID=AAEL003047-RA stable_id=AAEL003047-PA.1 Parent=AAEL003047 description=netrin Ontology_term=GO:0005198,GO:0005576,GO:0005578,GO:0007165,GO:0007267,GO:0007275,GO:0007582,GO:0008037,GO:0009653,GO:0016043,GO:0030154 Dbxref=protein_id:EAT45717
AAEL002194-RA	-1.33895	0.000220268	1.02983	0.595315	-1.90501	4.93951e-08	-3.78825	1.34157e-09	-6.58646	1.55144e-13	-1.75734	0.0015771	-1.5563	0.0109726	-2.08757	7.64619e-05	-1.92485	0.000328037	supercont1.51|VectorBase|689565|708889|+|ID=AAEL002194-RA stable_id=AAEL002194-PA.1 Parent=AAEL002194 description=uricase ec_number=1.7.3.3 Ontology_term=GO:0003824,GO:0005777,GO:0006139,GO:0009058 Dbxref=protein_id:EAT46590
AAEL008765-RA	-4.93671	0.000738148	-1.19956	0.602224	1.10091	0.795912	-3.78014	4.47564e-06	-1.64224	0.0516911	-1.26423	0.347832	-2.41349	0.00102167	-1.6058	0.0626158	-1.30336	0.289575	supercont1.347|VectorBase|238899|245035|-|ID=AAEL008765-RA stable_id=AAEL008765-PA.1 Parent=AAEL008765 description=cuticle protein, putative Ontology_term=GO:0042302 Dbxref=protein_id:EAT39440
AAEL011280-RA	-2.20932	1.17489e-07	-1.85678	9.33134e-07	-1.47816	0.00019895	-3.77635	5.10198e-10	-2.59562	6.19032e-07	-1.83422	0.000479795	-2.83789	1.09705e-07	-2.12397	3.0438e-05	-1.63616	0.00358514	supercont1.562|VectorBase|11183|67958|-|ID=AAEL011280-RA stable_id=AAEL011280-PA.1 Parent=AAEL011280 description=voltage-dependent p/q type calcium channel Ontology_term=GO:0005216,GO:0005886,GO:0006810,GO:0006811,GO:0007267,GO:0007582,GO:0008233,GO:0009790,GO:0019538,GO:0043234 Dbxref=protein_id:EAT36648
AAEL012909-RA	-3.57712	4.228e-05	-2.99364	9.44319e-05	-1.68892	0.0276211	-3.77617	8.79073e-09	-3.89201	5.31699e-09	-2.14302	0.000137166	-2.40996	1.89088e-05	-2.86087	9.90199e-07	-1.67121	0.00674041	supercont1.757|VectorBase|136920|162875|+|ID=AAEL012909-RA stable_id=AAEL012909-PA.1 Parent=AAEL012909 description=hypothetical protein Ontology_term=GO:0000003,GO:0004872,GO:0005102,GO:0005509,GO:0005515,GO:0005622,GO:0005623,GO:0005634,GO:0005886,GO:0006350,GO:0006950,GO:0007049,GO:0007165,GO:0007267,GO:0007275,GO:0007582,GO:0007610,GO:0008219,GO:0008283,GO:0009607,GO:0009653,GO:0009790,GO:0016…
AAEL003262-RA	-7.23153	3.56662e-07	-2.8163	0.000150924	-1.98508	0.00613637	-3.77124	2.38075e-05	-1.46813	0.169266	1.67748	0.0668716	-3.66855	3.23465e-05	-1.83912	0.0323815	-1.2671	0.392874	supercont1.82|VectorBase|2396402|2437020|-|ID=AAEL003262-RA stable_id=AAEL003262-PA.1 Parent=AAEL003262 description=leucine-rich transmembrane protein Ontology_term=GO:0000166,GO:0003677,GO:0004518,GO:0006259,GO:0007267,GO:0007582,GO:0016740 Dbxref=protein_id:EAT45504
AAEL001143-RA	-1.67075	0.00124185	-1.50733	0.00385381	-2.52801	5.07289e-06	-3.76901	1.77724e-11	-3.37156	1.66841e-10	-1.8653	6.53368e-05	-2.28701	7.12543e-07	-1.69494	0.000505334	-1.8469	8.10534e-05	supercont1.23|VectorBase|475677|500300|-|ID=AAEL001143-RA stable_id=AAEL001143-PA.1 Parent=AAEL001143 description=conserved hypothetical protein Dbxref=protein_id:EAT47767
AAEL002413-RA	-2.22345	0.00462991	-1.50108	0.0864786	-2.8701	0.000594432	-3.76492	0.000156456	-2.32285	0.0109059	-9.48589	1.98693e-08	-2.02085	0.0312852	1.45139	0.243135	-3.90833	0.000109822	supercont1.56|VectorBase|11922|39460|-|ID=AAEL002413-RA stable_id=AAEL002413-PA.1 Parent=AAEL002413 description=sphingomyelin phosphodiesterase Ontology_term=GO:0006629,GO:0009056,GO:0016787 Dbxref=protein_id:EAT46378
AAEL014138-RA	-2.82941	3.05717e-05	-2.41814	7.84626e-05	-2.40644	0.000153682	-3.76453	4.74128e-13	-3.04314	5.14236e-11	-1.89451	6.07056e-06	-2.91029	1.44677e-10	-2.35802	2.35875e-08	-1.95127	2.86064e-06	supercont1.1016|VectorBase|91927|93150|-|ID=AAEL014138-RA stable_id=AAEL014138-PA.1 Parent=AAEL014138 description=serine protease inhibitor, serpin Ontology_term=GO:0004867 Dbxref=protein_id:EAT33585
AAEL010385-RA	-6.46029	6.3865e-07	-3.4238	2.68371e-05	-2.14488	0.00287038	-3.7514	1.66005e-06	-2.54712	0.000265929	1.29933	0.264999	-4.46413	1.64764e-07	-3.24559	1.13798e-05	1.05404	0.821265	supercont1.474|VectorBase|175950|177505|-|ID=AAEL010385-RA stable_id=AAEL010385-PA.1 Parent=AAEL010385 description=conserved hypothetical protein Dbxref=protein_id:EAT37640
AAEL012765-RA	-3.3606	0.00298641	-1.66585	0.125192	-3.68014	0.00177813	-3.74781	0.000180784	-1.88306	0.0531325	-2.23586	0.0154629	-4.15681	6.81664e-05	-1.63894	0.127293	-2.22033	0.0163056	supercont1.738|VectorBase|193080|194064|+|ID=AAEL012765-RA stable_id=AAEL012765-PA.1 Parent=AAEL012765 description=cytochrome P450 ec_number=1.14.14.1 Ontology_term=GO:0003824,GO:0005489,GO:0005623,GO:0006118,GO:0006629 Dbxref=protein_id:EAT35037
AAEL001757-RA	-1.88009	0.00187301	-1.50525	0.0184829	-2.10994	0.000500525	-3.74732	6.69225e-10	-4.55876	2.09085e-11	-5.20026	2.27486e-12	-2.03919	7.14171e-05	-1.52384	0.0118281	-2.37302	3.89082e-06	supercont1.42|VectorBase|2302827|2304494|+|ID=AAEL001757-RA stable_id=AAEL001757-PA.1 Parent=AAEL001757 description=iduronate 2-sulfatase precursor ec_number=3.1.6.13 Ontology_term=GO:0008152,GO:0016787 Dbxref=protein_id:EAT47102
AAEL011454-RA	-2.64323	6.48238e-07	-1.88113	3.14915e-05	-1.68168	0.000358482	-3.74403	1.34744e-11	-4.72359	1.58615e-13	-1.67012	0.00058094	-3.68722	1.82902e-11	-2.76018	8.03137e-09	-1.63581	0.000897277	supercont1.581|VectorBase|104548|110125|-|ID=AAEL011454-RA stable_id=AAEL011454-PA.1 Parent=AAEL011454 description=conserved hypothetical protein Ontology_term=GO:0005215,GO:0005488,GO:0005622,GO:0006810,GO:0008152,GO:0019538 Dbxref=protein_id:EAT36454
AAEL000471-RA	-1.25614	0.00910078	-1.59981	1.37369e-05	-2.00083	4.08907e-07	-3.74342	3.29246e-14	-3.94068	1.07788e-14	-1.67282	3.71588e-05	-1.74253	1.19221e-05	-1.97501	3.53256e-07	-1.37457	0.00619902	supercont1.8|VectorBase|2179463|2201590|+|ID=AAEL000471-RA stable_id=AAEL000471-PA.1 Parent=AAEL000471 description=monocarboxylate transporter Ontology_term=GO:0005215,GO:0006811 Dbxref=protein_id:EAT48537
AAEL008532-RA	-1.05863	0.807474	-1.21411	0.382017	-1.20367	0.433396	-3.7377	4.71652e-06	-3.50815	1.04296e-05	-2.99193	7.48959e-05	-1.30632	0.282997	-1.40609	0.173033	-2.6558	0.000315917	supercont1.331|VectorBase|1088708|1090603|+|ID=AAEL008532-RA stable_id=AAEL008532-PA.1 Parent=AAEL008532 description=carboxylesterase ec_number=3.1.1.1 Dbxref=protein_id:EAT39691
AAEL009291-RA	-1.29702	0.00482013	-1.30695	0.00251775	-1.37888	0.0010618	-3.73614	2.70595e-19	-6.54966	1.98371e-24	-1.72723	1.28698e-08	-1.38871	9.43098e-05	-2.18554	1.84317e-12	-1.24003	0.0066902	supercont1.387|VectorBase|910451|912085|+|ID=AAEL009291-RA stable_id=AAEL009291-PA.1 Parent=AAEL009291 description=retinoid-inducible serine carboxypeptidase (serine carboxypeptidase ec_number=3.4.16.6 Ontology_term=GO:0008233,GO:0019538 Dbxref=protein_id:EAT38860
AAEL009126-RA	-2.80461	1.64203e-06	-2.31787	7.25651e-06	-3.54184	1.62153e-07	-3.73526	3.56337e-13	-2.42139	8.54933e-09	-2.79702	2.48185e-10	-1.80054	1.73334e-05	-1.64659	0.000167316	-1.72303	5.33892e-05	supercont1.371|VectorBase|385036|386997|+|ID=AAEL009126-RA stable_id=AAEL009126-PA.1 Parent=AAEL009126 description=cytochrome P450 ec_number=5.3.99.5 Ontology_term=GO:0003824,GO:0005489,GO:0005623,GO:0006118,GO:0006629 Dbxref=protein_id:EAT39030
AAEL007407-RB	1.02918	0.614312	-1.04928	0.373086	-1.33765	0.000166164	-3.7306	7.81516e-23	-2.81405	2.26735e-19	1.01086	0.854166	-1.00497	0.932832	-3.41261	8.18761e-22	-1.0248	0.677071	supercont1.254|VectorBase|136059|306799|-|ID=AAEL007407-RB stable_id=AAEL007407-PB.1 Parent=AAEL007407 description=hypothetical protein Ontology_term=GO:0004864 Dbxref=protein_id:EAT40898
AAEL002580-RA	-1.79266	4.21581e-06	-1.33988	0.0013929	-1.85974	2.17447e-06	-3.72945	1.60437e-16	-6.37739	2.7459e-21	-2.15003	5.5734e-10	-1.44243	0.000292431	-2.1352	6.933e-10	-1.44233	0.000293071	supercont1.61|VectorBase|960101|968120|+|ID=AAEL002580-RA stable_id=AAEL002580-PA.1 Parent=AAEL002580 description=predicted protein Dbxref=protein_id:EAT46186
AAEL003889-RA	-1.48473	0.000647682	-1.68005	2.95789e-05	-2.63682	6.35371e-08	-3.72878	1.35761e-11	-4.40859	5.27267e-13	-3.73947	1.28214e-11	-2.34515	2.86747e-07	-2.64774	1.88827e-08	-2.19789	1.24778e-06	supercont1.99|VectorBase|1385138|1393776|+|ID=AAEL003889-RA stable_id=AAEL003889-PA.1 Parent=AAEL003889 description=gram-negative bacteria binding protein ec_number=3.2.1.39 Ontology_term=GO:0004553,GO:0005975 Dbxref=protein_id:EAT44802
AAEL000642-RA	-5.23576	4.8933e-11	-1.38013	0.00130459	-2.55602	5.2291e-08	-3.72364	6.45831e-12	-4.01681	1.41629e-12	-5.30212	7.8395e-15	-2.769	3.64747e-09	-1.79588	8.02634e-05	-3.11648	2.69919e-10	supercont1.13|VectorBase|1056446|1065687|+|ID=AAEL000642-RA stable_id=AAEL000642-PA.1 Parent=AAEL000642 description=alpha-amylase ec_number=3.2.1.10 Ontology_term=GO:0005215,GO:0005975,GO:0016787 Dbxref=protein_id:EAT48298
AAEL013298-RA	-1.83859	3.30975e-05	-1.34779	0.00645343	-2.17935	2.5327e-06	-3.72031	2.01635e-11	-2.84858	5.12778e-09	-1.53114	0.00373487	-2.12174	3.4872e-06	-2.08994	4.89056e-06	-1.77275	0.000184219	supercont1.818|VectorBase|92982|93720|-|ID=AAEL013298-RA stable_id=AAEL013298-PA.1 Parent=AAEL013298 description=serine protease, putative Ontology_term=GO:0004252,GO:0006508 Dbxref=protein_id:EAT34460
AAEL000119-RA	-2.3628	3.62814e-06	-2.54136	7.07339e-07	-2.72848	6.55836e-07	-3.71776	6.60741e-12	-3.45725	2.95002e-11	-3.6521	9.50199e-12	-2.00194	6.49205e-06	-2.77589	3.42247e-09	-2.70391	6.1781e-09	supercont1.2|VectorBase|4969936|4972073|-|ID=AAEL000119-RA stable_id=AAEL000119-PA.1 Parent=AAEL000119 description=AMP dependent coa ligase ec_number=1.13.12.7 Ontology_term=GO:0003824,GO:0006629,GO:0009058,GO:0016740 Dbxref=protein_id:EAT48873
AAEL010337-RA	-2.85819	7.12235e-07	-3.28365	7.87905e-08	-4.20178	1.85311e-08	-3.71629	5.39218e-12	-6.77483	9.59532e-17	-3.03113	4.03841e-10	-2.33336	1.55191e-07	-2.55935	1.81482e-08	-2.53825	2.19596e-08	supercont1.472|VectorBase|599848|680271|+|ID=AAEL010337-RA stable_id=AAEL010337-PA.1 Parent=AAEL010337 description=CRAL/TRIO domain-containing protein Ontology_term=GO:0005215,GO:0005488,GO:0005622,GO:0006810,GO:0008152,GO:0019538 Dbxref=protein_id:EAT37700
AAEL001680-RA	-2.61915	3.13533e-05	-1.55855	0.00907331	-1.02321	0.884526	-3.71358	1.07452e-05	-2.8567	0.000233062	-1.91137	0.0161968	-2.61001	0.000645988	-1.66114	0.0558008	-1.47864	0.136442	supercont1.39|VectorBase|55330|67337|-|ID=AAEL001680-RA stable_id=AAEL001680-PA.1 Parent=AAEL001680 description=hypothetical protein Dbxref=protein_id:EAT47166
AAEL002688-RA	-2.13569	5.07322e-08	-2.34518	5.61763e-09	-3.84878	4.35185e-11	-3.70758	1.95734e-16	-4.81134	6.45661e-19	-2.42641	1.45103e-11	-1.87124	5.22831e-08	-3.55309	5.3786e-16	-1.94477	1.46862e-08	supercont1.64|VectorBase|2604604|2655003|-|ID=AAEL002688-RA stable_id=AAEL002688-PA.1 Parent=AAEL002688 description=glucosyl/glucuronosyl transferases ec_number=2.4.1.17 Ontology_term=GO:0005975,GO:0006629,GO:0009607,GO:0009628,GO:0016740 Dbxref=protein_id:EAT46102
AAEL003104-RA	-3.5873	5.43274e-09	-3.0663	1.18632e-08	-1.44633	0.00191248	-3.70247	1.72396e-07	-4.0622	4.28796e-08	-3.48987	4.21301e-07	-2.56041	4.54646e-05	-3.24214	1.28682e-06	-1.89379	0.00329026	supercont1.77|VectorBase|1697426|1757977|+|ID=AAEL003104-RA stable_id=AAEL003104-PA.1 Parent=AAEL003104 description=tripartite motif protein trim2,3 Ontology_term=GO:0003824,GO:0005488,GO:0005622,GO:0006139,GO:0006350,GO:0006464,GO:0006810,GO:0008283,GO:0030528,GO:0043234,GO:0050789 Dbxref=protein_id:EAT45639
AAEL008527-RA	-5.84782	5.10824e-08	-3.27978	2.22232e-06	-3.34058	3.88366e-06	-3.70204	5.85808e-14	-3.12879	2.75696e-12	-2.38406	2.60378e-09	-3.13269	2.6764e-12	-2.33754	4.40088e-09	-2.27794	8.79868e-09	supercont1.331|VectorBase|1320906|1323807|-|ID=AAEL008527-RA stable_id=AAEL008527-PA.1 Parent=AAEL008527 description=zinc metalloprotease ec_number=3.4.24.71 Ontology_term=GO:0005488,GO:0005623,GO:0007165,GO:0008233,GO:0019538 Dbxref=protein_id:EAT39697
AAEL009723-RA	-2.90875	0.00248013	-1.20322	0.500817	1.22842	0.484083	-3.69644	4.11697e-07	-2.58108	7.37403e-05	-1.9138	0.00412678	-3.3518	1.70481e-06	-1.32914	0.18771	-1.75899	0.0114401	supercont1.421|VectorBase|235433|240757|+|ID=AAEL009723-RA stable_id=AAEL009723-PA.1 Parent=AAEL009723 description=fibrinogen and fibronectin Dbxref=protein_id:EAT38373
AAEL000705-RA	-6.0189	7.91445e-06	-1.13516	0.600311	-2.57148	0.00246359	-3.69455	6.82165e-11	-4.52727	1.49352e-12	-4.45089	2.03601e-12	-2.98565	4.91315e-09	-2.01064	2.19854e-05	-4.4446	2.08929e-12	supercont1.14|VectorBase|1782311|1783525|+|ID=AAEL000705-RA stable_id=AAEL000705-PA.1 Parent=AAEL000705 description=steroid dehydrogenase ec_number=1.1.1.62 Ontology_term=GO:0003824,GO:0006629 Dbxref=protein_id:EAT48263
AAEL003405-RA	-1.6144	4.99497e-06	1.23971	0.00347113	-1.0838	0.233746	-3.68753	3.97054e-12	-7.57726	9.42844e-18	-7.12054	2.51354e-17	-2.10797	1.24428e-06	-2.21308	3.87774e-07	-2.5011	2.13202e-08	supercont1.86|VectorBase|1484646|1485806|-|ID=AAEL003405-RA stable_id=AAEL003405-PA.1 Parent=AAEL003405 description=conserved hypothetical protein Dbxref=protein_id:EAT45294
AAEL002730-RA	-2.06551	2.39949e-06	-1.61978	7.94224e-05	-3.46727	4.4968e-09	-3.68506	5.94346e-15	-7.45864	7.18933e-21	-4.925	1.26798e-17	-1.42455	0.00137033	-2.48532	1.17828e-10	-3.29769	7.98892e-14	supercont1.65|VectorBase|1247197|1248508|+|ID=AAEL002730-RA stable_id=AAEL002730-PA.1 Parent=AAEL002730 description=serine protease inhibitor (serpin-4), putative Ontology_term=GO:0004867 Dbxref=protein_id:EAT46070
AAEL002617-RA	-1.46409	0.0312355	-1.03922	0.798731	-1.98977	0.000776937	-3.68458	1.47395e-08	-1.65582	0.00796688	-2.49048	1.16241e-05	-1.49176	0.0321915	-1.09823	0.604816	-3.1225	2.41776e-07	supercont1.61|VectorBase|1525746|1526203|+|ID=AAEL002617-RA stable_id=AAEL002617-PA.1 Parent=AAEL002617 description=odorant-binding protein 56e, putative Ontology_term=GO:0005549,GO:0006810 Dbxref=protein_id:EAT46206
AAEL009910-RA	-1.13532	0.13961	-1.58502	3.75252e-05	-1.92973	1.82471e-06	-3.68446	1.41523e-12	-3.13316	4.79602e-11	-1.24486	0.0845681	-1.88122	1.04842e-05	-2.60492	3.46101e-09	-1.32655	0.028085	supercont1.437|VectorBase|435505|439825|-|ID=AAEL009910-RA stable_id=AAEL009910-PA.1 Parent=AAEL009910 description=conserved hypothetical protein Ontology_term=GO:0005515 Dbxref=protein_id:EAT38166
AAEL000748-RA	-3.29802	4.14362e-08	-2.25355	1.59753e-06	-3.81531	1.04057e-08	-3.68342	6.02224e-08	-12.2663	3.08415e-15	-3.76563	4.24833e-08	-2.53894	2.30908e-05	-2.54951	2.16163e-05	-3.50042	1.35252e-07	supercont1.15|VectorBase|1337977|1339917|+|ID=AAEL000748-RA stable_id=AAEL000748-PA.1 Parent=AAEL000748 description=conserved hypothetical protein Dbxref=protein_id:EAT48212
AAEL011600-RA	-5.5163	1.89536e-05	-2.13509	0.00839019	-1.69961	0.0633489	-3.68284	6.40679e-09	-2.03194	0.000222668	1.20741	0.282577	-2.89259	4.41723e-07	-1.74161	0.00278296	-1.01641	0.925463	supercont1.593|VectorBase|206613|207588|+|ID=AAEL011600-RA stable_id=AAEL011600-PA.1 Parent=AAEL011600 description=hypothetical protein Dbxref=protein_id:EAT36300
AAEL006168-RA	-1.55412	0.0127348	-1.18954	0.246094	-3.20472	3.76763e-06	-3.67938	2.23836e-14	-5.76348	2.58494e-18	-2.32013	2.26225e-09	-1.53603	0.000278014	-1.63968	4.48153e-05	-1.70407	1.49319e-05	supercont1.192|VectorBase|790840|792293|-|ID=AAEL006168-RA stable_id=AAEL006168-PA.1 Parent=AAEL006168 description=serine carboxypeptidase, putative ec_number=3.4.21.86 Ontology_term=GO:0003677,GO:0003700,GO:0005634,GO:0006350,GO:0008233,GO:0009607,GO:0019538,GO:0030234,GO:0050789 Dbxref=protein_id:EAT42280
AAEL014615-RA	-2.73113	1.75437e-07	-1.59804	0.000243452	-1.77239	7.18193e-05	-3.67671	6.41657e-10	-2.41634	2.07064e-06	-2.88983	6.19431e-08	-2.48891	1.15583e-06	-1.67942	0.00208498	-3.80056	3.49163e-10	supercont1.1188|VectorBase|78635|87986|-|ID=AAEL014615-RA stable_id=AAEL014615-PA.1 Parent=AAEL014615 description=cytochrome P450 ec_number=5.3.99.5 Ontology_term=GO:0003824,GO:0005489,GO:0005623,GO:0006118 Dbxref=protein_id:EAT33130
AAEL003716-RA	-1.70114	4.48875e-05	-1.73977	1.51836e-05	-1.84395	1.07917e-05	-3.66686	7.72119e-11	-5.21857	1.17539e-13	-3.09323	2.32308e-09	-1.5101	0.00666531	-2.51308	1.81344e-07	-2.54949	1.33398e-07	supercont1.95|VectorBase|1964235|1965016|-|ID=AAEL003716-RA stable_id=AAEL003716-PA.1 Parent=AAEL003716 description=ribonuclease UK114, putative Dbxref=protein_id:EAT44967
AAEL005244-RA	-1.78114	1.25129e-05	-1.42168	0.000672822	-1.81894	8.61111e-06	-3.66483	7.18424e-11	-2.17515	3.81512e-06	-1.07863	0.599019	-2.21012	2.70472e-06	-1.4039	0.022844	-1.19503	0.219787	supercont1.147|VectorBase|1184867|1186647|+|ID=AAEL005244-RA stable_id=AAEL005244-PA.1 Parent=AAEL005244 description=ATP-binding cassette transporter, putative Dbxref=protein_id:EAT43313
AAEL003240-RA	-1.96319	2.40523e-05	-2.07671	5.24445e-06	-2.23861	3.76513e-06	-3.66356	5.36996e-13	-3.88215	1.57038e-13	-2.26328	4.70881e-08	-2.6886	6.41508e-10	-4.34708	1.55336e-14	-1.8218	1.27826e-05	supercont1.82|VectorBase|712381|712873|+|ID=AAEL003240-RA stable_id=AAEL003240-PA.1 Parent=AAEL003240 description=conserved hypothetical protein Ontology_term=GO:0005198,GO:0005634,GO:0005856,GO:0006810,GO:0007010,GO:0009653 Dbxref=protein_id:EAT45466
AAEL001248-RA	-2.84382	0.00920114	-1.5727	0.180534	-2.07322	0.0526888	-3.65738	1.76813e-05	1.01996	0.940315	1.26669	0.373152	-1.98991	0.0126427	-1.43862	0.173871	-1.51055	0.124361	supercont1.28|VectorBase|2727764|2728794|+|ID=AAEL001248-RA stable_id=AAEL001248-PA.1 Parent=AAEL001248 description=hypothetical protein Dbxref=protein_id:EAT47643
AAEL003331-RA	-5.49607	0.00202727	-1.94652	0.13214	-1.84485	0.190332	-3.65677	1.78796e-06	-2.39	0.000499822	-2.90884	3.87919e-05	-3.40621	4.66578e-06	-1.49836	0.0842721	-1.11425	0.637655	supercont1.84|VectorBase|2306468|2329127|+|ID=AAEL003331-RA stable_id=AAEL003331-PA.1 Parent=AAEL003331 description=leucine-rich transmembrane protein Ontology_term=GO:0004872,GO:0007165,GO:0007267,GO:0007582,GO:0009607 Dbxref=protein_id:EAT45387
AAEL007483-RA	-5.24921	6.66133e-09	-3.99889	2.58614e-08	-4.45585	2.33914e-08	-3.65506	1.53978e-06	-1.20197	0.420475	1.48033	0.0908193	-5.71141	3.83382e-09	-3.27526	6.86823e-06	1.10644	0.656802	supercont1.258|VectorBase|386920|424507|+|ID=AAEL007483-RA stable_id=AAEL007483-PA.1 Parent=AAEL007483 description=conserved hypothetical protein Ontology_term=GO:0005576,GO:0006030,GO:0008061 Dbxref=protein_id:EAT40791
AAEL002212-RA	-1.01077	0.978803	-1.00756	0.984071	1.19497	0.65998	-3.65135	0.0166865	-1.15945	0.775911	2.09781	0.159574	-2.43421	0.0931899	-1.70286	0.309011	2.8497	0.0497939	supercont1.51|VectorBase|1176515|1176981|+|ID=AAEL002212-RA stable_id=AAEL002212-PA.1 Parent=AAEL002212 description=cuticle protein, putative Dbxref=protein_id:EAT46601
AAEL000690-RA	-2.36662	0.00405047	1.28496	0.298253	-1.00842	0.973462	-3.64539	0.000115219	-2.48475	0.00434384	-2.32302	0.00778123	-2.34339	0.00722312	-1.18238	0.578743	-2.34652	0.00714098	supercont1.14|VectorBase|1769891|1770933|-|ID=AAEL000690-RA stable_id=AAEL000690-PA.1 Parent=AAEL000690 description=steroid dehydrogenase ec_number=1.1.1.62 Ontology_term=GO:0003824,GO:0006629 Dbxref=protein_id:EAT48262
AAEL000320-RA	-16.9731	3.99158e-09	-1.67238	0.0192359	-3.04673	0.000118569	-3.64012	5.67828e-06	-2.04542	0.00562678	-1.11573	0.654913	-3.7235	4.26352e-06	-1.66568	0.0428083	-1.92136	0.010826	supercont1.6|VectorBase|4030592|4076101|-|ID=AAEL000320-RA stable_id=AAEL000320-PA.1 Parent=AAEL000320 description=cytochrome P450 ec_number=1.14.14.1 Ontology_term=GO:0004497,GO:0005506,GO:0006118,GO:0020037 Dbxref=protein_id:EAT48678
AAEL015432-RA	-1.70385	0.000116359	-1.34864	0.00628468	-2.36789	8.0466e-07	-3.63745	7.86027e-18	-4.99467	6.43291e-21	-1.93934	1.11333e-09	-1.5613	3.48879e-06	-1.83773	7.79398e-09	-1.23774	0.012745	supercont1.2203|VectorBase|2991|4093|+|ID=AAEL015432-RA stable_id=AAEL015432-PA.1 Parent=AAEL015432 description=trypsin, putative ec_number=3.4.21.4 Ontology_term=GO:0000003,GO:0003677,GO:0003700,GO:0005576,GO:0005634,GO:0006350,GO:0007165,GO:0007275,GO:0008233,GO:0009607,GO:0019538,GO:0030154,GO:0030234,GO:0050789
AAEL009127-RA	-1.23123	0.0220903	-2.79684	4.08123e-09	-4.72463	5.59948e-11	-3.63674	9.22557e-14	-5.27341	4.70751e-17	-4.68304	4.62431e-16	-2.25397	1.22608e-08	-2.49318	8.42305e-10	-4.65572	5.1918e-16	supercont1.371|VectorBase|515315|516992|+|ID=AAEL009127-RA stable_id=AAEL009127-PA.1 Parent=AAEL009127 description=cytochrome P450 ec_number=5.3.99.5 Ontology_term=GO:0003824,GO:0005489,GO:0005623,GO:0006118,GO:0006629,GO:0009628,GO:0019748 Dbxref=protein_id:EAT39044
AAEL005987-RA	-2.58865	0.000161496	-2.04231	0.00103857	-1.88714	0.00395731	-3.63537	1.3849e-05	-1.9205	0.0154883	-1.40305	0.195546	-2.25191	0.00317998	-1.61005	0.0718279	-1.1	0.712687	supercont1.183|VectorBase|1042107|1057627|-|ID=AAEL005987-RA stable_id=AAEL005987-PA.1 Parent=AAEL005987 description=conserved hypothetical protein Dbxref=protein_id:EAT42493
AAEL000229-RA	-1.27403	0.142806	1.18206	0.270145	-1.06157	0.706408	-3.63007	8.70951e-09	-8.91362	8.64698e-15	-2.95023	3.27302e-07	-2.7682	1.01305e-06	-2.17873	6.94388e-05	-4.04464	1.38284e-09	supercont1.4|VectorBase|2317160|2318449|-|ID=AAEL000229-RA stable_id=AAEL000229-PA.1 Parent=AAEL000229 description=conserved hypothetical protein Dbxref=protein_id:EAT48743
AAEL009585-RA	-1.95288	9.19539e-07	-1.65565	9.6171e-06	-2.28074	8.35641e-08	-3.62575	2.66875e-13	-2.78307	1.23048e-10	-2.13454	1.10071e-07	-2.48564	2.07711e-09	-1.92355	1.77526e-06	-1.80822	9.29145e-06	supercont1.409|VectorBase|870986|903338|-|ID=AAEL009585-RA stable_id=AAEL009585-PA.1 Parent=AAEL009585 description=conserved hypothetical protein Ontology_term=GO:0005198,GO:0005576,GO:0005975,GO:0030246 Dbxref=protein_id:EAT38547
AAEL004361-RA	-3.05273	1.81904e-05	-1.97383	0.000905841	-2.17799	0.000519393	-3.62509	2.25733e-07	-4.34926	1.47169e-08	-9.27592	4.46031e-13	-1.78439	0.00696252	-1.48576	0.0581171	-4.9931	1.94801e-09	supercont1.116|VectorBase|891771|900928|+|ID=AAEL004361-RA stable_id=AAEL004361-PA.1 Parent=AAEL004361 description=alpha-glucosidase ec_number=3.2.1.20 Ontology_term=GO:0005783,GO:0005975,GO:0016787,GO:0043234 Dbxref=protein_id:EAT44246
AAEL007164-RA	-1.74509	0.000115265	-1.72465	7.52689e-05	-1.86723	3.85093e-05	-3.6173	8.89088e-17	-3.35451	5.69437e-16	-1.55261	1.38867e-05	-3.45498	2.72751e-16	-2.15493	1.82897e-10	-1.27652	0.00839641	supercont1.240|VectorBase|450855|485384|+|ID=AAEL007164-RA stable_id=AAEL007164-PA.1 Parent=AAEL007164 description=conserved hypothetical protein Dbxref=protein_id:EAT41160
AAEL012534-RA	-1.38233	0.00231549	-1.08922	0.306211	-1.52658	0.000274043	-3.61152	1.94899e-15	-3.71645	1.00203e-15	-1.49788	0.00017928	-2.02466	1.36265e-08	-1.98295	2.60119e-08	-1.88464	1.28171e-07	supercont1.706|VectorBase|4925|5478|+|ID=AAEL012534-RA stable_id=AAEL012534-PA.1 Parent=AAEL012534 description=hypothetical protein Dbxref=protein_id:EAT35286
AAEL009695-RA	-1.6457	9.99739e-06	-1.63637	5.58275e-06	-1.95518	3.85234e-07	-3.60934	5.35863e-13	-4.04412	4.80532e-14	-1.7411	3.46251e-05	-2.11416	2.16285e-07	-2.34772	1.44237e-08	-1.74335	3.34872e-05	supercont1.419|VectorBase|84345|98523|-|ID=AAEL009695-RA stable_id=AAEL009695-PA.1 Parent=AAEL009695 description=conserved hypothetical protein Ontology_term=GO:0005576 Dbxref=protein_id:EAT38406
AAEL012496-RA	-4.16905	1.07459e-05	-1.59893	0.0304913	-1.4744	0.082967	-3.60305	2.99015e-07	-2.60016	4.00495e-05	-1.02121	0.91872	-1.88853	0.00362542	-2.03736	0.00131754	-1.94624	0.00243978	supercont1.703|VectorBase|190862|196931|+|ID=AAEL012496-RA stable_id=AAEL012496-PA.1 Parent=AAEL012496 description=hypothetical protein Ontology_term=GO:0005515 Dbxref=protein_id:EAT35323
AAEL004301-RA	-3.16609	1.84747e-06	-1.0495	0.721031	-1.85164	0.000785109	-3.60281	6.0232e-09	-2.09315	0.000103961	-5.45509	5.96847e-12	-2.1017	9.67588e-05	-1.03379	0.84556	-3.61201	5.75985e-09	supercont1.113|VectorBase|1275695|1282945|+|ID=AAEL004301-RA stable_id=AAEL004301-PA.1 Parent=AAEL004301 description=conserved hypothetical protein Dbxref=protein_id:EAT44327
AAEL014387-RA	-2.83274	0.00162718	-1.10282	0.697022	-1.29963	0.336952	-3.60163	1.04788e-08	-3.66729	7.6839e-09	-2.59845	3.24029e-06	-1.93593	0.000530917	-1.36186	0.0837134	-3.02031	2.25726e-07	supercont1.1095|VectorBase|224461|225327|-|ID=AAEL014387-RA stable_id=AAEL014387-PA.1 Parent=AAEL014387 description=coagulation factor X, putative ec_number=3.4.21.4 Ontology_term=GO:0004252,GO:0006508 Dbxref=protein_id:EAT33336
AAEL001299-RA	-2.22437	0.00174431	-1.10489	0.609358	-2.3264	0.00115248	-3.59252	0.000181062	-1.13616	0.679436	-1.6616	0.106172	-2.58128	0.00379856	-1.23552	0.494481	-1.41737	0.262497	supercont1.29|VectorBase|1518416|1690427|-|ID=AAEL001299-RA stable_id=AAEL001299-PA.1 Parent=AAEL001299 description=conserved hypothetical protein Ontology_term=GO:0004872,GO:0005886,GO:0007165 Dbxref=protein_id:EAT47579
AAEL001259-RA	-1.57058	1.07241e-05	-1.62744	2.34301e-06	-2.79297	7.75664e-10	-3.5916	2.25808e-15	-3.54693	3.03188e-15	-2.80571	1.09924e-12	-2.84461	7.61907e-13	-2.10174	4.37523e-09	-2.0657	7.43346e-09	supercont1.28|VectorBase|209654|210479|-|ID=AAEL001259-RA stable_id=AAEL001259-PA.1 Parent=AAEL001259 description=hypothetical protein Dbxref=protein_id:EAT47614
AAEL001613-RA	-4.28086	1.55202e-07	-2.15233	7.19654e-05	-4.2625	1.6056e-07	-3.58947	1.78885e-14	-6.15104	3.38573e-19	-6.32629	2.06028e-19	-1.70726	9.31698e-06	-2.53211	1.08576e-10	-7.86192	5.36695e-21	supercont1.37|VectorBase|19873|22348|+|ID=AAEL001613-RA stable_id=AAEL001613-PA.1 Parent=AAEL001613 description=organic anion transporter Ontology_term=GO:0005215,GO:0005623,GO:0006811 Dbxref=protein_id:EAT47240
AAEL002481-RA	-2.62661	0.000248268	-1.36169	0.111998	-3.80079	1.09113e-05	-3.58742	6.92634e-12	-4.69072	3.40902e-14	-3.11082	1.47004e-10	-2.15268	7.44555e-07	-1.89887	1.50467e-05	-3.01009	3.0437e-10	supercont1.58|VectorBase|1325887|1327043|+|ID=AAEL002481-RA stable_id=AAEL002481-PA.1 Parent=AAEL002481 description=hypothetical protein Ontology_term=GO:0005576,GO:0006030,GO:0008061 Dbxref=protein_id:EAT46326
AAEL000828-RA	-4.18869	0.000204973	-2.29167	0.00760596	-3.44284	0.000718992	-3.58683	0.00783157	-1.60868	0.301477	-1.53792	0.348887	-2.08735	0.113381	-2.14257	0.101564	1.61171	0.299601	supercont1.17|VectorBase|1449473|1450791|-|ID=AAEL000828-RA stable_id=AAEL000828-PA.1 Parent=AAEL000828 description=vitellogenin,, putative ec_number=3.1.1.32 Ontology_term=GO:0000003,GO:0005198,GO:0006629,GO:0016787 Dbxref=protein_id:EAT48096
AAEL009295-RA	-2.92695	2.74271e-08	-2.24435	3.49975e-07	-2.15681	1.31363e-06	-3.58134	2.32699e-12	-2.96799	1.48749e-10	-2.25179	1.10941e-07	-2.31884	5.37134e-08	-2.05628	1.06767e-06	-1.55425	0.000991986	supercont1.387|VectorBase|1072642|1168106|-|ID=AAEL009295-RA stable_id=AAEL009295-PA.1 Parent=AAEL009295 description=lachesin Ontology_term=GO:0005623,GO:0005886,GO:0007165,GO:0007275,GO:0009653,GO:0016043,GO:0030154 Dbxref=protein_id:EAT38865
AAEL001920-RA	-1.31294	0.00537295	-1.48113	0.000188893	-1.59405	7.16411e-05	-3.58015	2.84724e-17	-3.2112	4.47768e-16	-1.61087	1.77629e-06	-2.89683	7.21893e-15	-2.56026	2.56537e-13	-1.60451	2.05432e-06	supercont1.46|VectorBase|926001|939374|-|ID=AAEL001920-RA stable_id=AAEL001920-PA.1 Parent=AAEL001920 description=conserved hypothetical protein Dbxref=protein_id:EAT46910
AAEL000909-RA	1.05804	0.8689	1.01021	0.974652	1.36114	0.374637	-3.57432	1.19351e-05	-1.19918	0.473923	1.72412	0.0366536	-1.34426	0.246218	1.12332	0.645907	1.2676	0.351061	supercont1.18|VectorBase|3445091|3446267|+|ID=AAEL000909-RA stable_id=AAEL000909-PA.1 Parent=AAEL000909 description=histone H1, putative Dbxref=protein_id:EAT48060
AAEL001868-RA	-1.75991	8.49059e-06	-1.88165	1.22874e-06	-2.07455	5.18659e-07	-3.57188	1.50406e-08	-2.91008	5.25434e-07	-2.1815	8.00735e-05	-2.45894	1.00798e-05	-2.12857	0.000121674	-1.82843	0.00148355	supercont1.44|VectorBase|106424|107349|+|ID=AAEL001868-RA stable_id=AAEL001868-PA.1 Parent=AAEL001868 description=conserved hypothetical protein Dbxref=protein_id:EAT46981
AAEL009852-RB	-1.4708	0.0434092	1.09718	0.575089	-1.59748	0.0176331	-3.57075	1.04444e-09	-7.00425	1.21207e-14	-4.85938	4.28956e-12	-1.87512	0.000274607	-1.41838	0.0312434	-1.00949	0.952017	supercont1.432|VectorBase|687234|687974|+|ID=AAEL009852-RB stable_id=AAEL009852-PB.1 Parent=AAEL009852 description=conserved hypothetical protein Dbxref=protein_id:EAT38251
AAEL006377-RA	-2.12108	3.88817e-08	-2.28327	5.64144e-09	-2.34064	8.86525e-09	-3.56452	2.59794e-13	-6.63365	1.52748e-18	-1.27264	0.0401544	-2.58782	5.31328e-10	-2.39939	3.71792e-09	-1.11795	0.331353	supercont1.202|VectorBase|446568|447631|+|ID=AAEL006377-RA stable_id=AAEL006377-PA.1 Parent=AAEL006377 description=conserved hypothetical protein Dbxref=protein_id:EAT42037
AAEL010840-RA	-2.27821	2.75963e-05	-1.69502	0.000840757	-1.64981	0.00209036	-3.56339	8.14924e-05	-3.45165	0.000113677	-4.16835	1.54874e-05	-2.70323	0.00134534	-2.72882	0.00122725	-1.75966	0.0559233	supercont1.511|VectorBase|430320|445976|+|ID=AAEL010840-RA stable_id=AAEL010840-PA.1 Parent=AAEL010840 description=hypothetical protein Dbxref=protein_id:EAT37133
AAEL011011-RA	-1.36647	0.47017	1.18724	0.669182	1.77904	0.193124	-3.55973	0.0780629	-1.13036	0.862031	2.20985	0.264837	-3.80477	0.0642821	-1.15078	0.842125	2.76508	0.154922	supercont1.533|VectorBase|71749|79702|-|ID=AAEL011011-RA stable_id=AAEL011011-PA.1 Parent=AAEL011011 description=lipase ec_number=3.1.1.3 Ontology_term=GO:0006629,GO:0016787 Dbxref=protein_id:EAT36949
AAEL014820-RA	-5.07814	1.11807e-05	-2.1792	0.0037231	1.14148	0.584688	-3.55868	5.01945e-06	-2.47852	0.000492382	-1.45919	0.119482	-3.62736	3.91661e-06	-2.24337	0.00161593	-1.44624	0.128159	supercont1.1280|VectorBase|130251|133188|-|ID=AAEL014820-RA stable_id=AAEL014820-PA.1 Parent=AAEL014820 description=conserved hypothetical protein Ontology_term=GO:0008080 Dbxref=protein_id:EAT32943
AAEL008912-RA	-5.97608	2.70469e-05	-1.93871	0.0267134	-1.2972	0.3752	-3.55606	3.19647e-06	-3.28113	9.3439e-06	-2.89387	4.91124e-05	-2.95166	3.7889e-05	-1.72213	0.0239067	-1.43376	0.126751	supercont1.356|VectorBase|1153820|1155184|+|ID=AAEL008912-RA stable_id=AAEL008912-PA.1 Parent=AAEL008912 description=conserved hypothetical protein Dbxref=protein_id:EAT39275
AAEL012773-RA	-1.07438	0.838583	1.59404	0.172209	-1.31612	0.440249	-3.5559	3.74093e-06	-2.00362	0.00504192	-1.84299	0.0125425	-3.33541	8.71189e-06	1.07542	0.756421	-1.44755	0.120597	supercont1.738|VectorBase|44600|59126|+|ID=AAEL012773-RA stable_id=AAEL012773-PA.1 Parent=AAEL012773 description=cytochrome P450 ec_number=1.14.14.1 Ontology_term=GO:0003824,GO:0005489,GO:0005623,GO:0006118,GO:0006629 Dbxref=protein_id:EAT35032
AAEL005645-RA	-2.31723	6.8299e-07	-1.97643	3.32536e-06	-2.47976	2.82069e-07	-3.55102	1.15851e-12	-3.43795	2.35167e-12	-1.78509	2.27009e-05	-3.08099	2.78003e-11	-2.61229	1.40401e-09	-2.05436	6.06714e-07	supercont1.168|VectorBase|867118|875621|-|ID=AAEL005645-RA stable_id=AAEL005645-PA.1 Parent=AAEL005645 description=hypothetical protein ec_number=3.4.21.7 Ontology_term=GO:0004252,GO:0006508 Dbxref=protein_id:EAT42845
AAEL013972-RA	-2.10618	0.163089	-1.54264	0.374402	1.99343	0.194104	-3.54901	0.137206	-1.16183	0.858152	1.72768	0.515866	-2.1414	0.366878	1.16524	0.855414	1.43874	0.665035	supercont1.975|VectorBase|356641|357812|+|ID=AAEL013972-RA stable_id=AAEL013972-PA.1 Parent=AAEL013972 description=sulfotransferase (sult) ec_number=2.8.2.2 Ontology_term=GO:0016740 Dbxref=protein_id:EAT33758
AAEL015670-RA	-1.00856	0.880831	-1.8283	3.42972e-08	-3.52299	8.65548e-12	-3.54529	1.05971e-07	-4.69248	1.33366e-09	-2.73282	6.9075e-06	-1.69387	0.00916942	-2.36642	6.81774e-05	-1.71663	0.0076866	supercont1.4629|VectorBase|1690|3056|-|ID=AAEL015670-RA stable_id=AAEL015670-PA.1 Parent=AAEL015670 description=ABC transporter Ontology_term=GO:0000166,GO:0005215,GO:0005623,GO:0006629,GO:0006810,GO:0016787,GO:0043234
AAEL008404-RA	1.38703	0.0805856	-1.19309	0.294306	1.2781	0.178856	-3.53959	5.50829e-05	-3.05672	0.000266894	-1.51039	0.144509	-1.41542	0.216951	-1.93019	0.0227973	1.1146	0.697041	supercont1.322|VectorBase|633660|639575|-|ID=AAEL008404-RA stable_id=AAEL008404-PA.1 Parent=AAEL008404 description=trypsin, putative ec_number=3.4.21.4 Ontology_term=GO:0004252,GO:0006508 Dbxref=protein_id:EAT39826
AAEL007107-RA	-2.38469	0.000588892	-1.38819	0.0920358	-2.33432	0.000721355	-3.53396	6.4747e-09	-6.6251	2.17117e-13	-3.87978	1.25557e-09	-2.03077	0.000152291	-2.1526	5.37751e-05	-4.36691	1.65424e-10	supercont1.236|VectorBase|1039558|1042231|+|ID=AAEL007107-RA stable_id=AAEL007107-PA.1 Parent=AAEL007107 description=serine protease, putative Ontology_term=GO:0004252,GO:0006508 Dbxref=protein_id:EAT41237
AAEL010886-RA	-3.13275	0.00337449	-1.15395	0.639504	-1.04359	0.895733	-3.53387	4.40275e-05	-1.23055	0.450083	1.6004	0.0920463	-4.44983	3.292e-06	-1.5184	0.132976	1.5925	0.0953823	supercont1.516|VectorBase|449953|467718|-|ID=AAEL010886-RA stable_id=AAEL010886-PA.1 Parent=AAEL010886 description=carbonic anhydrase II, putative ec_number=4.2.1.1 Ontology_term=GO:0004089,GO:0006730,GO:0008270 Dbxref=protein_id:EAT37073
AAEL002601-RA	-1.40201	0.000413302	-1.08673	0.237797	-1.67935	6.79259e-06	-3.53061	1.3557e-15	-5.51739	9.84389e-20	-1.52228	7.36444e-05	-1.36514	0.00209745	-1.87842	7.79274e-08	-1.23581	0.0303018	supercont1.61|VectorBase|1028783|1030798|+|ID=AAEL002601-RA stable_id=AAEL002601-PA.1 Parent=AAEL002601 description=serine protease, putative ec_number=3.4.21.4 Ontology_term=GO:0008233,GO:0019538 Dbxref=protein_id:EAT46187
AAEL013427-RA	-1.46034	0.0457833	-1.04471	0.789287	-1.37716	0.0847155	-3.52805	2.65671e-08	-4.21474	1.37859e-09	-5.38404	2.82652e-11	-1.62822	0.00964837	-1.49431	0.0304837	-3.40165	4.93097e-08	supercont1.844|VectorBase|350618|351838|-|ID=AAEL013427-RA stable_id=AAEL013427-PA.1 Parent=AAEL013427 description=serine protease, putative ec_number=3.4.21.84 Ontology_term=GO:0004252,GO:0006508 Dbxref=protein_id:EAT34314
AAEL011616-RA	-1.80926	0.00674178	-1.03684	0.836989	-1.1395	0.491083	-3.52147	2.61698e-09	-2.36191	5.00751e-06	-1.47481	0.0205852	-1.94153	0.000202088	-1.36266	0.0616193	-2.58613	8.78683e-07	supercont1.594|VectorBase|281557|283551|+|ID=AAEL011616-RA stable_id=AAEL011616-PA.1 Parent=AAEL011616 description=serine protease, putative ec_number=3.4.21.6 Ontology_term=GO:0004252,GO:0005529,GO:0006508 Dbxref=protein_id:EAT36287
AAEL002672-RA	-2.22268	0.00219352	-1.55369	0.042956	-3.17884	0.000101001	-3.51716	1.70806e-05	-3.87393	5.31622e-06	-2.81962	0.000234001	-1.54203	0.0963613	-2.15077	0.00463911	-3.63938	1.13156e-05	supercont1.63|VectorBase|1347617|1350634|+|ID=AAEL002672-RA stable_id=AAEL002672-PA.1 Parent=AAEL002672 description=matrix metalloproteinase ec_number=3.4.24.12 Ontology_term=GO:0004222,GO:0005578,GO:0006508 Dbxref=protein_id:EAT46120
AAEL010745-RA	-3.69097	0.000139159	-1.9866	0.010459	1.28955	0.319156	-3.51167	8.45177e-05	-2.07585	0.0142546	-1.65323	0.0847017	-1.99648	0.0198229	-1.69723	0.0702669	1.76777	0.0520611	supercont1.505|VectorBase|529138|530796|-|ID=AAEL010745-RA stable_id=AAEL010745-PA.1 Parent=AAEL010745 description=four-jointed protein, putative Ontology_term=GO:0005623,GO:0005886,GO:0007267,GO:0007275,GO:0009653,GO:0016043,GO:0030154,GO:0040007 Dbxref=protein_id:EAT37243
AAEL008108-RA	-3.03164	1.46314e-08	-2.73265	2.13706e-08	-2.16445	9.96624e-07	-3.51028	8.76961e-13	-17.3201	5.46082e-24	-10.72	2.66841e-21	-1.82178	9.99168e-06	-2.03461	5.4527e-07	-5.06496	5.01214e-16	supercont1.301|VectorBase|614912|637757|-|ID=AAEL008108-RA stable_id=AAEL008108-PA.1 Parent=AAEL008108 description=guanine nucleotide-binding protein beta 2 (g protein beta2) Ontology_term=GO:0004871,GO:0005886,GO:0007010,GO:0007165,GO:0007582,GO:0016787,GO:0030154,GO:0043234 Dbxref=protein_id:EAT40134
AAEL000277-RA	-1.97794	3.63078e-05	-1.846	5.37083e-05	-2.59584	1.05072e-06	-3.5076	2.05357e-10	-5.70112	2.95987e-14	-2.52231	1.8249e-07	-2.19651	3.51135e-06	-2.30201	1.28564e-06	-1.73331	0.000499006	supercont1.5|VectorBase|2485031|2524216|-|ID=AAEL000277-RA stable_id=AAEL000277-PA.1 Parent=AAEL000277 description=conserved hypothetical protein Dbxref=protein_id:EAT48717
AAEL007957-RA	-1.05409	0.86551	1.66859	0.0959953	1.25105	0.475738	-3.50522	0.000271268	1.41807	0.268444	-1.24415	0.486587	-2.09838	0.0224647	1.27504	0.439385	-1.46567	0.226578	supercont1.291|VectorBase|1451182|1452175|-|ID=AAEL007957-RA stable_id=AAEL007957-PA.1 Parent=AAEL007957 description=hypothetical protein Dbxref=protein_id:EAT40314
AAEL002726-RA	2.00959	0.000293244	1.43644	0.0176646	-1.92332	0.000509613	-3.50518	0.000180652	-3.57494	0.000148783	-3.58691	0.000143953	-1.39489	0.275337	-1.41189	0.258541	1.06694	0.830485	supercont1.65|VectorBase|303619|304408|-|ID=AAEL002726-RA stable_id=AAEL002726-PA.1 Parent=AAEL002726 description=D7 protein, putative Ontology_term=GO:0005549,GO:0006810 Dbxref=protein_id:EAT46053
AAEL006927-RA	-1.3274	0.252114	1.56222	0.06469	1.9631	0.0135409	-3.50337	7.92387e-06	-2.11378	0.00365089	-1.92775	0.00981401	-3.45119	9.59319e-06	-1.14019	0.589064	-1.25597	0.350006	supercont1.228|VectorBase|1462318|1471468|-|ID=AAEL006927-RA stable_id=AAEL006927-PA.1 Parent=AAEL006927 description=hypothetical protein Dbxref=protein_id:EAT41432
AAEL006600-RC	-1.85279	1.73139e-06	-1.31167	0.00200262	-1.94261	7.59179e-07	-3.49757	6.02344e-16	-4.2529	6.64095e-18	-4.83036	4.48766e-19	-2.29676	6.04991e-11	-2.41414	1.33929e-11	-4.06107	1.84483e-17	supercont1.213|VectorBase|510260|557853|+|ID=AAEL006600-RC stable_id=AAEL006600-PC.1 Parent=AAEL006600 description=juvenile hormone-inducible protein, putative Ontology_term=GO:0003676,GO:0005215,GO:0005554,GO:0005622,GO:0005634,GO:0006810,GO:0008270 Dbxref=protein_id:EAT41777
AAEL003967-RA	-6.90332	1.24509e-08	-1.29074	0.100285	-1.56634	0.0121809	-3.49545	1.61576e-05	-4.23623	1.54475e-06	-2.28088	0.00231716	-2.81377	0.000216133	-1.84808	0.0196472	-1.52425	0.1024	supercont1.102|VectorBase|1368081|1370273|-|ID=AAEL003967-RA stable_id=AAEL003967-PA.1 Parent=AAEL003967 description=calpain 4, 6, 7, invertebrate ec_number=3.4.22.52 Ontology_term=GO:0004198,GO:0005622,GO:0006508 Dbxref=protein_id:EAT44696
AAEL003640-RA	-2.2885	4.55585e-08	-2.35822	1.33723e-08	-2.75471	3.98648e-09	-3.49496	2.13605e-12	-3.20752	1.431e-11	-1.99998	1.44211e-06	-1.80458	1.98946e-05	-2.57464	2.5096e-09	-1.79465	2.28777e-05	supercont1.93|VectorBase|155195|157881|-|ID=AAEL003640-RA stable_id=AAEL003640-PA.1 Parent=AAEL003640 description=sodium/chloride dependent amino acid transporter Ontology_term=GO:0005215,GO:0005326,GO:0005623,GO:0005886,GO:0006519,GO:0006810,GO:0006811 Dbxref=protein_id:EAT45060
AAEL003793-RA	-1.44786	0.366193	3.37255	0.00588209	2.75129	0.0237165	-3.49357	0.000938558	-1.99374	0.054419	-1.66819	0.149005	-1.05185	0.885008	1.42829	0.311171	-1.36625	0.374492	supercont1.97|VectorBase|392024|392988|-|ID=AAEL003793-RA stable_id=AAEL003793-PA.1 Parent=AAEL003793 description=hypothetical protein Ontology_term=GO:0003676,GO:0005634,GO:0008270 Dbxref=protein_id:EAT44879
AAEL015654-RA	-2.319	1.6259e-06	-1.84229	2.3621e-05	-2.53222	5.33908e-07	-3.48985	1.59012e-12	-8.82996	7.71905e-20	-3.27362	6.58195e-12	-1.92238	3.24662e-06	-3.02498	4.00733e-11	-2.53927	2.67459e-09	supercont1.4359|VectorBase|3259|4892|+|ID=AAEL015654-RA stable_id=AAEL015654-PA.1 Parent=AAEL015654 description=cytochrome P450 ec_number=1.14.14.1 Ontology_term=GO:0003824,GO:0005489,GO:0005623,GO:0006118,GO:0006629
AAEL009426-RA	-4.17623	0.000589332	-2.33529	0.0134246	-2.7614	0.00693135	-3.47895	0.00419588	-4.73467	0.000518413	-2.68044	0.020802	-2.55699	0.0272159	-2.89452	0.0132322	-1.11656	0.788422	supercont1.395|VectorBase|1068974|1069819|-|ID=AAEL009426-RA stable_id=AAEL009426-PA.1 Parent=AAEL009426 description=conserved hypothetical protein Dbxref=protein_id:EAT38716
AAEL002288-RA	-1.58986	2.65708e-06	-1.81064	7.48166e-08	-2.30505	2.74645e-09	-3.47488	5.70035e-13	-4.25776	7.39174e-15	-2.22102	3.35998e-08	-1.82954	6.1168e-06	-2.68113	2.6343e-10	-2.20912	3.87338e-08	supercont1.53|VectorBase|104558|106500|+|ID=AAEL002288-RA stable_id=AAEL002288-PA.1 Parent=AAEL002288 description=serine protease ec_number=3.4.21.4 Ontology_term=GO:0008233,GO:0019538 Dbxref=protein_id:EAT46512
AAEL005491-RA	-1.44253	4.27499e-06	-1.53241	3.74127e-07	-1.90316	6.39386e-09	-3.47411	2.10862e-13	-1.91978	8.82847e-07	-1.39415	0.00466234	-2.30382	5.81475e-09	-1.69598	2.79192e-05	-1.36302	0.00791698	supercont1.159|VectorBase|901905|920193|+|ID=AAEL005491-RA stable_id=AAEL005491-PA.1 Parent=AAEL005491 description=ABC transporter ec_number=3.6.3.30 Ontology_term=GO:0005524,GO:0016887 Dbxref=protein_id:EAT43031
AAEL014911-RA	-2.79123	7.80108e-07	-3.68356	2.20967e-08	-3.36989	1.12645e-07	-3.4732	0.000156777	-4.52326	1.04659e-05	-3.10278	0.000479724	-2.96866	0.000736874	-4.76499	6.08884e-06	-1.71161	0.076683	supercont1.1334|VectorBase|119333|121164|+|ID=AAEL014911-RA stable_id=AAEL014911-PA.1 Parent=AAEL014911 description=synaptic vesicle protein ec_number=6.1.1.9 Ontology_term=GO:0005215,GO:0005623,GO:0005975,GO:0006810,GO:0007267,GO:0007582 Dbxref=protein_id:EAT32851
AAEL002972-RA	-3.07673	1.16988e-05	-1.98261	0.000642552	-1.41785	0.0530249	-3.45904	7.91419e-07	-2.4139	0.000152953	-1.24016	0.308344	-2.58447	5.74157e-05	-1.81152	0.00714436	-1.78277	0.00868394	supercont1.73|VectorBase|1985447|1995839|-|ID=AAEL002972-RA stable_id=AAEL002972-PA.1 Parent=AAEL002972 description=brain chitinase and chia ec_number=3.2.1.14 Ontology_term=GO:0005576,GO:0005975,GO:0016787,GO:0030246 Dbxref=protein_id:EAT45796
AAEL003057-RB	-2.77676	8.44595e-06	-1.22944	0.150403	-1.05438	0.719715	-3.45677	0.00119221	-11.4449	4.22385e-08	-6.03452	1.10486e-05	-2.59233	0.010422	-2.1698	0.0344596	-2.56926	0.0111005	supercont1.76|VectorBase|1255616|1256770|-|ID=AAEL003057-RB stable_id=AAEL003057-PB.1 Parent=AAEL003057 description=allergen, putative Ontology_term=GO:0005576,GO:0005576,GO:0008152,GO:0009607 Dbxref=protein_id:EAT45677
AAEL012646-RA	-3.32856	4.43219e-08	-2.57737	3.31969e-07	-1.41	0.00671489	-3.45275	9.5381e-13	-3.32278	2.25984e-12	-1.47512	0.00185017	-2.81801	1.08037e-10	-3.70297	2.05237e-13	-2.84289	8.73155e-11	supercont1.721|VectorBase|140701|141798|-|ID=AAEL012646-RA stable_id=AAEL012646-PA.1 Parent=AAEL012646 description=conserved hypothetical protein Ontology_term=GO:0005576,GO:0006030,GO:0008061 Dbxref=protein_id:EAT35168
AAEL013299-RA	-1.48339	0.00125917	-1.62349	0.000124906	-2.89829	5.54677e-08	-3.44881	2.49368e-14	-2.80227	4.30537e-12	-2.26716	1.43821e-09	-1.97651	8.07317e-08	-2.54657	5.54625e-11	-2.49644	9.5696e-11	supercont1.818|VectorBase|110348|111267|-|ID=AAEL013299-RA stable_id=AAEL013299-PA.1 Parent=AAEL013299 description=serine protease, putative ec_number=3.4.21.4 Ontology_term=GO:0004252,GO:0006508 Dbxref=protein_id:EAT34461
AAEL011779-RA	-1.83033	5.18573e-06	-2.46007	2.6036e-08	-2.40711	7.68827e-08	-3.44379	9.84487e-16	-4.15612	1.23972e-17	-1.9299	1.69355e-08	-2.87188	1.0596e-13	-3.42418	1.13247e-15	-2.55284	2.86585e-12	supercont1.612|VectorBase|168372|199154|+|ID=AAEL011779-RA stable_id=AAEL011779-PA.1 Parent=AAEL011779 description=conserved hypothetical protein Ontology_term=GO:0003676,GO:0005634,GO:0008270 Dbxref=protein_id:EAT36109
AAEL005464-RA	-2.65148	1.49043e-06	-1.67725	0.000410831	-1.30785	0.0397442	-3.44296	3.76458e-09	-2.90151	9.32349e-08	-2.40923	3.2977e-06	-2.68376	4.14171e-07	-1.73811	0.00143083	-1.73378	0.00149407	supercont1.158|VectorBase|1976604|1981974|-|ID=AAEL005464-RA stable_id=AAEL005464-PA.1 Parent=AAEL005464 description=conserved hypothetical protein Dbxref=protein_id:EAT43063
AAEL009449-RA	-2.73397	0.00353466	1.12803	0.65668	-1.03104	0.91573	-3.44254	0.000237797	-3.26236	0.000399053	-5.75009	1.39048e-06	-2.08089	0.0207367	1.20436	0.543162	-2.63044	0.00292314	supercont1.397|VectorBase|1059780|1064175|+|ID=AAEL009449-RA stable_id=AAEL009449-PA.1 Parent=AAEL009449 description=odorant binding protein Ontology_term=GO:0005102,GO:0005488,GO:0005576,GO:0006810,GO:0007165,GO:0007582,GO:0009628 Dbxref=protein_id:EAT38681
AAEL005793-RA	-2.76255	1.37591e-07	-2.43226	2.99158e-07	-3.22433	2.58156e-08	-3.43198	1.83296e-13	-4.01351	5.70277e-15	-3.98206	6.74855e-15	-2.82239	2.0281e-11	-2.07396	7.61598e-08	-3.37771	2.64815e-13	supercont1.175|VectorBase|1324729|1369695|+|ID=AAEL005793-RA stable_id=AAEL005793-PA.1 Parent=AAEL005793 description=AMP dependent ligase ec_number=5.1.1.11 Ontology_term=GO:0003824,GO:0005488,GO:0006519,GO:0007267,GO:0007275,GO:0007582,GO:0007610,GO:0009058,GO:0009607,GO:0019748,GO:0050789 Dbxref=protein_id:EAT42682
AAEL007828-RA	-2.41731	7.81105e-07	-1.51236	0.000708521	-2.07067	6.43846e-06	-3.42997	2.38947e-14	-2.21171	2.56287e-09	-1.33987	0.00639837	-2.69533	1.02723e-11	-1.96023	9.17995e-08	-1.60506	3.94561e-05	supercont1.285|VectorBase|1123717|1129580|-|ID=AAEL007828-RA stable_id=AAEL007828-PA.1 Parent=AAEL007828 description=palmitoyl-protein thioesterase ec_number=3.1.2.22 Ontology_term=GO:0005764,GO:0006412,GO:0006464,GO:0016787 Dbxref=protein_id:EAT40438
AAEL014817-RA	-3.06885	2.89915e-06	-4.43367	5.34175e-08	-3.28889	1.5024e-06	-3.42542	1.71422e-08	-3.98651	1.23653e-09	-6.67011	3.37e-13	-2.4849	5.38699e-06	-2.94137	2.57844e-07	-2.7632	7.9394e-07	supercont1.1279|VectorBase|107026|115865|-|ID=AAEL014817-RA stable_id=AAEL014817-PA.1 Parent=AAEL014817 description=serine-pyruvate aminotransferase ec_number=2.6.1.51 Ontology_term=GO:0005739,GO:0005777,GO:0005975,GO:0009607,GO:0009628,GO:0016740 Dbxref=protein_id:EAT32945
AAEL002524-RA	-1.36264	0.0134335	-2.32479	1.42839e-06	-2.01964	2.02316e-05	-3.42485	4.20493e-10	-3.41035	4.57241e-10	-1.48983	0.0093674	-2.25717	2.33143e-06	-2.0182	2.47664e-05	-1.43954	0.0167436	supercont1.59|VectorBase|2623273|2623869|+|ID=AAEL002524-RA stable_id=AAEL002524-PA.1 Parent=AAEL002524 description=conserved hypothetical protein Ontology_term=GO:0005529 Dbxref=protein_id:EAT46300
AAEL005218-RA	-1.76822	3.9613e-05	-1.68156	5.08295e-05	-2.54735	1.88455e-07	-3.4238	6.35364e-12	-4.02828	2.08956e-13	-2.53167	6.49214e-09	-2.12757	4.6725e-07	-2.39198	2.57781e-08	-1.98183	2.75054e-06	supercont1.146|VectorBase|76710|112561|+|ID=AAEL005218-RA stable_id=AAEL005218-PA.1 Parent=AAEL005218 description=conserved hypothetical protein Ontology_term=GO:0005886,GO:0007028,GO:0007049,GO:0007275,GO:0009653,GO:0016538,GO:0019538 Dbxref=protein_id:EAT43325
AAEL012905-RA	-2.86414	1.04766e-06	-2.1622	1.44365e-05	-1.41314	0.0145854	-3.42337	3.14397e-07	-3.21902	8.2249e-07	-2.82201	6.45213e-06	-2.67935	1.44808e-05	-2.23395	0.000233346	-1.58684	0.0244797	supercont1.757|VectorBase|207131|233748|+|ID=AAEL012905-RA stable_id=AAEL012905-PA.1 Parent=AAEL012905 description=conserved hypothetical protein Ontology_term=GO:0000003,GO:0004872,GO:0005102,GO:0005509,GO:0005515,GO:0005622,GO:0005623,GO:0005634,GO:0005886,GO:0006350,GO:0006950,GO:0007049,GO:0007165,GO:0007267,GO:0007275,GO:0007582,GO:0007610,GO:0008219,GO:0008283,GO:0009607,GO:0009653,GO:00097…
AAEL011193-RA	-3.068	2.88776e-08	-1.33099	0.00717288	-1.85716	2.1681e-05	-3.42149	6.27194e-16	-2.50476	2.89449e-12	-2.09904	6.86468e-10	-2.50447	2.90454e-12	-1.99555	3.58606e-09	-1.82059	7.8286e-08	supercont1.550|VectorBase|16016|53853|-|ID=AAEL011193-RA stable_id=AAEL011193-PA.1 Parent=AAEL011193 description=steroid dehydrogenase ec_number=1.1.1.62 Ontology_term=GO:0003824,GO:0006629 Dbxref=protein_id:EAT36749
AAEL008310-RA	-1.22876	0.058164	-1.25536	0.02912	-1.57844	0.000495082	-3.41724	4.96532e-09	-8.2969	2.64877e-15	-2.25522	1.28773e-05	-3.7073	1.12519e-09	-3.45353	4.0895e-09	-3.20494	1.62799e-08	supercont1.313|VectorBase|509436|512807|-|ID=AAEL008310-RA stable_id=AAEL008310-PA.1 Parent=AAEL008310 description=hypothetical protein Dbxref=protein_id:EAT39922
AAEL005738-RA	-1.92159	1.19543e-06	-1.61016	1.71336e-05	-1.72919	8.0552e-06	-3.41508	8.43269e-14	-3.07429	1.04593e-12	-1.52138	0.000310694	-2.03181	7.20878e-08	-1.74104	6.52969e-06	-1.32123	0.011926	supercont1.172|VectorBase|970996|1033309|+|ID=AAEL005738-RA stable_id=AAEL005738-PA.1 Parent=AAEL005738 description=yellow protein precursor Dbxref=protein_id:EAT42756
AAEL015058-RA	-2.06422	0.00470582	1.01656	0.935526	-1.02961	0.893023	-3.41433	1.93701e-06	-2.61543	8.27325e-05	-1.68848	0.0208233	-1.62946	0.0304337	-1.14653	0.532015	-1.1759	0.45946	supercont1.1433|VectorBase|78224|96522|+|ID=AAEL015058-RA stable_id=AAEL015058-PA.1 Parent=AAEL015058 description=conserved hypothetical protein Ontology_term=GO:0003779,GO:0005198,GO:0007010 Dbxref=protein_id:EAT32720
AAEL012086-RA	-1.50535	7.80283e-06	-1.23696	0.00163688	-2.02806	1.53955e-08	-3.41252	3.16743e-16	-7.57409	2.83583e-23	-1.65559	1.33007e-06	-1.52096	2.63931e-05	-2.01487	1.47529e-09	-1.52771	2.2611e-05	supercont1.653|VectorBase|175943|177754|-|ID=AAEL012086-RA stable_id=AAEL012086-PA.1 Parent=AAEL012086 description=hypothetical protein Dbxref=protein_id:EAT35768
AAEL001499-RA	-1.90277	0.000228708	-2.15965	2.1953e-05	-1.81077	0.000457374	-3.40798	2.31618e-09	-2.95548	3.55872e-08	-2.76117	1.34508e-07	-2.12287	2.41773e-05	-2.04163	5.175e-05	-1.45285	0.0215091	supercont1.34|VectorBase|2135566|2155565|+|ID=AAEL001499-RA stable_id=AAEL001499-PA.1 Parent=AAEL001499 description=conserved hypothetical protein Dbxref=protein_id:EAT47395
AAEL010792-RA	-1.2758	0.187595	-1.48844	0.0304183	-2.04118	0.00131131	-3.40697	0.000645767	-1.65665	0.132637	-1.3453	0.371954	-2.91021	0.00246476	-2.12126	0.0278502	1.53991	0.196524	supercont1.508|VectorBase|792936|858588|+|ID=AAEL010792-RA stable_id=AAEL010792-PA.1 Parent=AAEL010792 description=conserved hypothetical protein Ontology_term=GO:0005509,GO:0005783,GO:0016787 Dbxref=protein_id:EAT37201
AAEL005345-RA	-1.21588	0.381335	-1.69549	0.0213328	-1.49796	0.083679	-3.40664	2.73262e-05	-3.21854	5.36199e-05	-2.08191	0.00676416	-1.771	0.0313615	-2.62482	0.000566636	-2.76177	0.000318378	supercont1.152|VectorBase|864908|870739|-|ID=AAEL005345-RA stable_id=AAEL005345-PA.1 Parent=AAEL005345 description=transcription factor castor (protein ming) Ontology_term=GO:0003676,GO:0005634,GO:0008270 Dbxref=protein_id:EAT43176
AAEL014612-RA	-1.91428	0.000344594	-1.4566	0.0107627	-1.75175	0.00114727	-3.40363	1.39414e-08	-3.97507	9.1702e-10	-2.86418	3.14232e-07	-1.7781	0.0015592	-2.2014	3.82284e-05	-3.32005	2.17322e-08	supercont1.1188|VectorBase|105590|107119|-|ID=AAEL014612-RA stable_id=AAEL014612-PA.1 Parent=AAEL014612 description=cytochrome P450 ec_number=5.3.99.5 Ontology_term=GO:0003824,GO:0005489,GO:0005623,GO:0006118 Dbxref=protein_id:EAT33132
AAEL009920-RA	-1.92479	0.000294537	-1.80125	0.000415447	-1.79577	0.000753748	-3.39129	2.45221e-07	-2.60101	1.68686e-05	-2.4872	3.4202e-05	-2.46624	3.9073e-05	-2.12161	0.00039796	-1.25443	0.247029	supercont1.438|VectorBase|676429|692524|+|ID=AAEL009920-RA stable_id=AAEL009920-PA.1 Parent=AAEL009920 description=conserved hypothetical protein Dbxref=protein_id:EAT38150
AAEL001272-RA	-1.70444	3.19435e-05	-2.20335	2.20364e-07	-1.68238	4.08118e-05	-3.39072	2.42181e-15	-2.46087	1.32017e-11	-1.64045	5.2571e-06	-3.21091	9.41685e-15	-2.81519	2.96886e-13	-1.61277	9.24038e-06	supercont1.28|VectorBase|2008130|2021021|+|ID=AAEL001272-RA stable_id=AAEL001272-PA.1 Parent=AAEL001272 description=hypothetical protein Ontology_term=GO:0004872,GO:0005216,GO:0005623,GO:0005886,GO:0006811,GO:0043234 Dbxref=protein_id:EAT47625
AAEL009032-RA	-1.05351	0.446875	-1.36216	0.000255626	-1.8483	4.46116e-07	-3.39021	7.09761e-18	-2.75968	2.11623e-15	-1.37849	0.000174453	-2.4983	4.43451e-14	-2.00276	8.15874e-11	-1.27182	0.00340571	supercont1.363|VectorBase|636519|711866|+|ID=AAEL009032-RA stable_id=AAEL009032-PA.1 Parent=AAEL009032 description=conserved hypothetical protein Ontology_term=GO:0005215,GO:0005622,GO:0006810 Dbxref=protein_id:EAT39147
AAEL010764-RA	-1.10527	0.0914974	1.04182	0.440108	-2.29231	1.26048e-09	-3.38022	4.82235e-17	-4.04813	6.06695e-19	-1.96558	6.78831e-10	1.03113	0.70838	-1.50622	1.3383e-05	-1.28432	0.00397479	supercont1.507|VectorBase|569856|582271|+|ID=AAEL010764-RA stable_id=AAEL010764-PA.1 Parent=AAEL010764 description=aldehyde dehydrogenase ec_number=2.1.2.9 Ontology_term=GO:0003824,GO:0005488,GO:0005737,GO:0006519,GO:0008152,GO:0009056,GO:0009058,GO:0016740 Dbxref=protein_id:EAT37219
AAEL012722-RA	-1.30749	0.0810251	-1.3017	0.0681948	-2.12963	0.000135844	-3.35656	6.7894e-05	-1.88359	0.0241237	-2.12877	0.00797199	-2.42492	0.00222379	-1.76751	0.0411535	-2.39966	0.0024721	supercont1.729|VectorBase|41998|43051|+|ID=AAEL012722-RA stable_id=AAEL012722-PA.1 Parent=AAEL012722 description=conserved hypothetical protein Dbxref=protein_id:EAT35086
AAEL005376-RA	-5.09189	9.67465e-06	-2.1437	0.00395827	-2.44715	0.00206273	-3.34728	4.2346e-05	-3.71697	1.23794e-05	-1.495	0.129692	-3.61396	1.72413e-05	-2.31491	0.00259408	-1.4112	0.192422	supercont1.154|VectorBase|392714|395663|+|ID=AAEL005376-RA stable_id=AAEL005376-PA.1 Parent=AAEL005376 description=predicted protein Dbxref=protein_id:EAT43146
AAEL012949-RA	-2.36953	2.82189e-07	-1.45196	0.000661173	-1.66648	7.36942e-05	-3.34469	1.01301e-10	-2.11277	2.663e-06	-1.45687	0.00818973	-2.28074	4.62306e-07	-1.76687	0.000151562	-2.16559	1.51278e-06	supercont1.766|VectorBase|213964|222552|-|ID=AAEL012949-RA stable_id=AAEL012949-PA.1 Parent=AAEL012949 description=transferrin Ontology_term=GO:0005215,GO:0005488,GO:0005576,GO:0006811,GO:0009607,GO:0019725 Dbxref=protein_id:EAT34844
AAEL015391-RA	-2.55904	8.25353e-07	-2.62479	2.85459e-07	-3.36708	4.24908e-08	-3.34186	1.0727e-07	-3.12854	3.23936e-07	-1.69143	0.00666928	-2.60313	7.17476e-06	-1.97588	0.000655912	-1.20088	0.322617	supercont1.2028|VectorBase|7593|9430|+|ID=AAEL015391-RA stable_id=AAEL015391-PA.1 Parent=AAEL015391 description=gamma glutamyl transpeptidases ec_number=2.3.2.2 Ontology_term=GO:0006464,GO:0006519,GO:0006629,GO:0008233,GO:0016740,GO:0019538
AAEL002738-RA	-3.40157	9.08598e-05	-1.69678	0.0232445	-3.91877	3.15363e-05	-3.34026	0.000442869	-3.42854	0.0003475	-1.21279	0.540024	-2.77771	0.00233305	-3.56137	0.000243399	-3.42836	0.000347669	supercont1.66|VectorBase|2221315|2239748|+|ID=AAEL002738-RA stable_id=AAEL002738-PA.1 Parent=AAEL002738 description=synaptic vesicle protein ec_number=6.1.1.9 Ontology_term=GO:0005215,GO:0005623,GO:0005975,GO:0006810,GO:0007267,GO:0007582 Dbxref=protein_id:EAT46035
AAEL011566-RA	-3.03185	1.20577e-08	-1.64239	4.40005e-05	-2.68608	4.81334e-08	-3.33689	2.11511e-13	-3.71865	1.77353e-14	-5.05267	3.06239e-17	-2.04432	7.92326e-08	-1.65989	3.17098e-05	-2.83325	1.14776e-11	supercont1.590|VectorBase|427403|441176|+|ID=AAEL011566-RA stable_id=AAEL011566-PA.1 Parent=AAEL011566 description=cell adhesion molecule Dbxref=protein_id:EAT36338
AAEL005569-RA	-1.60336	0.000263838	-1.95993	4.20652e-06	-2.21345	1.42035e-06	-3.33505	4.94736e-11	-2.97084	6.0683e-10	-1.54748	0.00191419	-2.5527	1.86748e-08	-2.92346	8.66443e-10	-1.79557	7.0756e-05	supercont1.163|VectorBase|934395|938155|-|ID=AAEL005569-RA stable_id=AAEL005569-PA.1 Parent=AAEL005569 description=hypothetical protein Dbxref=protein_id:EAT42932
AAEL004058-RA	-2.60774	1.97753e-07	-2.07053	2.08405e-06	-2.31386	9.03396e-07	-3.33487	9.23339e-08	-2.27761	5.87384e-05	-1.63746	0.00982617	-3.60278	2.53059e-08	-2.35479	3.3657e-05	-1.31991	0.133627	supercont1.106|VectorBase|2366167|2377836|+|ID=AAEL004058-RA stable_id=AAEL004058-PA.1 Parent=AAEL004058 description=hypothetical protein Dbxref=protein_id:EAT44602
AAEL010943-RA	-2.37759	7.16329e-08	-1.63422	1.8248e-05	-2.23752	1.67659e-07	-3.3332	2.66938e-12	-2.32773	1.58738e-08	-1.94578	1.72166e-06	-2.7354	2.76876e-10	-2.00768	7.53629e-07	-1.75943	2.42934e-05	supercont1.524|VectorBase|631599|643011|-|ID=AAEL010943-RA stable_id=AAEL010943-PA.1 Parent=AAEL010943 description=conserved hypothetical protein Dbxref=protein_id:EAT37012
AAEL014372-RA	-2.31241	0.000437873	1.18814	0.323251	-1.91189	0.00316689	-3.33308	4.41891e-07	-3.34672	4.1448e-07	-9.63965	1.09902e-13	-2.61673	1.96671e-05	-1.08283	0.686913	-3.66438	1.0051e-07	supercont1.1093|VectorBase|208250|209654|-|ID=AAEL014372-RA stable_id=AAEL014372-PA.1 Parent=AAEL014372 description=juvenile hormone-inducible protein, putative Ontology_term=GO:0005554 Dbxref=protein_id:EAT33347
AAEL015057-RA	-3.61551	1.66341e-08	-2.41228	6.34832e-07	-1.8035	8.45073e-05	-3.32759	2.23836e-06	-2.75811	3.2903e-05	-2.2594	0.000522434	-2.28869	0.000439207	-1.96993	0.00311331	-1.87349	0.00578113	supercont1.1433|VectorBase|39586|43794|+|ID=AAEL015057-RA stable_id=AAEL015057-PA.1 Parent=AAEL015057 description=hypothetical protein Ontology_term=GO:0003779,GO:0005198,GO:0007010 Dbxref=protein_id:EAT32719
AAEL003183-RA	-2.11389	4.03534e-05	-2.24218	9.50742e-06	-1.72429	0.000703712	-3.32688	1.4718e-06	-3.13465	3.53917e-06	-1.8202	0.00686266	-3.07069	4.79492e-06	-2.36429	0.000211725	-2.16444	0.000721048	supercont1.81|VectorBase|2370792|2382921|+|ID=AAEL003183-RA stable_id=AAEL003183-PA.1 Parent=AAEL003183 description=oxidoreductase ec_number=1.1.1.5 Ontology_term=GO:0003824,GO:0008152 Dbxref=protein_id:EAT45536
AAEL003614-RA	-1.59251	0.00110382	-1.46125	0.00304016	-2.74994	5.58177e-07	-3.32668	2.62258e-13	-4.01793	3.79102e-15	-3.08888	1.54126e-12	-1.67353	2.70443e-05	-1.74781	7.83516e-06	-2.01928	1.24738e-07	supercont1.93|VectorBase|1765882|1778770|-|ID=AAEL003614-RA stable_id=AAEL003614-PA.1 Parent=AAEL003614 description=clip-domain serine protease, putative ec_number=3.4.21.4 Ontology_term=GO:0008233,GO:0019538,GO:0030234 Dbxref=protein_id:EAT45081
AAEL004575-RA	-2.64268	2.63002e-08	-2.05637	3.96788e-07	-1.68389	2.69402e-05	-3.32582	1.25556e-16	-4.38958	1.72735e-19	-1.71402	1.44211e-07	-2.9548	2.93442e-15	-3.01155	1.74058e-15	-2.53773	2.40102e-13	supercont1.123|VectorBase|1955367|1995494|-|ID=AAEL004575-RA stable_id=AAEL004575-PA.1 Parent=AAEL004575 description=beta-galactosidase ec_number=3.2.1.23 Ontology_term=GO:0005764,GO:0005941,GO:0005975,GO:0007275,GO:0008219,GO:0016787 Dbxref=protein_id:EAT44046
AAEL014551-RA	-1.9375	5.20154e-06	-2.53011	5.29239e-08	-3.93674	1.05554e-09	-3.32471	3.04102e-12	-4.71748	2.01707e-15	-2.30391	2.19166e-08	-1.77276	2.07659e-05	-2.95214	4.73703e-11	-2.01637	7.06688e-07	supercont1.1161|VectorBase|100527|118409|-|ID=AAEL014551-RA stable_id=AAEL014551-PA.1 Parent=AAEL014551 description=triacylglycerol lipase, pancreatic ec_number=3.1.1.3 Ontology_term=GO:0006629,GO:0016787 Dbxref=protein_id:EAT33187
AAEL002582-RA	-2.22561	2.7266e-07	-1.50556	0.000150273	-2.77714	1.52867e-08	-3.3206	5.92842e-11	-4.45909	1.57279e-13	-2.1441	1.17539e-06	-1.91525	1.66385e-05	-1.95492	1.03027e-05	-2.57015	1.72113e-08	supercont1.61|VectorBase|1040608|1056762|+|ID=AAEL002582-RA stable_id=AAEL002582-PA.1 Parent=AAEL002582 description=coagulation factor X, putative ec_number=3.4.21.59 Ontology_term=GO:0004252,GO:0006508 Dbxref=protein_id:EAT46189
AAEL014140-RA	-1.66359	0.000521394	-1.55542	0.00095714	-2.60034	1.0192e-06	-3.31871	2.30046e-05	-3.94823	2.65901e-06	-1.59926	0.0651374	-2.01501	0.00739971	-2.05968	0.00588918	-1.32006	0.268009	supercont1.1016|VectorBase|231074|241575|+|ID=AAEL014140-RA stable_id=AAEL014140-PA.1 Parent=AAEL014140 description=serine protease ec_number=3.4.21.4 Ontology_term=GO:0008233,GO:0019538,GO:0030234 Dbxref=protein_id:EAT33588
AAEL002512-RA	-2.34827	1.09365e-07	1.10765	0.204198	-1.42267	0.000846845	-3.31552	3.80453e-10	-1.89738	5.90728e-05	-1.86928	8.12167e-05	-2.50608	1.38848e-07	-1.60193	0.00192379	-1.23996	0.135348	supercont1.59|VectorBase|150003|152944|+|ID=AAEL002512-RA stable_id=AAEL002512-PA.1 Parent=AAEL002512 description=conserved hypothetical protein Dbxref=protein_id:EAT46264
AAEL011624-RB	-3.36429	2.72501e-09	-1.08576	0.32246	-2.57469	5.50015e-08	-3.31438	1.25303e-15	-1.79288	1.23561e-07	-2.29669	3.65025e-11	-2.48707	3.25935e-12	-1.94289	8.09303e-09	-1.50374	5.27865e-05	supercont1.595|VectorBase|609027|609980|-|ID=AAEL011624-RB stable_id=AAEL011624-PB.1 Parent=AAEL011624 description=granzyme A precursor, putative ec_number=3.4.21.4 Ontology_term=GO:0000003,GO:0005576,GO:0006464,GO:0007165,GO:0007275,GO:0008233,GO:0019538,GO:0030154 Dbxref=protein_id:EAT36277
AAEL011408-RA	-2.08942	1.1914e-07	-1.32317	0.00102231	-1.76479	2.27621e-06	-3.31186	5.38074e-13	-6.74172	3.94374e-19	-1.97343	3.66233e-07	-1.54569	0.000322185	-1.61413	0.000100177	-1.66143	4.53399e-05	supercont1.577|VectorBase|374029|374913|-|ID=AAEL011408-RA stable_id=AAEL011408-PA.1 Parent=AAEL011408 description=galactose-specific C-type lectin, putative Ontology_term=GO:0005529 Dbxref=protein_id:EAT36513
AAEL001899-RA	-2.02441	2.02589e-05	-2.28343	1.88093e-06	-2.97935	1.69546e-07	-3.31126	1.84376e-09	-2.40182	1.16892e-06	-1.30111	0.0883545	-3.84853	1.04749e-10	-2.8175	4.53342e-08	-1.00287	0.984874	supercont1.45|VectorBase|381999|383699|-|ID=AAEL001899-RA stable_id=AAEL001899-PA.1 Parent=AAEL001899 description=juvenile hormone-inducible protein, putative Ontology_term=GO:0005554 Dbxref=protein_id:EAT46941
AAEL007420-RA	-1.10191	0.34274	-1.04797	0.619679	-1.49983	0.00121774	-3.30542	9.39551e-16	-9.57977	9.33252e-25	-2.99016	1.28284e-14	-2.64207	4.01741e-13	-2.04734	1.08123e-09	-3.06778	6.48093e-15	supercont1.255|VectorBase|1148671|1150423|+|ID=AAEL007420-RA stable_id=AAEL007420-PA.1 Parent=AAEL007420 description=antithrombin, putative Ontology_term=GO:0004867 Dbxref=protein_id:EAT40887
AAEL001855-RA	-7.05575	8.86355e-10	-2.18162	1.62275e-05	-1.94612	0.000144265	-3.30125	1.9197e-08	-1.98737	0.000207185	1.15486	0.392573	-2.71849	6.72336e-07	-1.9429	0.000308668	-1.95653	0.000273018	supercont1.44|VectorBase|516785|518092|+|ID=AAEL001855-RA stable_id=AAEL001855-PA.1 Parent=AAEL001855 description=zinc carboxypeptidase ec_number=3.4.17.2 Ontology_term=GO:0008233,GO:0019538 Dbxref=protein_id:EAT46986
AAEL004591-RB	-1.38896	0.000148728	-1.12062	0.072135	-1.17487	0.0224134	-3.30003	3.07634e-15	-3.61222	3.38119e-16	-1.28174	0.0100318	-1.8487	7.46101e-08	-1.91793	2.20715e-08	-1.54869	2.84922e-05	supercont1.124|VectorBase|122369|123303|-|ID=AAEL004591-RB stable_id=AAEL004591-PB.1 Parent=AAEL004591 description=hypothetical protein Dbxref=protein_id:EAT43993
AAEL011822-RA	-1.9107	0.0108906	-1.19897	0.39007	-1.76076	0.0222928	-3.29847	2.47819e-09	-1.67776	0.00161221	-1.63118	0.00267774	-2.0395	3.76701e-05	-1.05711	0.716415	-1.78757	0.000495195	supercont1.617|VectorBase|705888|707819|-|ID=AAEL011822-RA stable_id=AAEL011822-PA.1 Parent=AAEL011822 description=gamma glutamyl transpeptidases ec_number=2.3.2.2 Ontology_term=GO:0006464,GO:0006519,GO:0006629,GO:0008233,GO:0016740,GO:0019538 Dbxref=protein_id:EAT36068
AAEL012475-RA	-1.1774	0.110497	-1.40357	0.00220534	-1.86503	1.89479e-05	-3.29503	1.55426e-05	-3.23434	1.97066e-05	-2.57312	0.000344487	-1.73054	0.0276954	-2.00528	0.0061459	-1.8008	0.0187796	supercont1.701|VectorBase|521233|540487|+|ID=AAEL012475-RA stable_id=AAEL012475-PA.1 Parent=AAEL012475 description=jnk/sapk-associated protein Ontology_term=GO:0005623,GO:0005794,GO:0005856,GO:0006810,GO:0007010,GO:0007165,GO:0008092,GO:0016023,GO:0030234,GO:0043234 Dbxref=protein_id:EAT35356
AAEL004220-RA	1.05599	0.601231	1.09726	0.34712	-1.30387	0.0216988	-3.29414	1.06478e-13	-2.51126	1.1147e-10	-1.33492	0.00802921	-1.76593	2.99661e-06	-1.48596	0.000468449	-1.21017	0.0720297	supercont1.110|VectorBase|1026774|1027431|-|ID=AAEL004220-RA stable_id=AAEL004220-PA.1 Parent=AAEL004220 description=hypothetical protein Dbxref=protein_id:EAT44408
AAEL007905-RA	-1.40367	0.0100622	-2.26279	3.16926e-06	-1.82716	0.000132167	-3.29175	4.89064e-12	-4.45992	7.98544e-15	-4.14202	3.52943e-14	-1.94842	2.04887e-06	-2.18616	1.02824e-07	-2.65482	7.68935e-10	supercont1.288|VectorBase|252007|252525|+|ID=AAEL007905-RA stable_id=AAEL007905-PA.1 Parent=AAEL007905 description=hypothetical protein Dbxref=protein_id:EAT40347
AAEL000762-RA	-1.2937	0.0685919	1.00194	0.987419	-1.97315	0.000159218	-3.29101	1.02621e-08	-1.78779	0.00094308	-1.01819	0.911605	-2.50198	1.81965e-06	-1.73419	0.00159794	-1.82891	0.000631857	supercont1.16|VectorBase|189863|197645|+|ID=AAEL000762-RA stable_id=AAEL000762-PA.1 Parent=AAEL000762 description=lumican, putative Dbxref=protein_id:EAT48143
AAEL004591-RC	-1.23021	0.0165093	-1.12912	0.108329	-1.20439	0.0282054	-3.291	2.2764e-12	-4.06423	2.27727e-14	-1.22588	0.0844227	-1.56912	0.000374481	-1.57472	0.000342209	-1.37844	0.00823642	supercont1.124|VectorBase|121410|123303|-|ID=AAEL004591-RC stable_id=AAEL004591-PC.1 Parent=AAEL004591 description=hypothetical protein Dbxref=protein_id:EAT43992
AAEL007108-RA	1.09179	0.561481	1.51498	0.00999924	-1.49412	0.0173829	-3.28853	3.42051e-07	-2.7219	7.18162e-06	-2.08371	0.000476088	-1.61254	0.0170783	-1.54305	0.0292746	-1.96165	0.00116881	supercont1.236|VectorBase|974033|974617|+|ID=AAEL007108-RA stable_id=AAEL007108-PA.1 Parent=AAEL007108 description=hypothetical protein Dbxref=protein_id:EAT41231
AAEL014382-RA	-1.38992	0.00396183	-1.44563	0.0010759	-1.98069	6.43001e-06	-3.28586	5.98703e-08	-5.44255	1.44421e-11	-3.34044	4.49973e-08	-1.84204	0.00128521	-1.78391	0.0021319	-3.03482	2.39397e-07	supercont1.1095|VectorBase|203588|204377|+|ID=AAEL014382-RA stable_id=AAEL014382-PA.1 Parent=AAEL014382 description=galactose-specific C-type lectin, putative Ontology_term=GO:0005529 Dbxref=protein_id:EAT33333
AAEL002204-RA	-4.15457	7.26269e-07	-1.92572	0.000781444	-3.6115	2.29323e-06	-3.28109	9.24017e-11	-5.28087	8.73428e-15	-2.62573	1.24317e-08	-1.60611	0.000966449	-1.58927	0.00120962	-2.95551	8.83787e-10	supercont1.51|VectorBase|1509029|1516362|-|ID=AAEL002204-RA stable_id=AAEL002204-PA.1 Parent=AAEL002204 description=fatty acid synthase ec_number=2.3.1.41 Ontology_term=GO:0003824,GO:0005488,GO:0006629,GO:0009058,GO:0016740,GO:0016787 Dbxref=protein_id:EAT46626
AAEL014300-RA	-2.86712	4.68674e-06	-1.66544	0.00193986	-1.33589	0.0606171	-3.27941	3.13688e-10	-3.67556	3.11872e-11	-2.60304	4.28405e-08	-3.70242	2.69922e-11	-2.13236	3.54191e-06	-2.06322	7.36425e-06	supercont1.1063|VectorBase|235421|235832|+|ID=AAEL014300-RA stable_id=AAEL014300-PA.1 Parent=AAEL014300 description=hypothetical protein Dbxref=protein_id:EAT33426
AAEL003128-RA	-1.48586	0.00013578	-1.33876	0.00103624	-2.59692	9.12107e-09	-3.27936	4.48414e-12	-3.40043	1.9861e-12	-5.97506	2.84189e-17	-1.56798	0.000488563	-1.85406	6.734e-06	-4.09171	3.76596e-14	supercont1.79|VectorBase|1691329|1693030|+|ID=AAEL003128-RA stable_id=AAEL003128-PA.1 Parent=AAEL003128 description=conserved hypothetical protein Dbxref=protein_id:EAT45599
AAEL003760-RA	-1.13753	0.448538	-2.19314	0.000206349	-2.85363	2.49375e-05	-3.27597	1.2155e-11	-5.56908	3.05975e-16	-4.44016	2.11613e-14	-2.1796	2.02317e-07	-3.23653	1.59194e-11	-3.3945	5.54859e-12	supercont1.96|VectorBase|2267353|2267879|+|ID=AAEL003760-RA stable_id=AAEL003760-PA.1 Parent=AAEL003760 description=conserved hypothetical protein Dbxref=protein_id:EAT44942
AAEL009952-RA	1.27165	0.138039	2.34728	4.45546e-05	1.80851	0.00183889	-3.27417	0.000177921	-1.58527	0.113176	-1.77183	0.0513405	-1.37778	0.266236	1.79394	0.0467422	1.31731	0.337952	supercont1.441|VectorBase|1007374|1008700|+|ID=AAEL009952-RA stable_id=AAEL009952-PA.1 Parent=AAEL009952 description=hypothetical protein Dbxref=protein_id:EAT38122
AAEL015465-RA	-1.7659	3.81067e-05	-1.39648	0.00209713	-2.83294	4.95655e-08	-3.27393	2.10548e-15	-5.3392	3.98983e-20	-3.07628	1.0477e-14	-1.63437	3.39521e-06	-1.59248	8.27479e-06	-1.67887	1.34858e-06	supercont1.2462|VectorBase|9230|9927|+|ID=AAEL015465-RA stable_id=AAEL015465-PA.1 Parent=AAEL015465 description=clip-domain serine protease, putative ec_number=3.4.21.22 Ontology_term=GO:0008233,GO:0019538,GO:0030234
AAEL012005-RA	-1.26848	0.315771	1.1186	0.607938	-1.22205	0.3949	-3.27328	0.0052054	-2.85657	0.0123787	-3.38054	0.00420996	-1.45966	0.349003	-1.45213	0.355561	1.03607	0.929643	supercont1.643|VectorBase|538892|540523|+|ID=AAEL012005-RA stable_id=AAEL012005-PA.1 Parent=AAEL012005 description=conserved hypothetical protein Ontology_term=GO:0031072 Dbxref=protein_id:EAT35861
AAEL001306-RA	-2.57952	4.31072e-09	-1.21092	0.011235	-1.44063	0.000152046	-3.27134	1.08702e-14	-3.42137	3.61396e-15	-1.98861	1.46708e-08	-2.58049	5.85475e-12	-2.30434	1.56582e-10	-1.62647	9.71502e-06	supercont1.29|VectorBase|2978706|2994212|+|ID=AAEL001306-RA stable_id=AAEL001306-PA.1 Parent=AAEL001306 description=conserved hypothetical protein Dbxref=protein_id:EAT47594
AAEL013435-RA	-1.33765	0.212342	-1.14798	0.517586	-1.04928	0.831689	-3.26958	0.00258874	-2.30967	0.0281206	-1.45983	0.30803	-1.87263	0.0950128	-1.46024	0.307675	1.3066	0.469555	supercont1.845|VectorBase|233732|239542|+|ID=AAEL013435-RA stable_id=AAEL013435-PA.1 Parent=AAEL013435 description=secreted polypeptide, putative Dbxref=protein_id:EAT34306
AAEL006248-RA	-1.23285	0.0150068	1.15221	0.0637251	-1.802	2.64506e-06	-3.26888	5.17494e-10	-4.94412	1.93444e-13	-2.11243	5.856e-06	-1.50168	0.00656367	-1.65575	0.00100976	-1.56262	0.00312609	supercont1.197|VectorBase|189316|190819|+|ID=AAEL006248-RA stable_id=AAEL006248-PA.1 Parent=AAEL006248 description=p37NB protein, putative Dbxref=protein_id:EAT42181
AAEL006201-RA	-1.73375	1.85905e-07	-1.34546	6.72541e-05	-1.34425	0.000129279	-3.26791	3.946e-17	-2.03027	9.15984e-11	-1.18592	0.036603	-2.91472	8.9819e-16	-2.12841	1.74305e-11	-1.40386	0.000117656	supercont1.194|VectorBase|996466|999261|+|ID=AAEL006201-RA stable_id=AAEL006201-PA.1 Parent=AAEL006201 description=hypothetical protein Ontology_term=GO:0005576,GO:0006030,GO:0008061 Dbxref=protein_id:EAT42245
AAEL005903-RA	-3.02975	5.80529e-07	-1.76125	0.000275676	-2.1933	2.3527e-05	-3.26758	7.86556e-08	-4.58952	2.66911e-10	-4.65363	2.13466e-10	-2.30203	3.45677e-05	-2.48648	9.11571e-06	-2.95048	4.61645e-07	supercont1.179|VectorBase|743889|766655|+|ID=AAEL005903-RA stable_id=AAEL005903-PA.1 Parent=AAEL005903 description=UDP-glucuronosyltransferase, putative ec_number=2.4.1.17 Ontology_term=GO:0008152,GO:0016758 Dbxref=protein_id:EAT42574
AAEL014302-RA	-2.02441	3.2186e-05	-2.18465	5.63378e-06	-1.74183	0.000301403	-3.26737	2.86807e-08	-5.23696	9.24565e-12	-3.38968	1.48601e-08	-2.81612	4.24462e-07	-2.1499	5.81428e-05	-1.3714	0.0683294	supercont1.1064|VectorBase|199762|221590|-|ID=AAEL014302-RA stable_id=AAEL014302-PA.1 Parent=AAEL014302 description=conserved hypothetical protein Ontology_term=GO:0003824 Dbxref=protein_id:EAT33424
AAEL013239-RA	-3.14378	1.74259e-05	-1.9564	0.00118978	-2.51664	0.000141444	-3.26418	8.22393e-10	-4.46904	1.96718e-12	-6.64649	2.30325e-15	-2.17505	4.19524e-06	-1.58137	0.00291225	-2.63662	6.8497e-08	supercont1.810|VectorBase|78929|143663|-|ID=AAEL013239-RA stable_id=AAEL013239-PA.1 Parent=AAEL013239 description=bone morphogenetic protein ec_number=3.4.24.19 Ontology_term=GO:0005488,GO:0005509,GO:0007275,GO:0008233,GO:0019538 Dbxref=protein_id:EAT34525
AAEL001414-RB	1.05343	0.460441	1.0799	0.2516	-1.08313	0.264455	-3.26329	1.19269e-20	-4.68433	1.53697e-24	-1.41905	1.54096e-06	-1.57381	8.78288e-09	-1.70574	1.88554e-10	-1.04145	0.509457	supercont1.32|VectorBase|439866|441467|-|ID=AAEL001414-RB stable_id=AAEL001414-PB.1 Parent=AAEL001414 description=conserved hypothetical protein Dbxref=protein_id:EAT47454
AAEL012639-RA	-3.5566	2.23327e-06	-2.77233	1.12862e-05	-3.10157	7.6154e-06	-3.25901	5.70498e-09	-3.66179	6.39363e-10	-2.07278	3.98617e-05	-3.01161	2.59749e-08	-3.49928	1.48865e-09	-3.63934	7.16513e-10	supercont1.721|VectorBase|95030|95641|+|ID=AAEL012639-RA stable_id=AAEL012639-PA.1 Parent=AAEL012639 description=hypothetical protein Dbxref=protein_id:EAT35163
AAEL006487-RA	-3.45887	4.37177e-05	-1.67412	0.0193408	-1.95139	0.00647508	-3.2573	2.63628e-08	-4.27991	2.18453e-10	-3.95442	8.49331e-10	-2.82187	3.60926e-07	-1.8045	0.0011405	-2.22558	2.83628e-05	supercont1.208|VectorBase|674275|702517|+|ID=AAEL006487-RA stable_id=AAEL006487-PA.1 Parent=AAEL006487 description=sodium/solute symporter Ontology_term=GO:0005215,GO:0005623,GO:0006810,GO:0006811,GO:0008152,GO:0019538 Dbxref=protein_id:EAT41908
AAEL002576-RA	-1.45973	0.00283341	-3.01446	3.69341e-08	-3.96384	5.71928e-09	-3.25633	6.0824e-13	-4.98278	6.84016e-17	-2.74962	3.8417e-11	-1.97426	2.99921e-07	-2.64127	1.07806e-10	-3.01442	3.87897e-12	supercont1.60|VectorBase|1826744|1834068|-|ID=AAEL002576-RA stable_id=AAEL002576-PA.1 Parent=AAEL002576 description=sodium/solute symporter Ontology_term=GO:0005215,GO:0005623,GO:0006810,GO:0006811,GO:0008152,GO:0019538 Dbxref=protein_id:EAT46234
AAEL004969-RA	-1.48185	0.000154673	-1.67064	5.69593e-06	-2.1255	1.63656e-07	-3.25413	3.04908e-09	-4.47104	8.21579e-12	-1.95956	8.07313e-05	-1.25099	0.147663	-1.52657	0.00826665	-1.34585	0.0574543	supercont1.137|VectorBase|1490216|1509987|+|ID=AAEL004969-RA stable_id=AAEL004969-PA.1 Parent=AAEL004969 description=conserved hypothetical protein Ontology_term=GO:0005215,GO:0005615,GO:0006810,GO:0008289 Dbxref=protein_id:EAT43600
AAEL012077-RA	-1.99681	0.000216222	-2.03186	9.35204e-05	-2.22006	5.75445e-05	-3.25078	3.44769e-07	-2.64182	1.00215e-05	-2.45285	3.31403e-05	-1.95598	0.00111207	-2.32044	8.02465e-05	-2.21662	0.000164924	supercont1.652|VectorBase|18804|30339|-|ID=AAEL012077-RA stable_id=AAEL012077-PA.1 Parent=AAEL012077 description=NAD dehydrogenase ec_number=1.5.99.2 Ontology_term=GO:0003824,GO:0005739,GO:0006118,GO:0006519,GO:0016740,GO:0030234,GO:0043234 Dbxref=protein_id:EAT35773
AAEL003091-RA	-2.0043	3.73904e-07	-1.87177	5.67977e-07	-1.8671	1.25736e-06	-3.25069	2.63939e-11	-2.62896	3.38407e-09	-2.33212	6.03268e-08	-3.08948	8.17313e-11	-1.9473	5.12048e-06	-1.48494	0.00306974	supercont1.76|VectorBase|542639|555329|+|ID=AAEL003091-RA stable_id=AAEL003091-PA.1 Parent=AAEL003091 description=glucosyl/glucuronosyl transferases ec_number=2.4.1.17 Ontology_term=GO:0005975,GO:0006629,GO:0009607,GO:0009628,GO:0016740 Dbxref=protein_id:EAT45659
AAEL012831-RA	-4.70143	2.69233e-05	-1.06179	0.797794	-1.45236	0.151932	-3.24494	1.94454e-06	-2.18945	0.000583204	-2.26847	0.000356344	-2.09166	0.00108838	-1.32537	0.183582	-1.77191	0.00918305	supercont1.747|VectorBase|147725|191398|-|ID=AAEL012831-RA stable_id=AAEL012831-PA.1 Parent=AAEL012831 description=bestrophin 2,3,4 Ontology_term=GO:0005554,GO:0006810,GO:0006811 Dbxref=protein_id:EAT34965
AAEL007806-RA	-4.02894	7.31073e-09	-1.94571	1.50496e-05	-1.75784	0.000144065	-3.24452	4.02448e-06	-3.77837	4.63043e-07	-4.04358	1.77431e-07	-2.5378	0.000125945	-1.3845	0.142129	-2.0184	0.00257532	supercont1.283|VectorBase|1173084|1190290|+|ID=AAEL007806-RA stable_id=AAEL007806-PA.1 Parent=AAEL007806 description=conserved hypothetical protein Dbxref=protein_id:EAT40470
AAEL000464-RA	-1.02655	0.824975	-1.1303	0.279794	-1.73219	0.000391738	-3.2424	1.69165e-07	-2.57876	8.07211e-06	-1.31071	0.145972	-1.86812	0.00151985	-1.70555	0.0058183	-1.59565	0.0145809	supercont1.8|VectorBase|3321563|3325135|+|ID=AAEL000464-RA stable_id=AAEL000464-PA.1 Parent=AAEL000464 description=conserved hypothetical protein Dbxref=protein_id:EAT48559
AAEL005673-RA	-1.05468	0.434999	1.04268	0.510441	-1.10405	0.158329	-3.23876	6.1472e-16	-2.62397	2.0398e-13	-1.32374	0.00223872	-1.80556	4.00568e-08	-1.39627	0.000383425	-1.12193	0.18537	supercont1.169|VectorBase|286842|299327|-|ID=AAEL005673-RA stable_id=AAEL005673-PA.1 Parent=AAEL005673 description=serine protease inhibitor, serpin Ontology_term=GO:0006950,GO:0007165,GO:0007275,GO:0009605,GO:0009607,GO:0019748,GO:0030234,GO:0050789 Dbxref=protein_id:EAT42828
AAEL009337-RB	-2.11111	1.08504e-08	-2.14162	3.82237e-09	-2.2338	4.47384e-09	-3.23767	3.46413e-15	-4.32732	3.80735e-18	-2.7966	1.6781e-13	-2.77642	2.05044e-13	-3.46623	6.32189e-16	-2.22391	1.42315e-10	supercont1.390|VectorBase|141616|165789|-|ID=AAEL009337-RB stable_id=AAEL009337-PB.1 Parent=AAEL009337 description=adenylate kinase isoenzyme ec_number=2.7.4.3 Ontology_term=GO:0000166,GO:0005737,GO:0006139,GO:0016301 Dbxref=protein_id:EAT38800
AAEL014227-RA	-1.0319	0.853526	-1.08613	0.60535	-1.84267	0.00285742	-3.2293	1.04304e-06	-3.44551	3.84725e-07	-2.18566	0.000387122	-2.41128	9.0792e-05	-1.77274	0.00690299	-1.62837	0.0197087	supercont1.1044|VectorBase|89041|119497|+|ID=AAEL014227-RA stable_id=AAEL014227-PA.1 Parent=AAEL014227 description=innexin Ontology_term=GO:0005215,GO:0005623,GO:0005886,GO:0007165,GO:0009653,GO:0009790
AAEL009780-RA	-1.67215	0.0020913	-1.40795	0.0173784	-1.88949	0.000387285	-3.22874	9.95054e-13	-3.08574	2.92476e-12	-1.94381	5.67164e-07	-1.85147	2.22541e-06	-1.95794	4.62886e-07	-1.33469	0.0123348	supercont1.428|VectorBase|943285|964495|+|ID=AAEL009780-RA stable_id=AAEL009780-PA.1 Parent=AAEL009780 description=hypothetical protein ec_number=3.4.21.84 Ontology_term=GO:0004252,GO:0006508 Dbxref=protein_id:EAT38325
AAEL009337-RD	-2.18737	1.83832e-07	-2.54983	9.9642e-09	-2.1431	2.49431e-07	-3.22694	3.59444e-11	-4.84675	9.21092e-15	-2.3886	3.80129e-08	-2.45162	2.03078e-08	-3.53286	5.06908e-12	-2.11754	7.17102e-07	supercont1.390|VectorBase|141616|157328|-|ID=AAEL009337-RD stable_id=AAEL009337-PD.1 Parent=AAEL009337 description=adenylate kinase isoenzyme ec_number=2.7.4.3 Ontology_term=GO:0000166,GO:0005737,GO:0006139,GO:0016301 Dbxref=protein_id:EAT38803
AAEL004987-RA	-1.15445	0.102214	-1.07267	0.375181	-1.25693	0.0150439	-3.22626	5.47402e-12	-3.33735	2.53818e-12	-1.28496	0.0382884	-1.89561	3.38251e-06	-1.3886	0.00783894	-1.2565	0.0579481	supercont1.137|VectorBase|693190|705260|-|ID=AAEL004987-RA stable_id=AAEL004987-PA.1 Parent=AAEL004987 description=conserved hypothetical protein Dbxref=protein_id:EAT43581
AAEL014092-RA	-6.10461	7.90671e-11	-2.06766	1.94919e-06	-1.50306	0.000945851	-3.22231	3.66538e-10	-3.02951	1.34191e-09	-3.31715	2.008e-10	-2.40402	2.08947e-07	-1.97733	1.65793e-05	-1.68375	0.000543355	supercont1.1003|VectorBase|278865|294825|+|ID=AAEL014092-RA stable_id=AAEL014092-PA.1 Parent=AAEL014092 description=conserved hypothetical protein Dbxref=protein_id:EAT33634
AAEL007102-RA	-1.43993	0.000140576	-1.26112	0.00314499	-2.3669	1.2099e-08	-3.21245	1.50189e-16	-5.04878	4.12893e-21	-2.64801	3.40976e-14	-1.50937	1.126e-05	-2.13417	3.33462e-11	-2.19455	1.2994e-11	supercont1.236|VectorBase|1006766|1008884|-|ID=AAEL007102-RA stable_id=AAEL007102-PA.1 Parent=AAEL007102 description=trypsin, putative ec_number=3.4.21.1 Ontology_term=GO:0004252,GO:0006508 Dbxref=protein_id:EAT41234
AAEL000132-RA	-1.91403	0.0997628	-2.09574	0.0500894	-1.23659	0.571995	-3.20954	0.021994	-3.67601	0.0112351	-1.39688	0.496981	-2.1707	0.12031	-5.01148	0.0021339	-1.8776	0.204113	supercont1.2|VectorBase|4945066|4947280|-|ID=AAEL000132-RA stable_id=AAEL000132-PA.1 Parent=AAEL000132 description=AMP dependent coa ligase ec_number=1.13.12.7 Ontology_term=GO:0003824,GO:0006629,GO:0009058,GO:0016740 Dbxref=protein_id:EAT48872
AAEL002492-RA	-3.31388	0.00129533	-1.01614	0.954448	-1.55434	0.156797	-3.20952	2.11909e-05	-5.46021	2.32586e-08	-4.67242	1.68836e-07	-1.55605	0.072083	-1.00491	0.983751	-2.50353	0.000471149	supercont1.58|VectorBase|1330458|1330924|-|ID=AAEL002492-RA stable_id=AAEL002492-PA.1 Parent=AAEL002492 description=hypothetical protein Ontology_term=GO:0005576,GO:0006030,GO:0008061 Dbxref=protein_id:EAT46327
AAEL012694-RA	-2.08971	7.49058e-05	-2.18692	2.16157e-05	-1.73099	0.000980046	-3.20793	8.96271e-11	-3.59073	8.18886e-12	-2.83398	1.3902e-09	-2.36174	9.39468e-08	-3.14017	1.42564e-10	-3.06685	2.39252e-10	supercont1.725|VectorBase|332029|333335|+|ID=AAEL012694-RA stable_id=AAEL012694-PA.1 Parent=AAEL012694 description=juvenile hormone-inducible protein, putative Ontology_term=GO:0005554 Dbxref=protein_id:EAT35127
AAEL006920-RA	-3.19696	3.41985e-07	-1.52288	0.0028847	-2.58632	3.23492e-06	-3.20711	1.94284e-10	-6.43761	4.05834e-16	-4.06007	1.57653e-12	-1.3443	0.0327041	-1.64947	0.000608173	-2.79426	3.87987e-09	supercont1.227|VectorBase|1055322|1056498|-|ID=AAEL006920-RA stable_id=AAEL006920-PA.1 Parent=AAEL006920 description=conserved hypothetical protein Dbxref=protein_id:EAT41449
AAEL012400-RA	-2.79162	6.64467e-10	-2.18283	8.44235e-09	-1.81252	4.58135e-07	-3.19957	6.2608e-16	-2.87717	1.10159e-14	-1.45483	8.12587e-05	-2.43366	1.49428e-12	-2.32894	5.90176e-12	-1.46192	6.83497e-05	supercont1.689|VectorBase|294532|351029|-|ID=AAEL012400-RA stable_id=AAEL012400-PA.1 Parent=AAEL012400 description=hydroxybutyrate dehydrogenase ec_number=1.1.1.105 Ontology_term=GO:0003824,GO:0007582,GO:0008152 Dbxref=protein_id:EAT35431
AAEL001517-RA	-1.64137	2.45894e-05	-1.82526	1.55514e-06	-2.20794	1.45956e-07	-3.19859	3.01314e-11	-2.83778	4.58874e-10	-1.63577	0.000314198	-2.84519	4.31887e-10	-2.45469	1.44274e-08	-2.20616	1.98292e-07	supercont1.35|VectorBase|895749|926957|+|ID=AAEL001517-RA stable_id=AAEL001517-PA.1 Parent=AAEL001517 description=carboxylesterase ec_number=3.1.1.1 Dbxref=protein_id:EAT47346
AAEL009130-RA	-1.96687	0.00191942	-1.72752	0.00525438	-1.88465	0.00305362	-3.19484	5.2393e-08	-2.18491	4.97147e-05	-1.21779	0.25319	-1.80957	0.00127534	-1.79575	0.00144624	-1.32936	0.102039	supercont1.371|VectorBase|755403|756966|-|ID=AAEL009130-RA stable_id=AAEL009130-PA.1 Parent=AAEL009130 description=cytochrome P450 ec_number=5.3.99.5 Ontology_term=GO:0003824,GO:0005489,GO:0005623,GO:0006118,GO:0006629 Dbxref=protein_id:EAT39046
AAEL000543-RA	-1.96237	1.70448e-05	-1.15517	0.154695	-1.73063	0.000126716	-3.18833	6.60238e-08	-3.76345	3.62745e-09	-2.0899	0.000123243	-1.7371	0.00268805	-1.43492	0.0420398	-1.99839	0.000266662	supercont1.10|VectorBase|237509|238529|+|ID=AAEL000543-RA stable_id=AAEL000543-PA.1 Parent=AAEL000543 description=galactose-specific C-type lectin, putative Ontology_term=GO:0005529 Dbxref=protein_id:EAT48403
AAEL014802-RA	-3.79666	0.00202196	-4.46484	0.000487355	-4.56394	0.00074871	-3.1808	0.0115807	-1.24716	0.614681	1.68464	0.238307	-8.33904	2.19055e-05	-2.91921	0.018688	1.19858	0.679541	supercont1.1277|VectorBase|60447|63330|+|ID=AAEL014802-RA stable_id=AAEL014802-PA.1 Parent=AAEL014802 description=conserved hypothetical protein Ontology_term=GO:0016747 Dbxref=protein_id:EAT32955
AAEL008222-RA	-5.83123	1.18515e-07	-4.25512	5.30778e-07	-3.63713	3.95642e-06	-3.17538	0.000218248	-5.04153	1.47822e-06	-1.53887	0.133922	-2.60087	0.00166048	-2.71605	0.00108103	-1.63046	0.0905699	supercont1.307|VectorBase|442943|444403|+|ID=AAEL008222-RA stable_id=AAEL008222-PA.1 Parent=AAEL008222 description=lipase ec_number=3.1.1.3 Ontology_term=GO:0006629,GO:0016787 Dbxref=protein_id:EAT40011
AAEL015038-RA	-1.83808	0.00532906	-1.11597	0.531034	-1.36794	0.109364	-3.17228	7.34846e-08	-1.65744	0.00559478	-1.19416	0.307554	-1.91084	0.000574435	-1.60333	0.00917763	-1.51807	0.0199755	supercont1.1412|VectorBase|66690|67981|-|ID=AAEL015038-RA stable_id=AAEL015038-PA.1 Parent=AAEL015038 description=palmitoyl-protein thioesterase ec_number=3.1.2.22 Ontology_term=GO:0005764,GO:0006412,GO:0006464,GO:0016787 Dbxref=protein_id:EAT32741
AAEL007596-RA	-1.64137	0.0298158	-1.27739	0.220159	-1.67842	0.0242455	-3.16742	8.50478e-06	-3.06756	1.32234e-05	-3.86954	5.32781e-07	-1.17424	0.47466	-1.54858	0.056907	-4.41408	8.69856e-08	supercont1.265|VectorBase|647042|654669|+|ID=AAEL007596-RA stable_id=AAEL007596-PA.1 Parent=AAEL007596 description=trypsin, putative ec_number=3.4.21.4 Ontology_term=GO:0000003,GO:0005576,GO:0006464,GO:0007165,GO:0007275,GO:0008233,GO:0019538,GO:0030154 Dbxref=protein_id:EAT40693
AAEL012311-RA	-1.3196	0.000619165	-1.34136	0.000213951	-1.45327	4.1744e-05	-3.16579	1.29535e-14	-5.22754	1.73544e-19	-1.77294	3.88396e-07	-1.37093	0.00161663	-2.36595	4.07089e-11	-1.24901	0.0215236	supercont1.677|VectorBase|316677|326065|+|ID=AAEL012311-RA stable_id=AAEL012311-PA.1 Parent=AAEL012311 description=vitellogenin, putative ec_number=3.1.1.34 Ontology_term=GO:0000003,GO:0005198,GO:0006629,GO:0016787 Dbxref=protein_id:EAT35525
AAEL001818-RA	-1.64832	0.000129465	-3.22433	5.3741e-09	-1.82766	2.1018e-05	-3.1643	1.22467e-08	-6.95083	1.72777e-14	-2.52132	9.96088e-07	-2.01033	8.14158e-05	-2.59148	5.82157e-07	-1.79385	0.000681537	supercont1.43|VectorBase|1321308|1324531|+|ID=AAEL001818-RA stable_id=AAEL001818-PA.1 Parent=AAEL001818 description=conserved hypothetical protein Dbxref=protein_id:EAT47054
AAEL004599-RA	-1.23183	0.33057	1.63362	0.0244923	-1.45488	0.0922485	-3.16323	0.00119403	1.43788	0.274463	1.54977	0.18905	-2.14639	0.0252986	-1.36525	0.347767	1.08083	0.813598	supercont1.124|VectorBase|1991641|1992972|-|ID=AAEL004599-RA stable_id=AAEL004599-PA.1 Parent=AAEL004599 description=hypothetical protein Dbxref=protein_id:EAT44011
AAEL002935-RA	-1.00968	0.905622	-1.03864	0.621063	-1.03936	0.637003	-3.16321	0.000224008	-1.24336	0.44295	-1.40845	0.230479	-1.51898	0.145233	-1.23059	0.464705	-1.09981	0.736697	supercont1.72|VectorBase|2686964|2710400|+|ID=AAEL002935-RA stable_id=AAEL002935-PA.1 Parent=AAEL002935 description=conserved hypothetical protein Dbxref=protein_id:EAT45833
AAEL006575-RA	1.06186	0.302272	-1.12998	0.036099	-1.20823	0.00488934	-3.16015	5.02637e-16	-7.53428	5.77859e-24	-1.22796	0.018049	1.04871	0.569643	-2.81265	1.23077e-14	-1.05829	0.498593	supercont1.211|VectorBase|517258|546349|-|ID=AAEL006575-RA stable_id=AAEL006575-PA.1 Parent=AAEL006575 description=troponin C Ontology_term=GO:0005509,GO:0005515,GO:0005623,GO:0007165,GO:0007582 Dbxref=protein_id:EAT41812
AAEL011139-RA	-4.34062	3.87713e-05	-1.864	0.016244	-1.2869	0.314818	-3.15931	3.37814e-06	-2.7296	2.8573e-05	-3.10456	4.36571e-06	-2.33215	0.000269359	-1.44826	0.0858189	-1.8116	0.00749058	supercont1.543|VectorBase|285222|311342|+|ID=AAEL011139-RA stable_id=AAEL011139-PA.1 Parent=AAEL011139 description=conserved hypothetical protein Dbxref=protein_id:EAT36801
AAEL010396-RA	-12.546	3.06801e-12	-4.3238	1.28028e-09	-3.85011	7.96429e-09	-3.1578	4.52513e-10	-2.88233	3.18404e-09	-2.27332	6.20367e-07	-3.28004	2.04112e-10	-2.21535	1.11258e-06	-1.22727	0.140945	supercont1.475|VectorBase|114959|122773|-|ID=AAEL010396-RA stable_id=AAEL010396-PA.1 Parent=AAEL010396 description=secreted ferritin G subunit precursor, putative Ontology_term=GO:0006879,GO:0008199 Dbxref=protein_id:EAT37626
AAEL011410-RA	-1.06996	0.88653	-1.20885	0.669737	-1.69724	0.275512	-3.1526	0.0121245	1.68653	0.236991	1.87136	0.157991	-1.25474	0.604782	-2.0502	0.107265	1.41225	0.432286	supercont1.578|VectorBase|730410|731828|+|ID=AAEL011410-RA stable_id=AAEL011410-PA.1 Parent=AAEL011410 description=kinesin light chain 1 and Ontology_term=GO:0003774,GO:0005198,GO:0005856,GO:0006810,GO:0007010,GO:0015031,GO:0016043,GO:0043234 Dbxref=protein_id:EAT36507
AAEL008889-RA	-1.35773	0.194099	1.50108	0.0738143	-2.64543	0.000778065	-3.15001	5.53527e-05	-1.66987	0.0484808	-1.62961	0.0595858	-1.67278	0.0477615	1.01693	0.947062	-2.08747	0.00582781	supercont1.354|VectorBase|547315|549340|+|ID=AAEL008889-RA stable_id=AAEL008889-PA.1 Parent=AAEL008889 description=cytochrome P450 ec_number=1.14.14.1 Ontology_term=GO:0003824,GO:0005489,GO:0005623,GO:0006118,GO:0006629,GO:0009628 Dbxref=protein_id:EAT39305
AAEL001100-RA	-1.1628	0.0379843	-1.63569	2.08717e-06	-2.56205	2.28362e-09	-3.146	4.85748e-07	-3.61923	4.94904e-08	-3.76996	2.56273e-08	-2.42153	3.52662e-05	-3.2001	3.67343e-07	-2.8848	2.01634e-06	supercont1.23|VectorBase|2999845|3037305|-|ID=AAEL001100-RA stable_id=AAEL001100-PA.1 Parent=AAEL001100 description=phosphoserine phosphatase ec_number=3.1.3.3 Ontology_term=GO:0006519,GO:0007275,GO:0009058,GO:0009653,GO:0016043,GO:0016787,GO:0030154 Dbxref=protein_id:EAT47798
AAEL006835-RB	-2.11991	3.95748e-08	-1.42257	7.23854e-05	-1.51593	2.75075e-05	-3.14509	6.08563e-12	-1.99107	6.63946e-07	-1.67238	7.02426e-05	-2.27409	1.93405e-08	-1.67121	7.15489e-05	-1.15457	0.217452	supercont1.223|VectorBase|1446093|1474263|+|ID=AAEL006835-RB stable_id=AAEL006835-PB.1 Parent=AAEL006835 description=transient receptor potential cation channel protein painless Ontology_term=GO:0005216,GO:0005623,GO:0006811,GO:0006950,GO:0007582,GO:0009605,GO:0009628 Dbxref=protein_id:EAT41531
AAEL000627-RA	-8.57544	3.03653e-06	-6.27337	7.98092e-06	-13.8345	3.21353e-07	-3.14473	7.74365e-05	-9.29282	2.39364e-10	-14.4646	2.16892e-12	-2.63142	0.00059422	3.5104	2.12073e-05	-41.26	1.39007e-16	supercont1.12|VectorBase|755752|756157|-|ID=AAEL000627-RA stable_id=AAEL000627-PA.1 Parent=AAEL000627 description=antibacterial peptide, putative Ontology_term=GO:0005576,GO:0006961 Dbxref=protein_id:EAT48340
AAEL012447-RA	1.02976	0.873844	1.61245	0.0144613	1.75485	0.00836024	-3.14469	0.00311581	-1.04663	0.900387	1.07561	0.84136	1.34631	0.416196	1.26625	0.517934	1.53719	0.242123	supercont1.697|VectorBase|489373|496945|-|ID=AAEL012447-RA stable_id=AAEL012447-PA.1 Parent=AAEL012447 description=elastase, putative ec_number=3.4.21.38 Ontology_term=GO:0004252,GO:0006508 Dbxref=protein_id:EAT35390
AAEL014610-RA	1.19681	0.217397	1.84579	0.000394831	2.11948	0.000116931	-3.14307	0.00102583	-1.57631	0.164238	-1.03024	0.926458	-2.23505	0.0167345	1.10401	0.759317	1.41433	0.286625	supercont1.1188|VectorBase|12946|14622|-|ID=AAEL014610-RA stable_id=AAEL014610-PA.1 Parent=AAEL014610 description=cytochrome P450 ec_number=5.3.99.5 Ontology_term=GO:0003824,GO:0005489,GO:0005623,GO:0006118 Dbxref=protein_id:EAT33124
AAEL011043-RA	-2.68328	0.00983152	-1.82597	0.0705083	-2.04642	0.0472006	-3.1408	0.000541493	-1.70374	0.0855161	2.06273	0.0215597	-3.78868	8.69896e-05	-2.56928	0.00344703	-1.20828	0.534085	supercont1.536|VectorBase|707185|729903|+|ID=AAEL011043-RA stable_id=AAEL011043-PA.1 Parent=AAEL011043 description=conserved hypothetical protein Ontology_term=GO:0042302 Dbxref=protein_id:EAT36918
AAEL007218-RA	-2.29215	8.74175e-07	-2.09551	1.48769e-06	-2.20962	1.44851e-06	-3.14016	4.16395e-13	-2.6183	4.34224e-11	-2.69271	2.06635e-11	-1.90849	3.38193e-07	-1.98912	9.97822e-08	-2.30487	1.43049e-09	supercont1.243|VectorBase|234110|282741|-|ID=AAEL007218-RA stable_id=AAEL007218-PA.1 Parent=AAEL007218 description=conserved hypothetical protein Ontology_term=GO:0003824 Dbxref=protein_id:EAT41110
AAEL005959-RA	-1.50025	0.0385717	-1.78052	0.00392079	-1.66394	0.0126771	-3.13948	0.00639486	-2.50221	0.0260398	-3.43385	0.00352875	-3.09075	0.00707894	-1.98634	0.0909291	1.19751	0.650988	supercont1.182|VectorBase|1364425|1403920|-|ID=AAEL005959-RA stable_id=AAEL005959-PA.1 Parent=AAEL005959 description=phospholipase b, plb1 Ontology_term=GO:0016787 Dbxref=protein_id:EAT42508
AAEL014938-RA	-1.75248	0.050445	-1.58378	0.0814396	-1.35148	0.267989	-3.1328	0.00499297	-3.23894	0.00396853	-1.21469	0.613562	-1.8492	0.116088	-1.99934	0.0779125	-1.07156	0.857354	supercont1.1348|VectorBase|49588|50163|-|ID=AAEL014938-RA stable_id=AAEL014938-PA.1 Parent=AAEL014938 description=conserved hypothetical protein Ontology_term=GO:0004252,GO:0006508 Dbxref=protein_id:EAT32825
AAEL006606-RA	-1.71654	0.0235573	1.1823	0.410925	-1.00055	0.997769	-3.13197	0.000131677	-1.12317	0.665745	1.02807	0.917909	-2.18958	0.00571932	-1.30603	0.323413	-1.10722	0.70475	supercont1.213|VectorBase|674799|691888|+|ID=AAEL006606-RA stable_id=AAEL006606-PA.1 Parent=AAEL006606 description=hypothetical protein Dbxref=protein_id:EAT41782
AAEL013434-RB	-1.38597	0.00473038	-1.48689	0.000692966	-2.05794	4.3728e-06	-3.12489	6.55139e-10	-3.14966	5.54874e-10	-2.16475	2.09067e-06	-2.37584	2.58612e-07	-2.11608	3.48631e-06	-1.56222	0.00244382	supercont1.845|VectorBase|207187|224830|+|ID=AAEL013434-RB stable_id=AAEL013434-PB.1 Parent=AAEL013434 description=Spätzle 1A (Spz1A) Dbxref=protein_id:EAT34305
AAEL004409-RA	-3.05569	1.05221e-09	-2.68068	2.14913e-09	-1.94491	5.10442e-07	-3.12332	2.32252e-15	-3.96385	6.5939e-18	-2.57973	4.79833e-13	-2.20955	5.69116e-11	-2.57603	5.00625e-13	-1.85609	1.9846e-08	supercont1.118|VectorBase|1084106|1084933|+|ID=AAEL004409-RA stable_id=AAEL004409-PA.1 Parent=AAEL004409 description=yellow protein, putative Dbxref=protein_id:EAT44201
AAEL013499-RA	-1.43187	0.0356794	1.50765	0.0132826	-2.13258	0.00026875	-3.11916	3.22855e-06	-1.67865	0.0169141	-1.78176	0.00830796	-2.56552	5.7825e-05	-1.56014	0.0382767	-1.47457	0.0684902	supercont1.856|VectorBase|258751|260995|+|ID=AAEL013499-RA stable_id=AAEL013499-PA.1 Parent=AAEL013499 description=prophenoloxidase ec_number=1.14.18.1 Ontology_term=GO:0003824,GO:0005215,GO:0006810,GO:0008152,GO:0009607 Dbxref=protein_id:EAT34245
AAEL011159-RA	-1.0814	0.639251	1.49495	0.0205268	1.21462	0.25433	-3.1143	0.000361791	-3.6717	6.68179e-05	-2.73267	0.00131537	-1.95445	0.0259692	-1.26296	0.423739	1.49581	0.171371	supercont1.544|VectorBase|73392|86150|+|ID=AAEL011159-RA stable_id=AAEL011159-PA.1 Parent=AAEL011159 description=cartilage associated protein Dbxref=protein_id:EAT36781
AAEL007088-RA	-1.94464	5.55567e-06	-1.74715	1.72761e-05	-1.63014	0.000120532	-3.11018	1.81733e-10	-2.44265	4.37593e-08	-2.35617	1.02037e-07	-2.36417	9.4203e-08	-1.91915	1.32903e-05	-1.98382	6.05882e-06	supercont1.235|VectorBase|34686|43863|-|ID=AAEL007088-RA stable_id=AAEL007088-PA.1 Parent=AAEL007088 description=ribitol kinase ec_number=2.7.1.16 Ontology_term=GO:0005975,GO:0005975 Dbxref=protein_id:EAT41239
AAEL015655-RA	-4.91816	7.60524e-06	-1.63524	0.0348201	-1.69596	0.0341212	-3.10379	2.29487e-06	-3.60045	2.39225e-07	-3.93193	6.31925e-08	-1.49795	0.0528395	-1.58103	0.0293166	-3.43357	4.92156e-07	supercont1.4395|VectorBase|1106|3179|-|ID=AAEL015655-RA stable_id=AAEL015655-PA.1 Parent=AAEL015655 description=cytochrome P450 ec_number=1.14.14.1 Ontology_term=GO:0003824,GO:0005489,GO:0005739,GO:0006118,GO:0006629,GO:0007275,GO:0009058,GO:0009653,GO:0009790
AAEL014937-RA	-1.01438	0.75293	1.04979	0.263695	-1.08095	0.103595	-3.10356	8.13076e-12	-7.77704	1.57768e-19	-1.47371	0.00171023	-1.61628	0.000169116	-1.71968	3.32829e-05	1.02325	0.841899	supercont1.1348|VectorBase|59087|59555|+|ID=AAEL014937-RA stable_id=AAEL014937-PA.1 Parent=AAEL014937 description=hypothetical protein Dbxref=protein_id:EAT32826
AAEL007255-RA	-2.30569	0.000122116	-2.87667	6.04881e-06	-4.2628	3.8353e-07	-3.09951	6.38182e-11	-3.04287	9.67689e-11	-4.00997	2.57633e-13	-2.01189	2.0292e-06	-2.49818	9.81457e-09	-4.78276	8.15392e-15	supercont1.245|VectorBase|941697|973904|-|ID=AAEL007255-RA stable_id=AAEL007255-PA.1 Parent=AAEL007255 description=conserved hypothetical protein Dbxref=protein_id:EAT41077
AAEL014351-RA	-1.37097	0.0134219	-1.86736	4.10311e-05	-2.69167	6.23467e-07	-3.09712	4.38536e-12	-3.22072	1.74247e-12	-2.24832	1.49912e-08	-1.74116	1.64827e-05	-2.07779	1.27343e-07	-2.1366	5.94689e-08	supercont1.1085|VectorBase|222581|222757|-|ID=AAEL014351-RA stable_id=AAEL014351-PA.1 Parent=AAEL014351 description=hypothetical protein Dbxref=protein_id:EAT33376
AAEL013532-RB	-1.32539	0.377464	3.05889	0.00190817	1.29235	0.420517	-3.09695	0.0257318	-1.16266	0.758207	-3.25689	0.0202034	-1.80256	0.233153	2.30064	0.0949758	-1.00783	0.987276	supercont1.864|VectorBase|205814|207269|+|ID=AAEL013532-RB stable_id=AAEL013532-PB.1 Parent=AAEL013532 description=hypothetical protein Dbxref=protein_id:EAT34200
AAEL003402-RC	-3.8917	1.07677e-07	-3.57762	1.04196e-07	-3.22634	5.96163e-07	-3.09519	5.82193e-11	-2.60091	3.34126e-09	-1.93712	4.80729e-06	-2.40105	2.31493e-08	-2.0869	7.46693e-07	-2.54272	5.75391e-09	supercont1.86|VectorBase|766613|770238|+|ID=AAEL003402-RC stable_id=AAEL003402-PC.1 Parent=AAEL003402 description=sphingomyelin phosphodiesterase Ontology_term=GO:0006629,GO:0009056,GO:0016787 Dbxref=protein_id:EAT45276
AAEL005815-RA	-1.57374	0.000101123	-1.44073	0.00038632	-1.83974	5.18135e-06	-3.09336	1.90577e-13	-5.94634	1.61627e-19	-1.8676	2.96466e-07	-1.24424	0.0346163	-2.47015	7.50959e-11	-1.27114	0.0211384	supercont1.175|VectorBase|13308|14257|+|ID=AAEL005815-RA stable_id=AAEL005815-PA.1 Parent=AAEL005815 description=vitellogenin, putative ec_number=3.1.1.34 Ontology_term=GO:0000003,GO:0005198,GO:0006629,GO:0016787 Dbxref=protein_id:EAT42668
AAEL001325-RA	-1.70693	1.84578e-06	-1.96591	5.87057e-08	-2.66143	1.49351e-09	-3.09271	8.8504e-11	-5.00205	4.88378e-15	-2.64968	3.08688e-09	-1.59718	0.000631087	-2.05966	1.3765e-06	-2.10358	8.18847e-07	supercont1.30|VectorBase|2679415|2680549|-|ID=AAEL001325-RA stable_id=AAEL001325-PA.1 Parent=AAEL001325 description=conserved hypothetical protein Dbxref=protein_id:EAT47558
AAEL015011-RA	-2.37019	8.43572e-06	-1.46917	0.00503182	-2.19193	2.24134e-05	-3.09081	1.13464e-12	-2.67394	4.40272e-11	-2.63286	6.603e-11	-2.54476	1.62489e-10	-1.78516	3.57872e-06	-2.14618	1.76915e-08	supercont1.1396|VectorBase|64911|65524|-|ID=AAEL015011-RA stable_id=AAEL015011-PA.1 Parent=AAEL015011 description=hypothetical protein Dbxref=protein_id:EAT32760
AAEL001485-RA	-1.95085	2.63535e-05	-1.13045	0.236479	-2.02301	1.54256e-05	-3.08946	3.14212e-08	-5.27219	2.53685e-12	-3.14091	2.30547e-08	-1.83055	0.000603789	-1.72904	0.00163872	-2.87614	1.21285e-07	supercont1.34|VectorBase|2496402|2497165|-|ID=AAEL001485-RA stable_id=AAEL001485-PA.1 Parent=AAEL001485 description=conserved hypothetical protein Dbxref=protein_id:EAT47407
AAEL010132-RA	-1.45276	0.0151973	1.29549	0.0588234	-2.02174	0.000152264	-3.08915	5.46549e-09	-3.18842	2.91254e-09	-2.90535	1.87664e-08	-1.13753	0.391053	-1.06303	0.682904	-1.72062	0.000811166	supercont1.455|VectorBase|536165|537810|+|ID=AAEL010132-RA stable_id=AAEL010132-PA.1 Parent=AAEL010132 description=Pray For Elves, putative Dbxref=protein_id:EAT37935
AAEL005979-RA	-1.21495	0.00752732	-1.21807	0.00454646	-1.77695	4.00478e-07	-3.08692	5.80964e-14	-1.59329	2.11014e-05	-1.06852	0.491176	-2.84852	4.74545e-13	-1.68141	3.7351e-06	-1.12484	0.224954	supercont1.183|VectorBase|682269|743355|+|ID=AAEL005979-RA stable_id=AAEL005979-PA.1 Parent=AAEL005979 description=epithelial membrane protein Ontology_term=GO:0004872,GO:0005886,GO:0008219,GO:0009607 Dbxref=protein_id:EAT42483
AAEL007534-RA	-1.06017	0.497865	-1.415	0.000685078	-1.52594	0.000226552	-3.0813	1.07831e-11	-3.89831	5.64569e-14	-2.85118	6.87569e-11	-1.62728	0.000149719	-2.03983	3.7072e-07	-1.77381	1.55696e-05	supercont1.262|VectorBase|169078|196928|+|ID=AAEL007534-RA stable_id=AAEL007534-PA.1 Parent=AAEL007534 description=conserved hypothetical protein Dbxref=protein_id:EAT40735
AAEL006278-RA	-1.87164	0.000200537	-2.46605	2.69271e-06	-1.82792	0.000281711	-3.07576	4.92491e-07	-3.644	2.96031e-08	-2.23476	9.97304e-05	-2.90214	1.30214e-06	-2.97317	8.68617e-07	-1.95988	0.000801557	supercont1.198|VectorBase|1289536|1345422|-|ID=AAEL006278-RA stable_id=AAEL006278-PA.1 Parent=AAEL006278 description=conserved hypothetical protein Dbxref=protein_id:EAT42175
AAEL013251-RA	-1.68179	0.0111241	-1.52647	0.0232235	-1.90646	0.00282863	-3.07554	9.46751e-11	-2.21499	2.20622e-07	-2.23849	1.70321e-07	-2.33794	5.89219e-08	-1.60585	0.000543909	-1.57925	0.000797098	supercont1.812|VectorBase|122511|127001|-|ID=AAEL013251-RA stable_id=AAEL013251-PA.1 Parent=AAEL013251 description=conserved hypothetical protein Dbxref=protein_id:EAT34511
AAEL000530-RA	-1.76712	2.30596e-06	-1.45559	8.2906e-05	-2.3306	2.41431e-08	-3.0746	3.72015e-11	-3.1233	2.59745e-11	-2.31375	3.52625e-08	-1.98418	1.75837e-06	-1.9722	2.05334e-06	-2.10721	3.77415e-07	supercont1.10|VectorBase|2517721|2518788|+|ID=AAEL000530-RA stable_id=AAEL000530-PA.1 Parent=AAEL000530 description=carboxylesterase ec_number=3.1.1.1 Ontology_term=GO:0016787 Dbxref=protein_id:EAT48416
AAEL006526-RA	-1.89947	4.45329e-05	-1.67145	0.000191685	-1.78707	0.000115393	-3.07424	1.16405e-11	-2.58527	7.88609e-10	-1.61936	0.000171606	-2.65991	3.86916e-10	-1.82938	6.93658e-06	-1.16373	0.195634	supercont1.209|VectorBase|674172|691949|+|ID=AAEL006526-RA stable_id=AAEL006526-PA.1 Parent=AAEL006526 description=neurotransmitter gated ion channel ec_number=1.14.99.3 Ontology_term=GO:0004872,GO:0005216,GO:0005488,GO:0005623,GO:0005886,GO:0006811,GO:0007267,GO:0007582,GO:0043234 Dbxref=protein_id:EAT41882
AAEL005836-RA	-3.74172	2.57932e-08	-3.17356	5.69312e-08	-2.35218	3.67308e-06	-3.07366	3.6835e-09	-3.35188	6.4584e-10	-2.12754	8.17134e-06	-2.77482	3.01694e-08	-2.4316	4.82407e-07	-2.99225	6.3665e-09	supercont1.176|VectorBase|803312|808103|+|ID=AAEL005836-RA stable_id=AAEL005836-PA.1 Parent=AAEL005836 description=conserved hypothetical protein Dbxref=protein_id:EAT42661
AAEL001820-RA	1.07953	0.82413	-1.00187	0.995424	-1.34658	0.394191	-3.07312	0.00194683	-7.34879	8.4077e-07	-4.47743	7.65162e-05	-2.31556	0.0171225	-2.58524	0.00760912	-2.42423	0.0122903	supercont1.43|VectorBase|521267|523294|+|ID=AAEL001820-RA stable_id=AAEL001820-PA.1 Parent=AAEL001820 description=hypothetical protein Dbxref=protein_id:EAT47031
AAEL001608-RA	-2.58184	0.000234942	-1.28833	0.175351	-3.14487	4.01247e-05	-3.07255	0.000333906	-2.47051	0.0029089	-3.1277	0.000277973	-1.32029	0.332931	-1.349	0.297365	-4.11564	1.51447e-05	supercont1.37|VectorBase|1276689|1277729|-|ID=AAEL001608-RA stable_id=AAEL001608-PA.1 Parent=AAEL001608 description=vitamin K-dependent protein C precursor, putative ec_number=3.4.21.21 Ontology_term=GO:0004252,GO:0006508 Dbxref=protein_id:EAT47249
AAEL009936-RA	-5.17515	7.73021e-07	-1.70669	0.00911874	-1.86943	0.0052167	-3.07191	2.35461e-08	-3.57883	1.33753e-09	-5.0869	2.76283e-12	-3.01111	3.45014e-08	-1.69917	0.00186224	-2.37029	3.57934e-06	supercont1.439|VectorBase|558992|571162|-|ID=AAEL009936-RA stable_id=AAEL009936-PA.1 Parent=AAEL009936 description=conserved hypothetical protein Dbxref=protein_id:EAT38135
AAEL008782-RA	-1.60325	0.0712914	-1.25918	0.32407	-1.2851	0.315695	-3.07057	0.00105076	-1.18453	0.593849	1.14527	0.669045	-2.02067	0.031711	-1.80874	0.0678012	-1.40639	0.285769	supercont1.348|VectorBase|348834|349760|-|ID=AAEL008782-RA stable_id=AAEL008782-PA.1 Parent=AAEL008782 description=serine-type enodpeptidase, ec_number=3.4.21.4 Ontology_term=GO:0008233,GO:0019538 Dbxref=protein_id:EAT39414
AAEL003233-RA	-3.61601	1.63354e-08	-1.57396	0.000479156	-2.91359	1.44456e-07	-3.0697	8.05747e-07	-2.5996	1.21353e-05	-3.28028	2.73236e-07	-1.16101	0.433401	-1.26979	0.213102	-2.06867	0.000455999	supercont1.82|VectorBase|2667476|2675004|+|ID=AAEL003233-RA stable_id=AAEL003233-PA.1 Parent=AAEL003233 description=predicted protein ec_number=3.4.21.4 Dbxref=protein_id:EAT45513
AAEL011453-RA	2.4913	0.000732319	1.79751	0.00995868	-1.42237	0.114043	-3.06932	3.08518e-06	-3.2783	1.13791e-06	-7.36353	1.00754e-11	1.03775	0.856417	-1.28492	0.22555	-3.47222	4.77019e-07	supercont1.581|VectorBase|731327|732195|-|ID=AAEL011453-RA stable_id=AAEL011453-PA.1 Parent=AAEL011453 description=galactose-specific C-type lectin, putative Ontology_term=GO:0005529 Dbxref=protein_id:EAT36471
AAEL003560-RA	-2.89227	5.18166e-08	-2.2839	4.44473e-07	-2.28042	9.64523e-07	-3.06828	4.28747e-07	-2.19169	0.000121064	-2.49823	1.37769e-05	-2.87997	1.24972e-06	-2.2738	6.61493e-05	-1.53406	0.0243682	supercont1.90|VectorBase|2209348|2210574|-|ID=AAEL003560-RA stable_id=AAEL003560-PA.1 Parent=AAEL003560 description=pou domain/drifter/cf-1a Ontology_term=GO:0003700,GO:0005634,GO:0006350,GO:0007275,GO:0030154,GO:0030528,GO:0050789 Dbxref=protein_id:EAT45151
AAEL000211-RA	-1.29012	0.010779	-1.04659	0.579607	-1.16862	0.0920817	-3.06741	1.82351e-12	-2.27846	4.19656e-09	-1.41433	0.00259934	-2.73383	3.25467e-11	-1.90775	6.33063e-07	-1.28266	0.0258806	supercont1.3|VectorBase|1885698|1886296|-|ID=AAEL000211-RA stable_id=AAEL000211-PA.1 Parent=AAEL000211 description=conserved hypothetical protein Dbxref=protein_id:EAT48797
AAEL003759-RA	-1.32262	0.00635076	-1.30206	0.00600682	-1.52077	0.000306142	-3.06454	2.82512e-09	-1.5201	0.00592683	-1.32643	0.0561943	-2.8752	1.05813e-08	-1.73521	0.000466477	-1.20717	0.196781	supercont1.96|VectorBase|1775071|1807704|+|ID=AAEL003759-RA stable_id=AAEL003759-PA.1 Parent=AAEL003759 description=calcium-activated potassium channel alpha subunit Ontology_term=GO:0000003,GO:0005216,GO:0005515,GO:0005886,GO:0006811,GO:0007267,GO:0007582,GO:0007610,GO:0009628,GO:0043234 Dbxref=protein_id:EAT44930
AAEL005112-RA	-1.64684	0.000264243	-1.87332	1.55717e-05	-3.3985	1.80988e-08	-3.0563	9.99591e-14	-3.71081	8.89348e-16	-5.50309	2.31136e-19	-1.50509	0.000145177	-1.92496	5.92632e-08	-4.3242	2.97e-17	supercont1.142|VectorBase|531089|541615|+|ID=AAEL005112-RA stable_id=AAEL005112-PA.1 Parent=AAEL005112 description=alpha-esterase ec_number=3.1.1.1 Ontology_term=GO:0016787 Dbxref=protein_id:EAT43439
AAEL008048-RA	-2.78929	1.72422e-06	-2.89748	5.43333e-07	-2.20121	2.7427e-05	-3.05619	8.29981e-13	-3.11448	5.20728e-13	-2.15534	9.82259e-09	-2.77373	9.72098e-12	-2.62835	4.00206e-11	-2.14924	1.06561e-08	supercont1.297|VectorBase|740049|864700|+|ID=AAEL008048-RA stable_id=AAEL008048-PA.1 Parent=AAEL008048 description=conserved hypothetical protein Ontology_term=GO:0003677,GO:0006259,GO:0016740,GO:0040029 Dbxref=protein_id:EAT40206
AAEL012518-RA	-1.04435	0.592827	-1.40503	0.00050502	-1.42543	0.000622524	-3.05211	1.85561e-14	-3.51061	5.43608e-16	-1.1794	0.0771626	-1.1496	0.132967	-1.67568	1.79219e-06	1.03301	0.722362	supercont1.705|VectorBase|203878|235499|+|ID=AAEL012518-RA stable_id=AAEL012518-PA.1 Parent=AAEL012518 description=conserved hypothetical protein Dbxref=protein_id:EAT35301
AAEL011623-RA	-3.40369	3.02964e-08	-2.58041	2.79841e-07	-3.28615	4.2858e-08	-3.04967	1.08601e-08	-3.43919	1.04558e-09	-1.97612	6.82569e-05	-2.45253	8.66646e-07	-2.04553	3.42785e-05	-1.60091	0.00365261	supercont1.594|VectorBase|598903|606361|-|ID=AAEL011623-RA stable_id=AAEL011623-PA.1 Parent=AAEL011623 description=conserved hypothetical protein Ontology_term=GO:0005215,GO:0005488,GO:0005622,GO:0006810,GO:0008152,GO:0019538 Dbxref=protein_id:EAT36298
AAEL002568-RA	-1.38405	0.103043	1.54104	0.026862	-1.86387	0.0051271	-3.04889	2.75446e-07	-3.45462	3.20864e-08	-4.09319	1.85212e-09	-1.46225	0.0385313	-1.08464	0.648824	-2.63351	3.51415e-06	supercont1.60|VectorBase|2093175|2094068|-|ID=AAEL002568-RA stable_id=AAEL002568-PA.1 Parent=AAEL002568 description=conserved hypothetical protein Dbxref=protein_id:EAT46237
AAEL005144-RA	-1.81077	0.00731533	1.13887	0.470759	1.78547	0.00846324	-3.04405	9.88205e-06	-2.03034	0.0023852	-1.1232	0.595171	-3.28192	3.40138e-06	-1.66424	0.0243447	-1.67262	0.0230683	supercont1.143|VectorBase|1731878|1745210|+|ID=AAEL005144-RA stable_id=AAEL005144-PA.1 Parent=AAEL005144 description=conserved hypothetical protein Dbxref=protein_id:EAT43433
AAEL001045-RA	-1.26225	0.277417	-1.13265	0.528226	-1.0796	0.715372	-3.04398	1.86464e-05	-1.35361	0.18841	-1.39851	0.146191	-2.04555	0.00311572	-1.59161	0.0468908	-1.46622	0.098786	supercont1.21|VectorBase|3079694|3080587|-|ID=AAEL001045-RA stable_id=AAEL001045-PA.1 Parent=AAEL001045 description=hypothetical protein Dbxref=protein_id:EAT47895
AAEL012761-RA	-1.42781	0.0814041	-1.33485	0.12544	1.21192	0.326569	-3.04274	0.00526146	-2.12587	0.0515743	-2.06342	0.0610061	-2.70248	0.0117565	-1.34952	0.428782	-1.89114	0.0975277	supercont1.738|VectorBase|120774|131386|+|ID=AAEL012761-RA stable_id=AAEL012761-PA.1 Parent=AAEL012761 description=cytochrome P450 ec_number=1.14.14.1 Ontology_term=GO:0004497,GO:0005506,GO:0006118,GO:0020037 Dbxref=protein_id:EAT35035
AAEL012383-RA	-3.36989	2.49794e-06	-2.42923	3.29384e-05	-1.1395	0.410158	-3.04097	1.71983e-08	-2.86734	5.43701e-08	-1.46997	0.0171523	-2.84592	6.30189e-08	-2.07761	3.28225e-05	-1.14727	0.378733	supercont1.687|VectorBase|81618|125257|+|ID=AAEL012383-RA stable_id=AAEL012383-PA.1 Parent=AAEL012383 description=protein serine/threonine kinase, putative Dbxref=protein_id:EAT35447
AAEL006542-RA	-1.14187	0.126038	-1.58008	4.23694e-05	-1.2251	0.0264475	-3.03986	3.1433e-12	-4.48156	5.55533e-16	-2.36907	1.9053e-09	-1.65164	4.64218e-05	-2.20439	1.36391e-08	-1.75129	8.94621e-06	supercont1.210|VectorBase|1313870|1315350|+|ID=AAEL006542-RA stable_id=AAEL006542-PA.1 Parent=AAEL006542 description=retinoid-inducible serine carboxypeptidase (serine carboxypeptidase ec_number=3.4.16.6 Ontology_term=GO:0008233,GO:0019538 Dbxref=protein_id:EAT41862
AAEL003291-RA	-1.03297	0.79851	-1.3185	0.0336575	-1.37678	0.0233594	-3.0367	4.34738e-14	-1.95318	1.78778e-08	-1.02639	0.780916	-2.45474	1.54996e-11	-1.64636	4.9302e-06	-1.01618	0.86392	supercont1.83|VectorBase|2818699|2881418|+|ID=AAEL003291-RA stable_id=AAEL003291-PA.1 Parent=AAEL003291 description=conserved hypothetical protein Dbxref=protein_id:EAT45438
AAEL008337-RA	-1.44866	0.354248	1.58696	0.223032	1.49338	0.317539	-3.0317	0.0144029	-1.09673	0.831699	-1.26726	0.58629	-2.21386	0.0736391	-1.49671	0.356038	-1.77093	0.193512	supercont1.317|VectorBase|685703|787126|-|ID=AAEL008337-RA stable_id=AAEL008337-PA.1 Parent=AAEL008337 description=T-box transcription factor tbx20 Ontology_term=GO:0003700,GO:0005634,GO:0006355 Dbxref=protein_id:EAT39897
AAEL011671-RA	3.62862	0.00217093	2.52303	0.0118557	2.16589	0.0398333	-3.02851	0.021536	-1.34398	0.525485	1.16718	0.739381	-1.36387	0.50524	2.49702	0.0548543	-1.50471	0.381426	supercont1.600|VectorBase|86040|101164|+|ID=AAEL011671-RA stable_id=AAEL011671-PA.1 Parent=AAEL011671 description=hypothetical protein Dbxref=protein_id:EAT36230
AAEL006624-RA	-2.95754	1.54632e-07	-1.98935	1.13683e-05	-3.78423	1.36288e-08	-3.02512	1.46483e-11	-3.40864	9.25744e-13	-5.78944	2.21087e-17	-1.59492	0.000236537	-2.02386	4.17217e-07	-7.06519	7.28577e-19	supercont1.213|VectorBase|434305|435600|+|ID=AAEL006624-RA stable_id=AAEL006624-PA.1 Parent=AAEL006624 description=conserved hypothetical protein Ontology_term=GO:0005554 Dbxref=protein_id:EAT41771
AAEL004680-RA	-2.29787	3.83723e-07	-1.62372	5.86059e-05	-2.24264	5.38054e-07	-3.02076	4.0925e-10	-3.07585	2.75352e-10	-2.0146	4.7195e-06	-2.50346	2.86052e-08	-1.79831	6.73092e-05	-1.70213	0.000236033	supercont1.126|VectorBase|2283197|2291195|+|ID=AAEL004680-RA stable_id=AAEL004680-PA.1 Parent=AAEL004680 description=nuclear lamin L1 alpha, putative Ontology_term=GO:0016020 Dbxref=protein_id:EAT43938
AAEL008701-RA	-1.19449	0.0218273	-1.24358	0.00461479	-1.71713	2.48755e-06	-3.01943	5.28088e-15	-5.35528	1.01462e-20	-1.89575	8.9883e-09	-1.3303	0.00209278	-1.62124	2.27921e-06	-1.53627	1.55546e-05	supercont1.343|VectorBase|908854|917452|-|ID=AAEL008701-RA stable_id=AAEL008701-PA.1 Parent=AAEL008701 description=myoinositol oxygenase ec_number=1.13.99.1 Ontology_term=GO:0003824,GO:0005975,GO:0006139 Dbxref=protein_id:EAT39505
AAEL012853-RA	1.02236	0.761304	1.0134	0.844985	-2.58274	6.04246e-09	-3.01574	6.90931e-09	-4.37757	5.31282e-12	-2.35639	1.13982e-06	-1.59173	0.0031363	-1.7196	0.00073065	-2.08364	1.49693e-05	supercont1.751|VectorBase|497678|498589|-|ID=AAEL012853-RA stable_id=AAEL012853-PA.1 Parent=AAEL012853 description=hypothetical protein Dbxref=protein_id:EAT34949
AAEL002043-RA	-2.08782	1.21618e-06	-1.83337	4.89492e-06	-2.7215	3.48625e-08	-3.00833	0.000448891	-2.77285	0.0010145	-2.21719	0.00831835	-2.14678	0.0110471	-2.06042	0.0157146	-1.46358	0.189973	supercont1.48|VectorBase|2217491|2231852|-|ID=AAEL002043-RA stable_id=AAEL002043-PA.1 Parent=AAEL002043 description=cytochrome P450 ec_number=1.14.14.1 Ontology_term=GO:0003824,GO:0005489,GO:0005623,GO:0006118,GO:0006629 Dbxref=protein_id:EAT46795
AAEL005807-RA	-1.53113	0.0148136	-1.70941	0.002306	-1.9655	0.000650577	-3.00787	9.82243e-07	-2.00773	0.000664303	-1.04961	0.79722	-2.13511	0.00025647	-2.28962	8.47502e-05	-2.09346	0.000348811	supercont1.175|VectorBase|1795785|1796393|+|ID=AAEL005807-RA stable_id=AAEL005807-PA.1 Parent=AAEL005807 description=conserved hypothetical protein Dbxref=protein_id:EAT42693
AAEL010836-RA	-3.08442	6.80097e-08	-2.32076	9.01432e-07	-1.73917	0.000134452	-3.00657	2.25826e-06	-2.54043	3.14495e-05	-2.27557	0.000169655	-2.1302	0.000454233	-1.91556	0.0020881	-1.89402	0.00244346	supercont1.511|VectorBase|860873|868984|-|ID=AAEL010836-RA stable_id=AAEL010836-PA.1 Parent=AAEL010836 description=ribitol kinase ec_number=2.7.1.16 Ontology_term=GO:0005975,GO:0005975 Dbxref=protein_id:EAT37143
AAEL013662-RA	1.3045	0.225473	1.48957	0.0622543	1.45206	0.0975049	-3.00486	0.00248958	-1.93103	0.059593	-2.17221	0.0277895	-1.76042	0.103243	-1.2074	0.580901	1.04625	0.894437	supercont1.891|VectorBase|167736|190457|+|ID=AAEL013662-RA stable_id=AAEL013662-PA.1 Parent=AAEL013662 description=anterior fat body protein Ontology_term=GO:0007165,GO:0007275 Dbxref=protein_id:EAT34066
AAEL013325-RA	-9.55463	1.65464e-05	-2.21066	0.0271668	1.00793	0.98184	-2.99998	0.00026959	-2.58039	0.00131479	-1.43091	0.196132	-3.11559	0.000179145	-1.89519	0.0243735	-2.49397	0.00185927	supercont1.823|VectorBase|281562|312083|+|ID=AAEL013325-RA stable_id=AAEL013325-PA.1 Parent=AAEL013325 description=conserved hypothetical protein Dbxref=protein_id:EAT34433
AAEL008773-RA	-3.14443	5.47241e-07	-1.92933	9.13177e-05	-1.36018	0.0299008	-2.99867	1.18103e-08	-3.08544	6.68999e-09	-2.126	1.32395e-05	-2.57241	2.63925e-07	-1.75455	0.00060726	-1.47136	0.0140634	supercont1.348|VectorBase|734849|754028|-|ID=AAEL008773-RA stable_id=AAEL008773-PA.1 Parent=AAEL008773 description=laminin A chain, putative Ontology_term=GO:0003723,GO:0005102,GO:0005198,GO:0005578,GO:0005623,GO:0007049,GO:0007165,GO:0007275,GO:0007582,GO:0008233,GO:0009653,GO:0009790,GO:0016043,GO:0019538,GO:0030154,GO:0043234,GO:0050789 Dbxref=protein_id:EAT39422
AAEL010326-RA	-2.24638	2.73514e-06	-2.63664	1.68204e-07	-3.71716	1.01423e-08	-2.99814	2.21062e-09	-4.05801	4.94668e-12	-2.33473	5.03038e-07	-2.06625	7.52999e-06	-2.91881	3.90166e-09	-3.40531	1.57819e-10	supercont1.470|VectorBase|714361|727034|-|ID=AAEL010326-RA stable_id=AAEL010326-PA.1 Parent=AAEL010326 description=conserved hypothetical protein ec_number=3.1.8.1 Ontology_term=GO:0005488,GO:0009056,GO:0016787 Dbxref=protein_id:EAT37734
AAEL001857-RA	-3.70661	1.21423e-06	-3.22545	2.00673e-06	-1.90726	0.00110575	-2.99734	9.61677e-05	-3.28594	3.179e-05	-1.24632	0.384742	-2.69017	0.000344208	-2.79287	0.000222148	-1.09988	0.705868	supercont1.44|VectorBase|730554|738631|+|ID=AAEL001857-RA stable_id=AAEL001857-PA.1 Parent=AAEL001857 description=conserved hypothetical protein Dbxref=protein_id:EAT46998
AAEL014565-RA	-2.11257	1.48308e-05	-1.77412	0.000104613	-2.94772	2.63033e-07	-2.99621	2.52559e-08	-1.73004	0.00112561	1.15574	0.356123	-3.34852	2.97439e-09	-2.4163	1.76222e-06	-1.46443	0.0186665	supercont1.1168|VectorBase|81267|81519|-|ID=AAEL014565-RA stable_id=AAEL014565-PA.1 Parent=AAEL014565 description=hypothetical protein
AAEL012789-RA	1.02069	0.937714	-1.02718	0.912895	-1.3139	0.307564	-2.98652	0.00822191	-1.30993	0.494476	-1.2637	0.553334	-2.35597	0.0350113	1.01429	0.971253	1.15249	0.718828	supercont1.740|VectorBase|491917|507446|-|ID=AAEL012789-RA stable_id=AAEL012789-PA.1 Parent=AAEL012789 description=hypothetical protein Dbxref=protein_id:EAT35017
AAEL012721-RA	-1.0984	0.14699	-1.173	0.0149555	-1.71273	7.35694e-07	-2.98553	4.22122e-13	-3.17329	9.07713e-14	-1.67492	8.08531e-06	-1.64087	1.52496e-05	-1.89059	1.89189e-07	-1.6336	1.74852e-05	supercont1.729|VectorBase|25986|26795|+|ID=AAEL012721-RA stable_id=AAEL012721-PA.1 Parent=AAEL012721 description=conserved hypothetical protein Dbxref=protein_id:EAT35084
AAEL000105-RA	1.04558	0.554556	1.09832	0.195514	-1.1632	0.0601874	-2.98363	5.71711e-12	-3.75743	2.69881e-14	-1.4593	0.00137533	-1.56465	0.000219762	-1.57864	0.000172716	-1.30673	0.0190539	supercont1.2|VectorBase|2492204|2493159|+|ID=AAEL000105-RA stable_id=AAEL000105-PA.1 Parent=AAEL000105 description=beta-alanine synthase, putative Ontology_term=GO:0008152,GO:0016787 Dbxref=protein_id:EAT48863
AAEL011867-RA	-1.03929	0.78375	-1.69255	0.00126636	-1.97219	0.00026902	-2.98178	1.4962e-07	-3.08381	8.12647e-08	-1.28481	0.144618	-1.53412	0.015303	-2.16752	5.01949e-05	-1.5157	0.0181842	supercont1.624|VectorBase|658451|672955|+|ID=AAEL011867-RA stable_id=AAEL011867-PA.1 Parent=AAEL011867 description=hypothetical protein Dbxref=protein_id:EAT36024
AAEL015672-RA	-2.12638	1.59049e-08	-1.86322	7.12464e-08	-1.93268	7.9772e-08	-2.98112	1.32928e-10	-3.15533	3.67008e-11	-2.84977	3.76149e-10	-2.1326	4.25698e-07	-1.84432	1.6054e-05	-1.88072	9.8705e-06	supercont1.4640|VectorBase|115|1353|+|ID=AAEL015672-RA stable_id=AAEL015672-PA.1 Parent=AAEL015672 description=conserved hypothetical protein
AAEL013732-RA	-2.61607	1.36053e-06	-1.25841	0.0520509	-1.02819	0.81242	-2.97883	1.51474e-10	-1.51968	0.00171636	-1.5299	0.00147721	-2.38039	3.07528e-08	-1.58636	0.000646408	-1.68935	0.000146493	supercont1.905|VectorBase|283258|350697|+|ID=AAEL013732-RA stable_id=AAEL013732-PA.1 Parent=AAEL013732 description=mannosyltransferase 1, ec_number=2.4.1.109 Ontology_term=GO:0005623,GO:0006412,GO:0006464,GO:0016740 Dbxref=protein_id:EAT34004
AAEL003139-RA	-1.78819	0.000491057	-1.43296	0.00932445	-1.33802	0.0380884	-2.97589	1.30046e-09	-3.97679	3.30492e-12	-2.09646	3.34324e-06	-2.30487	3.84587e-07	-1.44835	0.00933193	-1.43946	0.0104617	supercont1.79|VectorBase|2262717|2292254|-|ID=AAEL003139-RA stable_id=AAEL003139-PA.1 Parent=AAEL003139 description=short-chain dehydrogenase ec_number=1.3.1.33 Ontology_term=GO:0003824,GO:0008152 Dbxref=protein_id:EAT45601
AAEL006100-RA	-1.9107	0.00512445	-1.05914	0.755144	1.45862	0.0719364	-2.97439	8.98675e-09	-1.56691	0.00414432	-1.53124	0.00624403	-2.51744	2.81352e-07	-1.3915	0.0304831	-1.3664	0.0402186	supercont1.189|VectorBase|2099134|2100538|+|ID=AAEL006100-RA stable_id=AAEL006100-PA.1 Parent=AAEL006100 description=mannosyltransferase 1, ec_number=2.4.1.109 Ontology_term=GO:0005623,GO:0006412,GO:0006464,GO:0016740 Dbxref=protein_id:EAT42366
AAEL007773-RA	-1.65061	0.000154195	-1.14591	0.150331	-1.42662	0.00252683	-2.9706	1.47512e-10	-2.25234	1.11325e-07	-1.69489	0.000129347	-2.07439	8.64777e-07	-1.86952	1.16195e-05	-1.27446	0.0564963	supercont1.279|VectorBase|1185849|1234463|-|ID=AAEL007773-RA stable_id=AAEL007773-PA.1 Parent=AAEL007773 description=conserved hypothetical protein Dbxref=protein_id:EAT40506
AAEL013023-RA	-1.5859	0.0366095	-1.18452	0.377043	-1.0018	0.992768	-2.97037	0.0446668	-1.4613	0.473224	-2.39327	0.104075	-1.76303	0.285766	-1.14139	0.801922	1.8103	0.264239	supercont1.776|VectorBase|139753|156273|+|ID=AAEL013023-RA stable_id=AAEL013023-PA.1 Parent=AAEL013023 description=hypothetical protein Ontology_term=GO:0003676,GO:0005634,GO:0008270 Dbxref=protein_id:EAT34770
AAEL012065-RA	-3.14225	1.02133e-05	-1.64901	0.00643701	-1.61463	0.0123069	-2.97021	2.43382e-05	-1.40129	0.142183	-2.40335	0.000403292	-2.55839	0.00017875	-1.60533	0.0423171	-1.77671	0.014942	supercont1.650|VectorBase|97482|125727|+|ID=AAEL012065-RA stable_id=AAEL012065-PA.1 Parent=AAEL012065 description=cytoplasmic polyadenylation element binding protein (cpeb) Ontology_term=GO:0003723,GO:0006139,GO:0007582,GO:0009790 Dbxref=protein_id:EAT35793
AAEL012777-RA	-1.88963	3.35504e-06	-1.65669	1.89177e-05	-1.52108	0.000211267	-2.96977	1.1131e-08	-2.1093	1.30284e-05	-1.48755	0.0108903	-2.42138	7.39986e-07	-2.37701	1.08726e-06	-1.53904	0.00607793	supercont1.739|VectorBase|150196|151254|+|ID=AAEL012777-RA stable_id=AAEL012777-PA.1 Parent=AAEL012777 description=serine protease snake, putative Ontology_term=GO:0004252,GO:0006508 Dbxref=protein_id:EAT35022
AAEL000765-RA	-1.28503	0.0281834	-1.65737	0.000139417	-2.17031	3.74783e-06	-2.966	6.87886e-11	-1.31085	0.0292761	1.19017	0.152908	-3.66308	6.07646e-13	-2.21645	8.77923e-08	-1.14022	0.278386	supercont1.16|VectorBase|283224|285283|+|ID=AAEL000765-RA stable_id=AAEL000765-PA.1 Parent=AAEL000765 description=hexamerin 2 beta ec_number=1.14.18.1 Ontology_term=GO:0005215,GO:0005576,GO:0005615,GO:0006810,GO:0043234,GO:0045735 Dbxref=protein_id:EAT48144
AAEL011169-RA	-2.10672	0.0464035	1.07833	0.815463	2.29433	0.0290381	-2.96472	0.000514443	-2.23037	0.00783356	1.27655	0.396982	-4.31781	9.92075e-06	-1.64127	0.0904796	1.2935	0.372238	supercont1.546|VectorBase|400343|402558|-|ID=AAEL011169-RA stable_id=AAEL011169-PA.1 Parent=AAEL011169 description=hexamerin 2 beta ec_number=1.14.18.1 Ontology_term=GO:0005215,GO:0005576,GO:0005615,GO:0006810,GO:0043234,GO:0045735 Dbxref=protein_id:EAT36773
AAEL013983-RA	-1.6473	0.015504	-2.91905	2.38989e-05	-1.56233	0.0271548	-2.96367	0.000723795	-2.07249	0.017977	1.62116	0.108928	-3.18555	0.00035701	-3.43948	0.000166068	1.10397	0.738438	supercont1.976|VectorBase|313171|315386|-|ID=AAEL013983-RA stable_id=AAEL013983-PA.1 Parent=AAEL013983 description=hexamerin 2 beta ec_number=1.14.18.1 Ontology_term=GO:0005215,GO:0005576,GO:0005615,GO:0006810,GO:0043234,GO:0045735 Dbxref=protein_id:EAT33748
AAEL011823-RA	-3.10407	0.0193292	-2.77137	0.0234276	-1.6733	0.246843	-2.95869	0.00333056	-1.41596	0.320123	-1.4857	0.258751	-2.95829	0.00333401	-2.44262	0.0138151	-1.61077	0.175561	supercont1.617|VectorBase|722160|723946|-|ID=AAEL011823-RA stable_id=AAEL011823-PA.1 Parent=AAEL011823 description=gamma glutamyl transpeptidases ec_number=2.3.2.2 Ontology_term=GO:0006464,GO:0006519,GO:0006629,GO:0008233,GO:0016740,GO:0019538 Dbxref=protein_id:EAT36069
AAEL010163-RA	-5.05111	2.19287e-12	-4.36173	3.14068e-12	-3.28388	1.09765e-10	-2.95848	6.30079e-08	-3.56908	1.89562e-09	-4.55873	2.47341e-11	-3.14777	1.95125e-08	-3.16937	1.71607e-08	-3.39821	4.67685e-09	supercont1.458|VectorBase|918888|920033|-|ID=AAEL010163-RA stable_id=AAEL010163-PA.1 Parent=AAEL010163 description=conserved hypothetical protein Dbxref=protein_id:EAT37901
AAEL011451-RA	-2.1898	3.84787e-07	-2.30665	8.42048e-08	-1.33182	0.00454742	-2.95654	4.49908e-08	-2.22936	1.10661e-05	1.15082	0.377465	-3.31373	5.11422e-09	-2.8469	9.33691e-08	-1.0336	0.834672	supercont1.581|VectorBase|380626|388112|-|ID=AAEL011451-RA stable_id=AAEL011451-PA.1 Parent=AAEL011451 description=conserved hypothetical protein Ontology_term=GO:0042302 Dbxref=protein_id:EAT36464
AAEL001031-RA	-1.75382	3.51894e-06	-1.29012	0.00257256	-2.06938	1.94565e-07	-2.95652	2.06849e-11	-2.43537	2.64007e-09	-1.87523	2.84875e-06	-3.40241	7.78411e-13	-2.18834	4.40554e-08	-1.72872	2.56418e-05	supercont1.21|VectorBase|2067881|2068966|-|ID=AAEL001031-RA stable_id=AAEL001031-PA.1 Parent=AAEL001031 description=conserved hypothetical protein Dbxref=protein_id:EAT47873
AAEL005687-RA	-1.61373	0.009991	-1.21824	0.206791	-3.13594	6.98291e-06	-2.95033	2.56417e-06	-1.51061	0.0404338	-2.45821	4.55166e-05	-2.56372	2.35955e-05	-1.63232	0.016104	-2.48829	3.76535e-05	supercont1.170|VectorBase|1568687|1569736|+|ID=AAEL005687-RA stable_id=AAEL005687-PA.1 Parent=AAEL005687 description=protein serine/threonine kinase, putative Dbxref=protein_id:EAT42817
AAEL003253-RA	-2.32334	1.24966e-05	-1.39107	0.0136887	-2.63171	2.89599e-06	-2.95019	2.18805e-10	-2.8105	6.68646e-10	-1.66185	0.000232947	-1.74369	7.37961e-05	-2.8612	4.42016e-10	-2.44063	1.90123e-08	supercont1.82|VectorBase|2612213|2613717|+|ID=AAEL003253-RA stable_id=AAEL003253-PA.1 Parent=AAEL003253 description=clip-domain serine protease, putative ec_number=3.4.21.7 Ontology_term=GO:0008233,GO:0019538 Dbxref=protein_id:EAT45511
AAEL009810-RA	-1.53039	4.79023e-05	-1.52224	2.80848e-05	-2.1345	9.02162e-08	-2.94998	1.15779e-09	-3.65708	1.24409e-11	-1.55368	0.00212536	-2.29967	3.16102e-07	-2.41952	9.84048e-08	-1.23998	0.114822	supercont1.430|VectorBase|159033|167105|-|ID=AAEL009810-RA stable_id=AAEL009810-PA.1 Parent=AAEL009810 description=sideroflexin 1,2,3 Ontology_term=GO:0005215,GO:0005623,GO:0006811 Dbxref=protein_id:EAT38265
AAEL005249-RA	-1.30468	0.00142996	-1.32951	0.000486711	-1.79216	7.39143e-07	-2.94822	2.32789e-10	-2.12297	6.00417e-07	-1.40112	0.0102552	-1.63133	0.000368062	-1.37687	0.0144842	-1.24473	0.0871407	supercont1.147|VectorBase|1132338|1176150|+|ID=AAEL005249-RA stable_id=AAEL005249-PA.1 Parent=AAEL005249 description=ABC transporter ec_number=3.6.3.30 Ontology_term=GO:0005524,GO:0016887 Dbxref=protein_id:EAT43312
AAEL014316-RA	-1.6537	0.0133428	-1.59074	0.0143574	-1.18748	0.346004	-2.9475	9.43525e-07	-3.12627	3.51335e-07	-2.50997	1.39838e-05	-2.65325	5.52247e-06	-1.93639	0.00093172	-1.9105	0.00114553	supercont1.1068|VectorBase|174732|189427|-|ID=AAEL014316-RA stable_id=AAEL014316-PA.1 Parent=AAEL014316 description=conserved hypothetical protein Ontology_term=GO:0005554 Dbxref=protein_id:EAT33411
AAEL001794-RA	-1.64342	0.000261118	-1.25353	0.0313886	-1.67261	0.000191719	-2.94601	9.66239e-14	-4.16719	2.237e-17	-1.77611	4.00955e-07	-1.87365	6.91532e-08	-2.02169	5.91782e-09	-1.52312	6.3301e-05	supercont1.43|VectorBase|743331|756057|+|ID=AAEL001794-RA stable_id=AAEL001794-PA.1 Parent=AAEL001794 description=macroglobulin/complement Ontology_term=GO:0006950,GO:0007582,GO:0009607,GO:0030234 Dbxref=protein_id:EAT47037
AAEL009359-RA	-1.74436	0.00018405	-1.55089	0.000787912	-3.34452	4.79603e-08	-2.94572	7.99634e-08	-5.38892	1.86424e-12	-3.63605	1.61461e-09	-2.18132	2.43678e-05	-2.41015	3.65522e-06	-4.8604	1.02111e-11	supercont1.392|VectorBase|855050|856346|-|ID=AAEL009359-RA stable_id=AAEL009359-PA.1 Parent=AAEL009359 description=conserved hypothetical protein Dbxref=protein_id:EAT38783
AAEL006122-RA	-3.55488	0.00018357	-6.86286	1.34683e-06	-9.05993	6.28973e-07	-2.94427	1.00569e-05	-1.44771	0.0872409	1.40653	0.113763	-3.36763	1.41245e-06	-3.63879	4.55378e-07	-1.44785	0.0871597	supercont1.191|VectorBase|861266|863105|-|ID=AAEL006122-RA stable_id=AAEL006122-PA.1 Parent=AAEL006122 description=conserved hypothetical protein Ontology_term=GO:0005198 Dbxref=protein_id:EAT42315
AAEL007807-RA	1.28005	0.0866124	-1.37411	0.0241534	-1.9655	0.000213268	-2.94104	1.34811e-07	-6.67442	1.30885e-13	-2.65309	9.14552e-07	-1.61091	0.00651604	-1.92102	0.000343848	-2.23056	2.30373e-05	supercont1.283|VectorBase|1293426|1307173|+|ID=AAEL007807-RA stable_id=AAEL007807-PA.1 Parent=AAEL007807 description=cytochrome P450 ec_number=1.14.14.1 Ontology_term=GO:0003824,GO:0005489,GO:0005623,GO:0006118,GO:0006629 Dbxref=protein_id:EAT40474
AAEL001614-RA	-1.93818	6.11817e-05	-1.55326	0.0011857	-1.53986	0.00226159	-2.94049	2.46777e-09	-2.71275	1.4126e-08	-2.02931	9.12837e-06	-2.13926	2.7966e-06	-1.59721	0.00158974	-1.86928	5.65483e-05	supercont1.37|VectorBase|2263956|2293396|+|ID=AAEL001614-RA stable_id=AAEL001614-PA.1 Parent=AAEL001614 description=conserved hypothetical protein Dbxref=protein_id:EAT47258
AAEL007529-RA	-4.86183	1.63595e-05	-1.59892	0.0554405	-2.20901	0.00549904	-2.94042	1.34287e-06	-1.421	0.0675376	-2.43866	2.91737e-05	-2.20635	0.00014651	-1.09364	0.633992	-1.5308	0.0283618	supercont1.261|VectorBase|539574|540641|+|ID=AAEL007529-RA stable_id=AAEL007529-PA.1 Parent=AAEL007529 description=nucleoprotein, putative Ontology_term=GO:0019013 Dbxref=protein_id:EAT40766
AAEL007206-RA	-4.50898	3.03274e-06	-3.32418	1.62976e-05	-1.88884	0.00591438	-2.93972	1.66449e-06	-2.7661	4.49414e-06	-2.65113	8.97009e-06	-2.22652	0.000147385	-1.88856	0.00180255	-2.50875	2.1943e-05	supercont1.243|VectorBase|530749|538796|-|ID=AAEL007206-RA stable_id=AAEL007206-PA.1 Parent=AAEL007206 description=hypothetical protein Dbxref=protein_id:EAT41114
AAEL015363-RA	-13.2434	1.09671e-05	-4.63124	0.000755549	-4.12359	0.00229285	-2.93856	4.77367e-05	1.30953	0.255412	2.06417	0.00368749	-3.10533	2.32947e-05	-2.68009	0.000155512	1.1244	0.618389	supercont1.1919|VectorBase|3671|4605|+|ID=AAEL015363-RA stable_id=AAEL015363-PA.1 Parent=AAEL015363 description=cuticle protein, putative Ontology_term=GO:0005198 Dbxref=protein_id:EAT32528
AAEL000372-RA	-2.05837	2.38846e-07	-1.3175	0.00155643	-1.87735	1.12305e-06	-2.93806	6.0976e-12	-2.50893	3.51488e-10	-2.07125	6.77243e-08	-2.27275	5.08985e-09	-1.7848	4.70092e-06	-1.92396	5.50134e-07	supercont1.6|VectorBase|1018772|1020361|-|ID=AAEL000372-RA stable_id=AAEL000372-PA.1 Parent=AAEL000372 description=myo inositol monophosphatase ec_number=3.1.3.25 Ontology_term=GO:0006629,GO:0007165,GO:0008152,GO:0016787 Dbxref=protein_id:EAT48626
AAEL007027-RA	-3.71124	2.46266e-08	-2.16655	4.76413e-06	-4.43551	5.28013e-09	-2.93748	1.44325e-12	-3.76135	3.86301e-15	-5.50182	1.55697e-18	-2.24093	2.23026e-09	-2.70618	1.21467e-11	-7.36	9.28543e-21	supercont1.231|VectorBase|693146|712006|-|ID=AAEL007027-RA stable_id=AAEL007027-PA.1 Parent=AAEL007027 description=sodium/solute symporter Ontology_term=GO:0005215,GO:0005623,GO:0006810,GO:0006811,GO:0008152,GO:0019538 Dbxref=protein_id:EAT41337
AAEL005434-RA	1.15213	0.100339	-2.35332	3.74566e-08	-4.9239	4.01589e-11	-2.9363	1.54931e-07	-6.73182	1.34654e-13	-2.13305	5.64767e-05	-1.73678	0.00203791	-2.46352	3.99604e-06	-2.94715	1.44769e-07	supercont1.156|VectorBase|725766|726840|+|ID=AAEL005434-RA stable_id=AAEL005434-PA.1 Parent=AAEL005434 description=conserved hypothetical protein Dbxref=protein_id:EAT43093
AAEL015284-RA	-1.32648	0.0302976	-1.35698	0.0148201	-1.99626	4.84608e-05	-2.93602	1.90598e-11	-2.33192	6.61378e-09	-1.8994	1.70193e-06	-1.7121	2.89161e-05	-1.7114	2.92365e-05	-1.46835	0.00157937	supercont1.1706|VectorBase|8644|10254|-|ID=AAEL015284-RA stable_id=AAEL015284-PA.1 Parent=AAEL015284 description=prolyl 4-hydroxylase alpha subunit 1, ec_number=1.14.11.2 Ontology_term=GO:0003824,GO:0005941,GO:0006464,GO:0006519
AAEL005333-RA	-2.2642	6.62994e-06	-1.84446	6.26202e-05	-2.43041	2.71412e-06	-2.93512	6.31537e-10	-2.57198	1.2763e-08	-2.42646	4.96484e-08	-2.51456	2.15651e-08	-2.18361	6.01834e-07	-2.67283	5.2572e-09	supercont1.151|VectorBase|1232085|1234346|+|ID=AAEL005333-RA stable_id=AAEL005333-PA.1 Parent=AAEL005333 description=hypothetical protein Dbxref=protein_id:EAT43219
AAEL000438-RA	-1.22825	0.00216017	-1.35079	4.74782e-05	-1.80463	6.26402e-08	-2.93489	3.77008e-16	-4.64346	4.47816e-21	-1.77854	7.44738e-09	-1.66745	9.34162e-08	-2.17928	4.28267e-12	-1.3638	0.000269291	supercont1.8|VectorBase|1152651|1162435|+|ID=AAEL000438-RA stable_id=AAEL000438-PA.1 Parent=AAEL000438 description=epoxide hydrolase ec_number=3.3.2.3 Dbxref=protein_id:EAT48527
AAEL000420-RA	-1.41431	0.278613	1.06253	0.83575	-3.23418	0.00208971	-2.93428	1.26263e-11	-3.17817	1.85068e-12	-2.9761	8.93958e-12	-1.06684	0.562049	-1.48967	0.000938098	-2.75395	6.09196e-11	supercont1.8|VectorBase|3460734|3465975|+|ID=AAEL000420-RA stable_id=AAEL000420-PA.1 Parent=AAEL000420 description=cathepsin o ec_number=3.4.22.42 Ontology_term=GO:0006508,GO:0008234 Dbxref=protein_id:EAT48563
AAEL001358-RA	1.12498	0.143928	1.25823	0.00639894	1.02555	0.744218	-2.93006	9.31753e-12	-2.05869	1.05524e-07	-1.60996	0.000103245	-2.09758	6.26344e-08	-1.85275	2.04331e-06	-1.44804	0.00170038	supercont1.30|VectorBase|2748323|2750758|-|ID=AAEL001358-RA stable_id=AAEL001358-PA.1 Parent=AAEL001358 description=conserved hypothetical protein Dbxref=protein_id:EAT47561
AAEL011042-RA	1.28663	0.456737	-1.39892	0.294598	-2.0756	0.0446354	-2.92422	0.00413522	-1.05568	0.877957	1.93387	0.0678741	-1.9048	0.0741379	1.02463	0.945017	-1.12607	0.736651	supercont1.536|VectorBase|819296|820177|+|ID=AAEL011042-RA stable_id=AAEL011042-PA.1 Parent=AAEL011042 description=conserved hypothetical protein Dbxref=protein_id:EAT36920
AAEL002397-RA	-1.40981	0.000789322	-1.21917	0.0188169	-1.3409	0.00260041	-2.92311	2.60952e-11	-2.65823	2.71795e-10	-1.29585	0.0281165	-1.66636	6.68101e-05	-1.42705	0.00337278	-1.14659	0.235069	supercont1.55|VectorBase|248552|277774|-|ID=AAEL002397-RA stable_id=AAEL002397-PA.1 Parent=AAEL002397 description=conserved hypothetical protein Dbxref=protein_id:EAT46420
AAEL009086-RA	-1.58293	0.0169108	1.01981	0.902342	-1.02264	0.895809	-2.92062	0.0146	-1.85002	0.1495	-2.34233	0.0489861	-1.92681	0.125131	-1.28112	0.556836	1.41569	0.410784	supercont1.368|VectorBase|681634|702771|-|ID=AAEL009086-RA stable_id=AAEL009086-PA.1 Parent=AAEL009086 description=conserved hypothetical protein Dbxref=protein_id:EAT39087
AAEL003642-RA	-3.02032	8.2989e-05	-1.6358	0.0190245	-2.21054	0.00141462	-2.92029	0.000413391	-2.12601	0.00952878	1.00221	0.99365	-2.71244	0.000890382	-1.89831	0.0256814	-1.18589	0.539753	supercont1.93|VectorBase|1867849|1893679|-|ID=AAEL003642-RA stable_id=AAEL003642-PA.1 Parent=AAEL003642 description=serine protease ec_number=3.4.21.86 Ontology_term=GO:0008233,GO:0009607,GO:0019538,GO:0030234 Dbxref=protein_id:EAT45084
AAEL004353-RA	-2.29819	0.000670296	-1.64878	0.0136414	-1.00689	0.971417	-2.92019	1.88548e-11	-1.41128	0.00392599	-1.12224	0.309012	-2.77798	6.45259e-11	-1.65766	6.40465e-05	-1.00884	0.937635	supercont1.116|VectorBase|452454|453550|+|ID=AAEL004353-RA stable_id=AAEL004353-PA.1 Parent=AAEL004353 description=hypothetical protein Dbxref=protein_id:EAT44233
AAEL004495-RA	-2.07858	0.0166677	-1.47009	0.146158	-1.23696	0.439224	-2.91911	2.40548e-05	-2.79296	4.41048e-05	-2.13882	0.00149252	-2.15951	0.0013224	-1.75616	0.0152767	-2.12079	0.00165932	supercont1.121|VectorBase|1103604|1133442|-|ID=AAEL004495-RA stable_id=AAEL004495-PA.1 Parent=AAEL004495 description=ankyrin repeat domain Ontology_term=GO:0004871,GO:0005102,GO:0008283 Dbxref=protein_id:EAT44096
AAEL003894-RA	-2.00069	0.00279369	-1.43247	0.06255	-2.46741	0.000354399	-2.91818	0.00473798	-1.55462	0.2228	-1.59468	0.197803	-2.48139	0.0149837	-1.69498	0.146625	1.17688	0.649778	supercont1.99|VectorBase|1353228|1361734|+|ID=AAEL003894-RA stable_id=AAEL003894-PA.1 Parent=AAEL003894 description=gram-negative bacteria binding protein ec_number=3.2.1.39 Ontology_term=GO:0004553,GO:0005975 Dbxref=protein_id:EAT44801
AAEL000474-RA	-1.13092	0.38889	-1.60236	0.00293129	-2.06609	0.000155039	-2.91707	6.44203e-09	-1.96377	3.1666e-05	-1.75822	0.000323164	-2.12685	5.67987e-06	-2.11747	6.24985e-06	-1.56095	0.0033892	supercont1.8|VectorBase|2205967|2224811|+|ID=AAEL000474-RA stable_id=AAEL000474-PA.1 Parent=AAEL000474 description=conserved hypothetical protein Dbxref=protein_id:EAT48538
AAEL006980-RA	-1.90805	0.00337921	-1.46673	0.0410894	-2.53011	0.000190372	-2.91638	0.000418588	-1.45193	0.184106	1.14554	0.624685	-2.09398	0.0109238	-2.01188	0.0155909	-1.38416	0.245497	supercont1.230|VectorBase|336675|362809|-|ID=AAEL006980-RA stable_id=AAEL006980-PA.1 Parent=AAEL006980 description=lipase ec_number=3.1.1.32 Ontology_term=GO:0006629,GO:0016787 Dbxref=protein_id:EAT41376
AAEL014385-RA	-1.85588	0.000112068	1.04594	0.679176	-1.25693	0.0652503	-2.91623	7.87823e-08	-1.92458	0.000221442	-1.02078	0.898096	-2.40912	3.10827e-06	-1.49658	0.0159946	-1.29043	0.118604	supercont1.1095|VectorBase|221678|222031|-|ID=AAEL014385-RA stable_id=AAEL014385-PA.1 Parent=AAEL014385 description=conserved hypothetical protein Ontology_term=GO:0005529 Dbxref=protein_id:EAT33335
AAEL004728-RA	-2.20901	2.89333e-07	-2.12579	2.37373e-07	-2.34648	1.23476e-07	-2.91549	6.46956e-12	-2.07817	5.56396e-08	-2.91294	6.61224e-12	-2.26659	4.90282e-09	-1.80143	3.3173e-06	-2.47159	4.64619e-10	supercont1.128|VectorBase|309764|316239|+|ID=AAEL004728-RA stable_id=AAEL004728-PA.1 Parent=AAEL004728 description=5-methyltetrahydrofolate:homocysteine methyltransferase ec_number=2.1.1.10 Ontology_term=GO:0006519,GO:0009058,GO:0016740 Dbxref=protein_id:EAT43856
AAEL008060-RA	1.23277	0.0124389	1.0549	0.442672	-1.31458	0.00225693	-2.91441	1.22135e-15	-2.33592	1.00439e-12	-1.53764	4.10357e-06	-2.48288	1.43318e-13	-1.81929	6.44885e-09	-1.42777	7.08288e-05	supercont1.299|VectorBase|1102525|1121988|-|ID=AAEL008060-RA stable_id=AAEL008060-PA.1 Parent=AAEL008060 description=hypothetical protein Dbxref=protein_id:EAT40194
AAEL007269-RA	-1.90977	3.71079e-06	-2.68384	1.3354e-08	-5.22453	5.18891e-11	-2.91029	5.80195e-13	-2.19395	1.57152e-09	-3.58832	3.28418e-15	-1.88008	1.76856e-07	-2.42747	8.21472e-11	-3.75513	1.149e-15	supercont1.245|VectorBase|919525|933085|-|ID=AAEL007269-RA stable_id=AAEL007269-PA.1 Parent=AAEL007269 description=hypothetical protein Dbxref=protein_id:EAT41076
AAEL007415-RA	-10.2392	9.82272e-06	-1.91029	0.0586947	1.3654	0.367988	-2.90996	0.038864	1.27399	0.629877	1.49869	0.42208	-2.75641	0.0492506	1.06681	0.897437	4.51701	0.00454935	supercont1.255|VectorBase|304319|384759|+|ID=AAEL007415-RA stable_id=AAEL007415-PA.1 Parent=AAEL007415 description=multicopper oxidase ec_number=1.10.3.3 Ontology_term=GO:0003824,GO:0005488,GO:0009607,GO:0009628 Dbxref=protein_id:EAT40867
AAEL001878-RA	-5.90485	4.35949e-06	-4.19625	2.01985e-05	-3.89737	6.57386e-05	-2.90754	5.17095e-09	-1.19988	0.20168	-1.08435	0.566879	-3.10413	1.31152e-09	-2.21146	1.95202e-06	-1.49585	0.00675928	supercont1.44|VectorBase|2100170|2120341|+|ID=AAEL001878-RA stable_id=AAEL001878-PA.1 Parent=AAEL001878 description=lipase ec_number=3.1.1.3 Ontology_term=GO:0006629,GO:0016787 Dbxref=protein_id:EAT47010
AAEL007653-RA	-1.61384	3.84278e-05	1.23021	0.0145171	-1.40046	0.000887687	-2.90637	5.87886e-10	-2.44441	3.2334e-08	-2.32803	1.03143e-07	-1.75376	9.16445e-05	-1.81733	3.95618e-05	-2.52433	1.51412e-08	supercont1.271|VectorBase|957703|982280|-|ID=AAEL007653-RA stable_id=AAEL007653-PA.1 Parent=AAEL007653 description=allantoinase ec_number=3.5.2.5 Ontology_term=GO:0003677,GO:0005634,GO:0006139,GO:0016787 Dbxref=protein_id:EAT40633
AAEL012776-RA	-2.0484	3.31211e-06	-3.09191	8.06818e-09	-2.02834	3.84967e-06	-2.90636	1.84688e-10	-2.04541	1.00411e-06	-2.21106	1.40971e-07	-2.41374	1.58927e-08	-2.77328	5.54408e-10	-1.9999	1.77431e-06	supercont1.739|VectorBase|244599|262786|-|ID=AAEL012776-RA stable_id=AAEL012776-PA.1 Parent=AAEL012776 description=protease m1 zinc metalloprotease ec_number=3.4.11.2 Ontology_term=GO:0005488,GO:0008233,GO:0019538 Dbxref=protein_id:EAT35026
AAEL002146-RA	-5.38315	1.39597e-05	-1.18279	0.485488	-2.336	0.00479349	-2.90239	0.000380763	-1.58122	0.10053	-2.06893	0.0111837	-2.25685	0.00494982	1.5796	0.101263	-1.50983	0.13835	supercont1.50|VectorBase|1708797|1738413|-|ID=AAEL002146-RA stable_id=AAEL002146-PA.1 Parent=AAEL002146 description=hypothetical protein Dbxref=protein_id:EAT46688
AAEL002982-RA	-4.23658	0.000177897	1.28024	0.3609	-1.03728	0.897624	-2.9009	0.00242416	-1.69402	0.115154	-3.45688	0.000539393	-1.79722	0.0809538	1.45494	0.258342	-3.79448	0.000235377	supercont1.74|VectorBase|2303874|2325433|-|ID=AAEL002982-RA stable_id=AAEL002982-PA.1 Parent=AAEL002982 description=matrix metalloproteinase ec_number=3.4.24.12 Ontology_term=GO:0000003,GO:0005198,GO:0005488,GO:0005578,GO:0005886,GO:0008219,GO:0008233,GO:0019538,GO:0050789 Dbxref=protein_id:EAT45766
AAEL008292-RA	-1.45085	0.0227761	-2.65057	6.65036e-06	-4.39633	1.31396e-07	-2.89906	4.89533e-08	-3.7185	4.25543e-10	-3.13322	1.08307e-08	-2.2825	5.54718e-06	-2.03769	5.17412e-05	-2.50786	8.55108e-07	supercont1.311|VectorBase|1016267|1079811|+|ID=AAEL008292-RA stable_id=AAEL008292-PA.1 Parent=AAEL008292 description=diuretic hormone receptor, Ontology_term=GO:0004872,GO:0005102,GO:0005488,GO:0005623,GO:0007165 Dbxref=protein_id:EAT39952
AAEL011884-RA	-1.69961	0.00153087	-1.37211	0.024356	-1.73303	0.00116185	-2.89883	1.44149e-09	-3.04791	4.80849e-10	-2.87644	1.71072e-09	-1.44749	0.00820727	-1.35309	0.0281314	-1.53151	0.00268133	supercont1.626|VectorBase|583809|584447|+|ID=AAEL011884-RA stable_id=AAEL011884-PA.1 Parent=AAEL011884 description=hypothetical protein Dbxref=protein_id:EAT35993
AAEL007199-RA	-1.19441	0.209271	1.22052	0.137232	-1.07103	0.618398	-2.89359	4.88536e-10	-1.79702	4.37862e-05	-1.12577	0.353739	-2.61472	5.0988e-09	-1.51416	0.00224685	-1.10729	0.424269	supercont1.243|VectorBase|527506|528423|+|ID=AAEL007199-RA stable_id=AAEL007199-PA.1 Parent=AAEL007199 description=hypothetical protein Dbxref=protein_id:EAT41112
AAEL008907-RA	-2.42385	5.61946e-07	-1.83693	1.59167e-05	-2.67808	1.64838e-07	-2.89179	5.81637e-09	-2.29368	8.77177e-07	-2.75297	1.65816e-08	-2.1956	2.29128e-06	-1.6961	0.000585864	-1.23451	0.141451	supercont1.356|VectorBase|24824|60341|+|ID=AAEL008907-RA stable_id=AAEL008907-PA.1 Parent=AAEL008907 description=conserved hypothetical protein Ontology_term=GO:0007155 Dbxref=protein_id:EAT39271
AAEL008501-RA	1.0691	0.597731	1.09786	0.43399	-2.70776	2.06222e-06	-2.8817	3.15079e-09	-1.85352	6.08417e-05	-3.35143	1.28377e-10	-1.39761	0.0187161	-1.42083	0.0139806	-3.40201	9.42195e-11	supercont1.329|VectorBase|389132|390996|-|ID=AAEL008501-RA stable_id=AAEL008501-PA.1 Parent=AAEL008501 description=hypothetical protein Dbxref=protein_id:EAT39724
AAEL012021-RA	-2.63317	0.000221352	-2.02062	0.00174343	-1.39252	0.10767	-2.88078	9.72766e-05	-2.53687	0.000457747	-2.37179	0.00101338	-2.05013	0.00522363	-1.5472	0.0789884	-1.69511	0.0353965	supercont1.644|VectorBase|307316|352184|+|ID=AAEL012021-RA stable_id=AAEL012021-PA.1 Parent=AAEL012021 description=bestrophin 2,3,4 Ontology_term=GO:0005554,GO:0006810,GO:0006811 Dbxref=protein_id:EAT35845
AAEL005242-RA	-1.3878	0.0455986	-1.34322	0.0530273	-1.81945	0.00140968	-2.88065	0.000154559	-2.85986	0.00016838	-3.77848	5.78951e-06	-1.47555	0.128856	-1.44859	0.147402	-2.43691	0.00106788	supercont1.147|VectorBase|1234031|1234872|+|ID=AAEL005242-RA stable_id=AAEL005242-PA.1 Parent=AAEL005242 description=hypothetical protein Dbxref=protein_id:EAT43315
AAEL006339-RA	-2.91723	0.000956193	-1.59571	0.0691654	-1.32436	0.285438	-2.87909	0.00773387	-1.92116	0.0900382	-1.21696	0.603561	-2.62362	0.0143326	-1.24789	0.55831	1.35581	0.422046	supercont1.201|VectorBase|610670|636361|-|ID=AAEL006339-RA stable_id=AAEL006339-PA.1 Parent=AAEL006339 description=peptidylglycine alpha-amidating monooxygenase COOH-terminal interactor protein-1 Dbxref=protein_id:EAT42067
AAEL001834-RA	-1.39194	0.00378691	-1.75796	2.29265e-05	-1.59096	0.000270955	-2.87779	2.58226e-12	-2.94534	1.4275e-12	-2.09558	1.63755e-08	-1.44166	0.00101965	-1.92662	1.97838e-07	-1.64736	2.1742e-05	supercont1.43|VectorBase|2337930|2370498|+|ID=AAEL001834-RA stable_id=AAEL001834-PA.1 Parent=AAEL001834 description=hypothetical protein Dbxref=protein_id:EAT47068
AAEL004803-RA	-1.9414	7.7977e-05	-2.26797	4.70288e-06	-2.15711	1.82693e-05	-2.87667	3.22642e-13	-2.45229	2.70864e-11	-1.73835	1.17676e-06	-2.22768	4.64701e-10	-2.36735	7.57231e-11	-1.80596	3.41678e-07	supercont1.131|VectorBase|624692|626574|-|ID=AAEL004803-RA stable_id=AAEL004803-PA.1 Parent=AAEL004803 description=conserved hypothetical protein Dbxref=protein_id:EAT43767
AAEL008075-RA	-1.55617	0.00046038	-1.36084	0.00424067	-1.86671	1.84632e-05	-2.87144	2.56288e-12	-4.37539	1.44005e-16	-3.98212	1.07955e-15	-1.98198	8.09796e-08	-1.73045	4.79362e-06	-1.94612	1.39697e-07	supercont1.299|VectorBase|940454|1039071|-|ID=AAEL008075-RA stable_id=AAEL008075-PA.1 Parent=AAEL008075 description=Multiple PDZ domain protein Ontology_term=GO:0004871,GO:0005198,GO:0005515,GO:0005886,GO:0007165,GO:0007582,GO:0008092,GO:0009605,GO:0009628,GO:0015031,GO:0016043,GO:0043234 Dbxref=protein_id:EAT40193
AAEL013111-RA	-1.22171	0.0594388	-1.20355	0.0619068	-1.44403	0.00224976	-2.86811	1.98933e-16	-2.03176	1.69556e-11	-1.20001	0.0181162	-1.737	7.35678e-09	-1.64682	6.49388e-08	-1.28189	0.00179219	supercont1.791|VectorBase|375888|382246|+|ID=AAEL013111-RA stable_id=AAEL013111-PA.1 Parent=AAEL013111 description=glutamate transporter Ontology_term=GO:0005215,GO:0005886,GO:0006519,GO:0006810,GO:0006811 Dbxref=protein_id:EAT34674
AAEL002638-RA	-1.72764	7.47276e-08	-1.69373	5.2479e-08	-2.42083	2.13196e-10	-2.86376	4.99605e-13	-2.19617	9.38641e-10	-1.82798	2.87764e-07	-2.12752	2.46546e-09	-2.14845	1.82828e-09	-1.64582	8.32011e-06	supercont1.62|VectorBase|2906757|2908577|+|ID=AAEL002638-RA stable_id=AAEL002638-PA.1 Parent=AAEL002638 description=cytochrome P450 ec_number=5.3.99.5 Ontology_term=GO:0003824,GO:0005489,GO:0005623,GO:0006118 Dbxref=protein_id:EAT46155
AAEL011513-RA	-3.37585	0.000988063	-1.83942	0.0413508	-1.34593	0.320792	-2.86266	0.00270077	-1.53153	0.199861	1.70011	0.112705	-2.15454	0.0242861	-1.17019	0.633074	1.34475	0.370189	supercont1.586|VectorBase|184752|207283|-|ID=AAEL011513-RA stable_id=AAEL011513-PA.1 Parent=AAEL011513 description=conserved hypothetical protein Ontology_term=GO:0016747 Dbxref=protein_id:EAT36390
AAEL013990-RA	-1.0101	0.931856	-1.0896	0.441144	-2.17558	1.39177e-05	-2.86253	2.30007e-08	-9.91213	1.57783e-17	-5.07215	4.70568e-13	-1.18957	0.247765	-2.29157	2.29217e-06	-3.61499	2.25014e-10	supercont1.976|VectorBase|305357|307513|+|ID=AAEL013990-RA stable_id=AAEL013990-PA.1 Parent=AAEL013990 description=hexamerin 2 beta ec_number=1.14.18.1 Ontology_term=GO:0005215,GO:0005576,GO:0005615,GO:0006810,GO:0043234,GO:0045735 Dbxref=protein_id:EAT33747
AAEL003527-RA	-1.08885	0.544395	-2.05894	7.95207e-05	-1.71558	0.00166516	-2.85315	1.20066e-07	-3.32975	6.48405e-09	-1.95961	0.000158973	-3.35586	5.60701e-09	-2.26707	1.00512e-05	-2.11111	3.92346e-05	supercont1.89|VectorBase|1999913|2008444|+|ID=AAEL003527-RA stable_id=AAEL003527-PA.1 Parent=AAEL003527 description=conserved hypothetical protein Dbxref=protein_id:EAT45184
AAEL008455-RA	-1.59295	0.245849	1.10808	0.779138	-1.38595	0.409612	-2.84709	0.00240816	-1.64053	0.131214	-1.98783	0.038891	-2.99213	0.0015744	-1.06544	0.844342	-1.81143	0.0719922	supercont1.326|VectorBase|203506|230339|-|ID=AAEL008455-RA stable_id=AAEL008455-PA.1 Parent=AAEL008455 description=conserved hypothetical protein Ontology_term=GO:0005515 Dbxref=protein_id:EAT39763
AAEL010680-RA	-2.18102	0.00833692	-1.80851	0.0254398	-1.36226	0.239942	-2.84443	9.87677e-05	-2.53977	0.000399478	1.57636	0.0646715	-2.11563	0.00338539	-2.4772	0.000539974	-1.25254	0.351985	supercont1.496|VectorBase|638630|647678|+|ID=AAEL010680-RA stable_id=AAEL010680-PA.1 Parent=AAEL010680 description=conserved hypothetical protein Ontology_term=GO:0004867 Dbxref=protein_id:EAT37305
AAEL002505-RA	-1.15477	0.628958	-1.41	0.228596	-1.13061	0.679657	-2.84441	0.0144779	-1.70934	0.195937	-1.40392	0.409855	-1.82192	0.149054	-1.50864	0.318911	-1.08514	0.841969	supercont1.59|VectorBase|2854199|2884456|+|ID=AAEL002505-RA stable_id=AAEL002505-PA.1 Parent=AAEL002505 description=tryptase, putative ec_number=3.4.21.7 Ontology_term=GO:0004252,GO:0006508 Dbxref=protein_id:EAT46302
AAEL002255-RA	-2.27285	0.000831789	-1.22961	0.265946	-1.38674	0.109061	-2.83811	4.09058e-05	-1.60646	0.0407404	-1.29253	0.258145	-3.69053	1.11382e-06	-1.91858	0.00604424	-1.61027	0.0398019	supercont1.52|VectorBase|1754718|1755380|-|ID=AAEL002255-RA stable_id=AAEL002255-PA.1 Parent=AAEL002255 description=conserved hypothetical protein Ontology_term=GO:0008080 Dbxref=protein_id:EAT46572
AAEL010147-RA	-3.56178	7.72743e-08	-2.27742	4.86282e-06	-1.82652	0.000204393	-2.83804	2.92153e-07	-3.03779	8.35724e-08	-2.47624	3.65332e-06	-2.42342	5.44627e-06	-2.36931	8.26887e-06	-2.17225	4.07436e-05	supercont1.456|VectorBase|203449|284273|-|ID=AAEL010147-RA stable_id=AAEL010147-PA.1 Parent=AAEL010147 description=conserved hypothetical protein Ontology_term=GO:0003824,GO:0005488,GO:0005622,GO:0006464,GO:0043234 Dbxref=protein_id:EAT37920
AAEL011332-RA	-4.11075	2.12235e-07	-1.64844	0.00253868	-1.85819	0.000830227	-2.8363	0.000657544	-1.62728	0.0900239	-2.58283	0.00168463	-2.3949	0.00350772	-1.65181	0.0809472	-1.67088	0.0745168	supercont1.569|VectorBase|510360|694828|+|ID=AAEL011332-RA stable_id=AAEL011332-PA.1 Parent=AAEL011332 description=dopamine beta hydroxylase ec_number=1.14.17.1 Ontology_term=GO:0003824,GO:0005488,GO:0006519,GO:0007267,GO:0007582 Dbxref=protein_id:EAT36593
AAEL001291-RA	-1.14647	0.528255	1.4289	0.093716	-1.40834	0.128626	-2.83224	9.17745e-07	-1.75586	0.00290119	-1.28639	0.161462	-2.08715	0.000179402	-1.04447	0.806345	-1.41743	0.0553622	supercont1.29|VectorBase|2958610|2960496|+|ID=AAEL001291-RA stable_id=AAEL001291-PA.1 Parent=AAEL001291 description=conserved hypothetical protein Dbxref=protein_id:EAT47593
AAEL003765-RA	-2.02132	1.6812e-05	-2.01015	9.1473e-06	-1.39416	0.00809302	-2.83136	4.5887e-07	-1.64387	0.00585153	-2.4401	6.80763e-06	-3.03218	1.33155e-07	-1.95792	0.000338149	-1.4733	0.0283565	supercont1.96|VectorBase|1855455|1978762|+|ID=AAEL003765-RA stable_id=AAEL003765-PA.1 Parent=AAEL003765 description=calcium-activated potassium channel alpha chain Ontology_term=GO:0000003,GO:0005216,GO:0005515,GO:0005886,GO:0006811,GO:0007267,GO:0007582,GO:0007610,GO:0009628,GO:0043234 Dbxref=protein_id:EAT44931
AAEL012101-RA	-7.38348	4.7763e-06	-1.60592	0.0813981	-1.2758	0.380021	-2.83122	4.22049e-08	-2.18551	8.23295e-06	-1.10689	0.504026	-2.32981	2.22905e-06	-1.15211	0.35293	-1.31474	0.0772814	supercont1.656|VectorBase|411481|413758|+|ID=AAEL012101-RA stable_id=AAEL012101-PA.1 Parent=AAEL012101 description=tubulin alpha chain Ontology_term=GO:0000166,GO:0005198,GO:0005856,GO:0006810,GO:0007010,GO:0007049,GO:0007582,GO:0008092,GO:0015031,GO:0016043,GO:0016787,GO:0019538,GO:0043234 Dbxref=protein_id:EAT35751
AAEL002624-RA	-1.2326	0.00286447	-1.50139	3.85506e-06	-2.08276	9.17267e-09	-2.82916	5.66474e-14	-6.14917	1.44503e-21	-1.54052	1.91965e-05	-1.52289	2.86026e-05	-2.6376	4.11925e-13	-1.70324	5.72702e-07	supercont1.61|VectorBase|1627664|1629588|-|ID=AAEL002624-RA stable_id=AAEL002624-PA.1 Parent=AAEL002624 description=serine protease ec_number=3.4.21.4 Ontology_term=GO:0008233,GO:0019538 Dbxref=protein_id:EAT46212
AAEL001271-RA	-1.68226	0.00381498	-1.52098	0.00970408	-2.34193	6.73992e-05	-2.82823	5.11669e-10	-3.38869	8.74551e-12	-2.5425	6.34915e-09	-1.73825	7.43836e-05	-1.62615	0.000366325	-1.93956	5.00079e-06	supercont1.28|VectorBase|2680928|2697438|+|ID=AAEL001271-RA stable_id=AAEL001271-PA.1 Parent=AAEL001271 description=conserved hypothetical protein Dbxref=protein_id:EAT47641
AAEL007878-RA	-1.1303	0.216845	-1.54864	0.000262312	-2.26844	9.01062e-07	-2.82733	9.55617e-06	-4.39085	1.22438e-08	-2.09007	0.000822466	-1.77134	0.00753117	-1.73542	0.00973213	-1.03104	0.880517	supercont1.287|VectorBase|133493|135176|-|ID=AAEL007878-RA stable_id=AAEL007878-PA.1 Parent=AAEL007878 description=ornithine decarboxylase ec_number=4.1.1.17 Ontology_term=GO:0003824,GO:0006519,GO:0009058 Dbxref=protein_id:EAT40380
AAEL007374-RA	-1.67064	4.30403e-05	-1.30767	0.00508736	-1.2485	0.0218628	-2.82697	2.73403e-13	-2.48417	1.03276e-11	-1.61015	9.92084e-06	-1.878	6.11255e-08	-1.61733	8.56375e-06	-1.33858	0.00333166	supercont1.251|VectorBase|913870|954392|+|ID=AAEL007374-RA stable_id=AAEL007374-PA.1 Parent=AAEL007374 description=yellow protein precursor, putative Dbxref=protein_id:EAT40936
AAEL000563-RA	1.50792	0.334882	2.05089	0.0838383	1.02172	0.958979	-2.82675	0.000327649	-3.08012	0.000124675	-3.3707	4.43404e-05	1.02272	0.932065	1.38132	0.22497	-1.23799	0.419894	supercont1.10|VectorBase|207056|207602|-|ID=AAEL000563-RA stable_id=AAEL000563-PA.1 Parent=AAEL000563 description=galactose-specific C-type lectin, putative Ontology_term=GO:0005529 Dbxref=protein_id:EAT48402
AAEL004502-RA	-2.47976	2.92922e-06	-1.71345	0.000266718	-2.17483	1.52283e-05	-2.82673	5.76895e-07	-2.6594	1.72479e-06	-2.49533	5.40896e-06	-2.54149	3.89346e-06	-1.90367	0.000612545	-2.00184	0.000261957	supercont1.121|VectorBase|2325117|2359548|-|ID=AAEL004502-RA stable_id=AAEL004502-PA.1 Parent=AAEL004502 description=conserved hypothetical protein Dbxref=protein_id:EAT44120
AAEL006880-RC	-1.77239	5.31896e-06	-1.93187	5.4417e-07	-3.07673	2.09858e-09	-2.82451	4.88314e-13	-3.92116	1.4961e-16	-2.51675	1.19788e-11	-1.70664	2.0415e-06	-1.87442	9.75259e-08	-3.14464	2.95066e-14	supercont1.225|VectorBase|1429991|1456652|+|ID=AAEL006880-RC stable_id=AAEL006880-PC.1 Parent=AAEL006880 description=rab32 Ontology_term=GO:0003872,GO:0005525,GO:0005945,GO:0006096,GO:0007264,GO:0019904 Dbxref=protein_id:EAT41484
AAEL000650-RA	-2.80714	2.47806e-06	-1.30495	0.0478432	-1.87761	0.000324706	-2.82019	6.43949e-08	-7.26456	3.97404e-15	-2.1038	2.29e-05	-1.63541	0.00274983	-1.81091	0.000424991	-1.47723	0.0151531	supercont1.13|VectorBase|2707108|2709065|-|ID=AAEL000650-RA stable_id=AAEL000650-PA.1 Parent=AAEL000650 description=conserved hypothetical protein Dbxref=protein_id:EAT48320
AAEL002171-RA	-2.66826	2.89203e-08	-1.64707	2.54491e-05	-1.8609	5.27077e-06	-2.8186	1.27282e-09	-1.43633	0.00759384	-1.15697	0.262239	-3.06698	1.91403e-10	-1.71565	0.0001594	-1.65205	0.000378714	supercont1.50|VectorBase|1093749|1120670|-|ID=AAEL002171-RA stable_id=AAEL002171-PA.1 Parent=AAEL002171 description=ubiquitin specific proteinase Ontology_term=GO:0008219,GO:0008233,GO:0009056,GO:0009653,GO:0019538 Dbxref=protein_id:EAT46678
AAEL010137-RA	-2.98763	5.48024e-05	-1.39271	0.0798627	-2.93081	6.49996e-05	-2.8178	5.40566e-10	-2.01422	1.90984e-06	-1.74669	6.49867e-05	-5.02625	3.0506e-15	-3.45181	5.66483e-12	-2.08515	8.05791e-07	supercont1.456|VectorBase|626078|626995|-|ID=AAEL010137-RA stable_id=AAEL010137-PA.1 Parent=AAEL010137 description=ketoreductase, putative ec_number=1.1.1.47 Ontology_term=GO:0003824,GO:0006629 Dbxref=protein_id:EAT37927
AAEL000304-RA	-1.36169	0.00182192	-1.35905	0.00115346	-1.399	0.000958771	-2.81649	4.77679e-11	-2.80779	5.15662e-11	-1.36528	0.00855855	-1.72244	2.32141e-05	-1.7654	1.18558e-05	-1.28931	0.0292928	supercont1.6|VectorBase|3154879|3169743|-|ID=AAEL000304-RA stable_id=AAEL000304-PA.1 Parent=AAEL000304 description=conserved hypothetical protein Dbxref=protein_id:EAT48668
AAEL001392-RA	-1.52944	0.144216	-10.2062	5.4413e-07	-3.34355	0.00069985	-2.81622	0.00340784	-16.863	3.37104e-10	-2.91677	0.00256108	-2.14021	0.0270838	-2.03184	0.0386065	-2.92174	0.00252555	supercont1.31|VectorBase|594747|596140|-|ID=AAEL001392-RA stable_id=AAEL001392-PA.1 Parent=AAEL001392 description=hypothetical protein Dbxref=protein_id:EAT47505
AAEL011768-RA	-4.14451	1.07326e-05	-4.11873	5.56807e-06	-3.15951	8.78424e-05	-2.81597	2.18777e-05	-1.37629	0.141176	1.351	0.165038	-2.45669	0.000151509	-3.22643	3.06627e-06	1.05891	0.789	supercont1.610|VectorBase|42503|43954|-|ID=AAEL011768-RA stable_id=AAEL011768-PA.1 Parent=AAEL011768 description=conserved hypothetical protein Dbxref=protein_id:EAT36123
AAEL000342-RA	-2.00305	3.94839e-05	-2.1486	7.49758e-06	-2.8017	5.97274e-07	-2.81523	4.98577e-06	-2.17208	0.000287117	-1.62276	0.0168313	-2.57347	2.0712e-05	-1.97995	0.00113474	-1.53394	0.0331405	supercont1.6|VectorBase|232504|235619|+|ID=AAEL000342-RA stable_id=AAEL000342-PA.1 Parent=AAEL000342 description=peroxidasin ec_number=1.11.1.8 Ontology_term=GO:0003824,GO:0005578,GO:0008152,GO:0009607,GO:0016209 Dbxref=protein_id:EAT48601
AAEL011349-RA	-5.69936	4.14182e-07	-2.5516	0.000131545	-1.47826	0.0569368	-2.81479	0.00786572	-3.11001	0.00388815	-3.4235	0.00192151	-2.18737	0.0401798	-1.95932	0.0756375	1.30995	0.4675	supercont1.570|VectorBase|359833|374025|+|ID=AAEL011349-RA stable_id=AAEL011349-PA.1 Parent=AAEL011349 description=serine protease ec_number=3.4.21.4 Ontology_term=GO:0008233,GO:0019538 Dbxref=protein_id:EAT36577
AAEL007018-RA	-2.18556	0.0364416	1.03483	0.914626	-1.5451	0.21692	-2.81444	4.06994e-05	-1.80274	0.0115654	-1.88496	0.0069658	-1.25091	0.318818	1.01358	0.951752	-1.54146	0.0585074	supercont1.231|VectorBase|254285|305172|-|ID=AAEL007018-RA stable_id=AAEL007018-PA.1 Parent=AAEL007018 description=udp-glucose 4-epimerase ec_number=5.1.3.2 Ontology_term=GO:0003824,GO:0005975,GO:0006139 Dbxref=protein_id:EAT41326
AAEL015475-RA	-1.81782	0.219504	1.59713	0.299576	1.56626	0.350447	-2.81388	0.00810585	1.1716	0.67044	-1.82236	0.112692	-2.21013	0.0384687	2.41174	0.0224626	-1.65518	0.180655	supercont1.2560|VectorBase|6669|7397|-|ID=AAEL015475-RA stable_id=AAEL015475-PA.1 Parent=AAEL015475 description=cytochrome P450 ec_number=1.14.14.1
AAEL014936-RA	-1.4755	0.00100161	-1.99156	2.26586e-06	-2.78138	5.30583e-08	-2.81291	2.03681e-12	-4.24086	1.16829e-16	-2.05934	1.41652e-08	-1.72316	3.40803e-06	-1.73557	2.72776e-06	-1.85717	3.34364e-07	supercont1.1348|VectorBase|3794|21754|-|ID=AAEL014936-RA stable_id=AAEL014936-PA.1 Parent=AAEL014936 description=sarcosine dehydrogenase ec_number=1.5.99.2 Ontology_term=GO:0003824,GO:0006118,GO:0006519,GO:0016740 Dbxref=protein_id:EAT32824
[truncated: 14,978 more rows]
