# Supplementary material for: Alterations in the Aedes aegypti Transcriptome during Infection with West Nile, Dengue and Yellow Fever Viruses
Source: PLoS Pathog. 2011 Sep 1;7(9):e1002189. doi: 10.1371/journal.ppat.1002189 (PMC3164632; doi:10.1371/journal.ppat.1002189)
Supplement: Table S2 — Functional annotations of DEGs. DURGs and DDRGs were assigned to functional categories for biological process, molecular function and cellular component. (XLS) [file ppat.1002189.s007.xls]

## Sheet: Downregulated
Functional annotations for DDRGs
DAVID ID	Gene Name	Gene Ontology			INTERPRO	KEGG Pathways	PIR_SUPERFAMILY	SMART	SP_PIR_KEYWORDS	UP_SEQ_FEATURE
		Biological Process	Cellular Component	Molecular Function
AaeL_AAEL000036	AaeL_AAEL000036								complete proteome,
AaeL_AAEL000094	AaeL_AAEL000094								complete proteome,
AaeL_AAEL000153	AaeL_AAEL000153	GO:0006547~histidine metabolic process,GO:0006548~histidine catabolic process,GO:0009063~cellular amino acid catabolic process,GO:0009075~histidine family amino acid metabolic process,GO:0009077~histidine family amino acid catabolic process,GO:0009310~amine catabolic process,GO:0016054~organic acid catabolic process,GO:0046395~carboxylic acid catabolic process,GO:0046700~heterocycle catabolic pro…		GO:0004500~dopamine beta-monooxygenase activity,GO:0016715~oxidoreductase activity, acting on paired donors, with incorporation or reduction of molecular oxygen, reduced ascorbate as one donor, and incorporation of one atom of oxygen,	IPR005018:DOMON related,IPR006609:Region of unknown function DM13, Skeletor,IPR013050:DOMON,IPR019545:Electron transfer DM13,			SM00664:DoH,SM00686:DM13,	complete proteome,
AaeL_AAEL000309	AaeL_AAEL000309				IPR003961:Fibronectin, type III,IPR008957:Fibronectin, type III-like fold,			SM00060:FN3,	complete proteome,
AaeL_AAEL000320	AaeL_AAEL000320	GO:0055114~oxidation reduction,		GO:0005506~iron ion binding,GO:0009055~electron carrier activity,GO:0020037~heme binding,GO:0043167~ion binding,GO:0043169~cation binding,GO:0046872~metal ion binding,GO:0046906~tetrapyrrole binding,GO:0046914~transition metal ion binding,	IPR001128:Cytochrome P450,IPR002401:Cytochrome P450, E-class, group I,IPR017972:Cytochrome P450, conserved site,IPR017973:Cytochrome P450, C-terminal region,				complete proteome,heme,iron,metal-binding,Monooxygenase,oxidoreductase,
AaeL_AAEL000340	AaeL_AAEL000340	GO:0055114~oxidation reduction,		GO:0005506~iron ion binding,GO:0009055~electron carrier activity,GO:0020037~heme binding,GO:0043167~ion binding,GO:0043169~cation binding,GO:0046872~metal ion binding,GO:0046906~tetrapyrrole binding,GO:0046914~transition metal ion binding,	IPR001128:Cytochrome P450,IPR002401:Cytochrome P450, E-class, group I,IPR017972:Cytochrome P450, conserved site,IPR017973:Cytochrome P450, C-terminal region,				complete proteome,heme,iron,metal-binding,Monooxygenase,oxidoreductase,
AaeL_AAEL000556	AaeL_AAEL000556			GO:0005529~sugar binding,GO:0030246~carbohydrate binding,	IPR001304:C-type lectin,IPR016186:C-type lectin-like,			SM00034:CLECT,	complete proteome,Lectin,
AaeL_AAEL000611	AaeL_AAEL000611		GO:0005576~extracellular region,		IPR000875:Cecropin,				antibiotic,Antimicrobial,complete proteome,
AaeL_AAEL000621	AaeL_AAEL000621	GO:0006952~defense response,GO:0006955~immune response,GO:0009617~response to bacterium,GO:0042742~defense response to bacterium,GO:0045087~innate immune response,	GO:0005576~extracellular region,		IPR000875:Cecropin,				antibiotic,Antimicrobial,complete proteome,immune response,innate immunity,
AaeL_AAEL000625	AaeL_AAEL000625		GO:0005576~extracellular region,		IPR000875:Cecropin,				antibiotic,Antimicrobial,complete proteome,
AaeL_AAEL000636	AaeL_AAEL000636				IPR003341:Cysteine rich repeat, tripleX,IPR006210:EGF-like,IPR013032:EGF-like region, conserved site,			SM00181:EGF,	complete proteome,repeat,
AaeL_AAEL000662	AaeL_AAEL000662								complete proteome,
AaeL_AAEL000748	AaeL_AAEL000748								complete proteome,
AaeL_AAEL000834	AaeL_AAEL000834			GO:0000166~nucleotide binding,GO:0001882~nucleoside binding,GO:0001883~purine nucleoside binding,GO:0004499~flavin-containing monooxygenase activity,GO:0017076~purine nucleotide binding,GO:0030554~adenyl nucleotide binding,GO:0048037~cofactor binding,GO:0050660~FAD binding,GO:0050661~NADP or NADPH binding,GO:0050662~coenzyme binding,	IPR000960:Flavin-containing monooxygenase FMO,				complete proteome,Monooxygenase,
AaeL_AAEL000870	AaeL_AAEL000870								complete proteome,
AaeL_AAEL000913	AaeL_AAEL000913								complete proteome,
AaeL_AAEL000946	AaeL_AAEL000946								complete proteome,
AaeL_AAEL001022	AaeL_AAEL001022				IPR005511:Senescence marker protein-30 (SMP-30),IPR011042:Six-bladed beta-propeller, TolB-like,IPR013658:SMP-30/Gluconolaconase/LRE-like region,				complete proteome,
AaeL_AAEL001051	AaeL_AAEL001051				IPR007588:Zinc finger, FLYWCH-type,IPR018289:MULE transposase, conserved domain,				complete proteome,
AaeL_AAEL001083	AaeL_AAEL001083								complete proteome,
AaeL_AAEL001295	AaeL_AAEL001295				IPR004272:Odorant binding protein,IPR013053:Hormone binding,			SM00700:JHBP,	complete proteome,
AaeL_AAEL001319	AaeL_AAEL001319								complete proteome,
AaeL_AAEL001392	AaeL_AAEL001392								complete proteome,
AaeL_AAEL001437	AaeL_AAEL001437	GO:0006355~regulation of transcription, DNA-dependent,GO:0045449~regulation of transcription,GO:0051252~regulation of RNA metabolic process,			IPR001132:SMAD domain, Dwarfin-type,IPR017855:SMAD domain-like,			SM00524:DWB,	complete proteome,
AaeL_AAEL001683	AaeL_AAEL001683				IPR007614:Retinin-like protein,				complete proteome,
AaeL_AAEL001704	AaeL_AAEL001704				IPR007614:Retinin-like protein,				complete proteome,
AaeL_AAEL001737	AaeL_AAEL001737				IPR004262:Male sterility,IPR013120:Male sterility, NAD-binding,IPR016040:NAD(P)-binding domain,				complete proteome,
AaeL_AAEL001747	AaeL_AAEL001747				IPR004262:Male sterility,IPR013120:Male sterility, NAD-binding,				complete proteome,
AaeL_AAEL001953	AaeL_AAEL001953								complete proteome,
AaeL_AAEL001967	AaeL_AAEL001967				IPR005055:Insect pheromone-binding protein A10/OS-D,				complete proteome,kinase,
AaeL_AAEL002029	AaeL_AAEL002029				IPR005055:Insect pheromone-binding protein A10/OS-D,				complete proteome,kinase,
AaeL_AAEL002181	AaeL_AAEL002181								complete proteome,
AaeL_AAEL002283	AaeL_AAEL002283								complete proteome,
AaeL_AAEL002447	AaeL_AAEL002447								complete proteome,
AaeL_AAEL002449	AaeL_AAEL002449			GO:0005198~structural molecule activity,GO:0042302~structural constituent of cuticle,	IPR000618:Insect cuticle protein,				complete proteome,
AaeL_AAEL002482	AaeL_AAEL002482	GO:0005976~polysaccharide metabolic process,GO:0006022~aminoglycan metabolic process,GO:0006030~chitin metabolic process,	GO:0005576~extracellular region,	GO:0001871~pattern binding,GO:0008061~chitin binding,GO:0030246~carbohydrate binding,GO:0030247~polysaccharide binding,	IPR002557:Chitin binding protein, peritrophin-A,			SM00494:ChtBD2,	complete proteome,
AaeL_AAEL002520	AaeL_AAEL002520				IPR012674:Calycin,				complete proteome,lipoprotein,
AaeL_AAEL002549	AaeL_AAEL002549								complete proteome,
AaeL_AAEL002561	AaeL_AAEL002561								complete proteome,
AaeL_AAEL002585	AaeL_AAEL002585	GO:0006508~proteolysis,		GO:0004175~endopeptidase activity,GO:0004252~serine-type endopeptidase activity,GO:0008233~peptidase activity,GO:0008236~serine-type peptidase activity,GO:0017171~serine hydrolase activity,GO:0070011~peptidase activity, acting on L-amino acid peptides,	IPR001254:Peptidase S1 and S6, chymotrypsin/Hap,IPR001314:Peptidase S1A, chymotrypsin,IPR018114:Peptidase S1/S6, chymotrypsin/Hap, active site,			SM00020:Tryp_SPc,	complete proteome,Protease,
AaeL_AAEL002654	AaeL_AAEL002654								complete proteome,
AaeL_AAEL002679	AaeL_AAEL002679								complete proteome,
AaeL_AAEL002696	AaeL_AAEL002696	GO:0006508~proteolysis,		GO:0008233~peptidase activity,GO:0008237~metallopeptidase activity,GO:0008270~zinc ion binding,GO:0043167~ion binding,GO:0043169~cation binding,GO:0046872~metal ion binding,GO:0046914~transition metal ion binding,GO:0070011~peptidase activity, acting on L-amino acid peptides,	IPR001930:Peptidase M1, membrane alanine aminopeptidase,IPR014782:Peptidase M1, membrane alanine aminopeptidase, N-terminal,IPR015569:Peptidase M1, aminopeptidase N,				complete proteome,
AaeL_AAEL002780	AaeL_AAEL002780	GO:0005976~polysaccharide metabolic process,GO:0006022~aminoglycan metabolic process,GO:0006030~chitin metabolic process,	GO:0005576~extracellular region,	GO:0001871~pattern binding,GO:0008061~chitin binding,GO:0030246~carbohydrate binding,GO:0030247~polysaccharide binding,	IPR002557:Chitin binding protein, peritrophin-A,			SM00494:ChtBD2,	complete proteome,
AaeL_AAEL002889	AaeL_AAEL002889								complete proteome,
AaeL_AAEL002908	AaeL_AAEL002908								complete proteome,
AaeL_AAEL003012	AaeL_AAEL003012	GO:0006508~proteolysis,		GO:0008233~peptidase activity,GO:0008237~metallopeptidase activity,GO:0008270~zinc ion binding,GO:0043167~ion binding,GO:0043169~cation binding,GO:0046872~metal ion binding,GO:0046914~transition metal ion binding,GO:0070011~peptidase activity, acting on L-amino acid peptides,	IPR001930:Peptidase M1, membrane alanine aminopeptidase,IPR014782:Peptidase M1, membrane alanine aminopeptidase, N-terminal,				complete proteome,metalloprotease,Protease,
AaeL_AAEL003027	AaeL_AAEL003027			GO:0005198~structural molecule activity,GO:0042302~structural constituent of cuticle,	IPR000618:Insect cuticle protein,				complete proteome,
AaeL_AAEL003041	AaeL_AAEL003041			GO:0005198~structural molecule activity,GO:0042302~structural constituent of cuticle,	IPR000618:Insect cuticle protein,				complete proteome,
AaeL_AAEL003057	AaeL_AAEL003057		GO:0005576~extracellular region,		IPR001283:Allergen V5/Tpx-1 related,IPR014044:SCP-like extracellular,			SM00198:SCP,	complete proteome,
AaeL_AAEL003067	AaeL_AAEL003067								complete proteome,
AaeL_AAEL003694	AaeL_AAEL003694								complete proteome,
AaeL_AAEL003711	AaeL_AAEL003711			GO:0005198~structural molecule activity,GO:0042302~structural constituent of cuticle,	IPR000618:Insect cuticle protein,				complete proteome,
AaeL_AAEL003715	AaeL_AAEL003715	GO:0005976~polysaccharide metabolic process,GO:0006022~aminoglycan metabolic process,GO:0006030~chitin metabolic process,	GO:0005576~extracellular region,	GO:0001871~pattern binding,GO:0008061~chitin binding,GO:0030246~carbohydrate binding,GO:0030247~polysaccharide binding,	IPR002557:Chitin binding protein, peritrophin-A,			SM00494:ChtBD2,	complete proteome,
AaeL_AAEL003803	AaeL_AAEL003803								complete proteome,
AaeL_AAEL003881	AaeL_AAEL003881				IPR000626:Ubiquitin,IPR019954:Ubiquitin conserved site,IPR019955:Ubiquitin supergroup,IPR019956:Ubiquitin subgroup,		PIRSF002034:ubiquitin,	SM00213:UBQ,	complete proteome,
AaeL_AAEL003888	AaeL_AAEL003888				IPR000626:Ubiquitin,IPR019954:Ubiquitin conserved site,IPR019955:Ubiquitin supergroup,IPR019956:Ubiquitin subgroup,			SM00213:UBQ,	complete proteome,
AaeL_AAEL004022	AaeL_AAEL004022				IPR002018:Carboxylesterase, type B,				complete proteome,
AaeL_AAEL004140	AaeL_AAEL004140								complete proteome,
AaeL_AAEL004292	AaeL_AAEL004292								complete proteome,
AaeL_AAEL004341	AaeL_AAEL004341				IPR002018:Carboxylesterase, type B,IPR019826:Carboxylesterase type B, active site,				complete proteome,hydrolase,
AaeL_AAEL004729	AaeL_AAEL004729								complete proteome,
AaeL_AAEL004730	AaeL_AAEL004730								complete proteome,
AaeL_AAEL004809	AaeL_AAEL004809								complete proteome,
AaeL_AAEL004833	AaeL_AAEL004833								complete proteome,
AaeL_AAEL004897	AaeL_AAEL004897	GO:0000272~polysaccharide catabolic process,GO:0005976~polysaccharide metabolic process,GO:0006022~aminoglycan metabolic process,GO:0006026~aminoglycan catabolic process,GO:0006030~chitin metabolic process,GO:0006032~chitin catabolic process,GO:0009057~macromolecule catabolic process,GO:0016052~carbohydrate catabolic process,	GO:0005576~extracellular region,	GO:0001871~pattern binding,GO:0004568~chitinase activity,GO:0008061~chitin binding,GO:0030246~carbohydrate binding,GO:0030247~polysaccharide binding,GO:0043167~ion binding,GO:0043169~cation binding,	IPR001223:Glycoside hydrolase, family 18, catalytic domain,IPR001579:Glycoside hydrolase, chitinase active site,IPR002557:Chitin binding protein, peritrophin-A,IPR011583:Chitinase II,IPR013781:Glycoside hydrolase, subgroup, catalytic core,			SM00494:ChtBD2,SM00636:Glyco_18,	complete proteome,glycosidase,hydrolase,
AaeL_AAEL004923	AaeL_AAEL004923	GO:0006811~ion transport,	GO:0016021~integral to membrane,GO:0031224~intrinsic to membrane,GO:0044456~synapse part,GO:0045202~synapse,GO:0045211~postsynaptic membrane,	GO:0005216~ion channel activity,GO:0005230~extracellular ligand-gated ion channel activity,GO:0015267~channel activity,GO:0015276~ligand-gated ion channel activity,GO:0022803~passive transmembrane transporter activity,GO:0022834~ligand-gated channel activity,GO:0022836~gated channel activity,GO:0022838~substrate specific channel activity,	IPR006201:Neurotransmitter-gated ion-channel,IPR006202:Neurotransmitter-gated ion-channel ligand-binding,				complete proteome,receptor,
AaeL_AAEL004935	AaeL_AAEL004935	GO:0006811~ion transport,	GO:0016021~integral to membrane,GO:0031224~intrinsic to membrane,GO:0044456~synapse part,GO:0045202~synapse,GO:0045211~postsynaptic membrane,	GO:0005216~ion channel activity,GO:0005230~extracellular ligand-gated ion channel activity,GO:0015267~channel activity,GO:0015276~ligand-gated ion channel activity,GO:0022803~passive transmembrane transporter activity,GO:0022834~ligand-gated channel activity,GO:0022836~gated channel activity,GO:0022838~substrate specific channel activity,	IPR006201:Neurotransmitter-gated ion-channel,IPR006202:Neurotransmitter-gated ion-channel ligand-binding,				complete proteome,receptor,
AaeL_AAEL004958	AaeL_AAEL004958	GO:0006811~ion transport,	GO:0016021~integral to membrane,GO:0031224~intrinsic to membrane,GO:0044456~synapse part,GO:0045202~synapse,GO:0045211~postsynaptic membrane,	GO:0005216~ion channel activity,GO:0005230~extracellular ligand-gated ion channel activity,GO:0015267~channel activity,GO:0015276~ligand-gated ion channel activity,GO:0022803~passive transmembrane transporter activity,GO:0022834~ligand-gated channel activity,GO:0022836~gated channel activity,GO:0022838~substrate specific channel activity,	IPR006201:Neurotransmitter-gated ion-channel,IPR006202:Neurotransmitter-gated ion-channel ligand-binding,				complete proteome,
AaeL_AAEL004994	AaeL_AAEL004994			GO:0005198~structural molecule activity,GO:0042302~structural constituent of cuticle,	IPR000618:Insect cuticle protein,				complete proteome,
AaeL_AAEL005199	AaeL_AAEL005199				IPR002018:Carboxylesterase, type B,				complete proteome,
AaeL_AAEL005251	AaeL_AAEL005251				IPR019545:Electron transfer DM13,				complete proteome,
AaeL_AAEL005467	AaeL_AAEL005467								complete proteome,
AaeL_AAEL005748	AaeL_AAEL005748	GO:0005976~polysaccharide metabolic process,GO:0006022~aminoglycan metabolic process,GO:0006030~chitin metabolic process,GO:0006508~proteolysis,	GO:0005576~extracellular region,	GO:0001871~pattern binding,GO:0004175~endopeptidase activity,GO:0004252~serine-type endopeptidase activity,GO:0008061~chitin binding,GO:0008233~peptidase activity,GO:0008236~serine-type peptidase activity,GO:0017171~serine hydrolase activity,GO:0030246~carbohydrate binding,GO:0030247~polysaccharide binding,GO:0070011~peptidase activity, acting on L-amino acid peptides,	IPR001254:Peptidase S1 and S6, chymotrypsin/Hap,IPR001314:Peptidase S1A, chymotrypsin,IPR002557:Chitin binding protein, peritrophin-A,IPR018114:Peptidase S1/S6, chymotrypsin/Hap, active site,			SM00020:Tryp_SPc,SM00494:ChtBD2,	complete proteome,
AaeL_AAEL005964	AaeL_AAEL005964		GO:0005856~cytoskeleton,GO:0043228~non-membrane-bounded organelle,GO:0043232~intracellular non-membrane-bounded organelle,	GO:0000166~nucleotide binding,GO:0001882~nucleoside binding,GO:0001883~purine nucleoside binding,GO:0005524~ATP binding,GO:0017076~purine nucleotide binding,GO:0030554~adenyl nucleotide binding,GO:0032553~ribonucleotide binding,GO:0032555~purine ribonucleotide binding,GO:0032559~adenyl ribonucleotide binding,	IPR004000:Actin/actin-like,IPR004001:Actin, conserved site,			SM00268:ACTIN,	atp-binding,complete proteome,cytoplasm,cytoskeleton,nucleotide-binding,
AaeL_AAEL006103	AaeL_AAEL006103			GO:0005549~odorant binding,					complete proteome,
AaeL_AAEL006108	AaeL_AAEL006108			GO:0005549~odorant binding,	IPR006170:Pheromone/general odorant binding protein, PBP/GOBP,				complete proteome,
AaeL_AAEL006109	AaeL_AAEL006109			GO:0005549~odorant binding,					complete proteome,
AaeL_AAEL006323	AaeL_AAEL006323	GO:0006508~proteolysis,		GO:0008233~peptidase activity,GO:0008237~metallopeptidase activity,GO:0008270~zinc ion binding,GO:0043167~ion binding,GO:0043169~cation binding,GO:0046872~metal ion binding,GO:0046914~transition metal ion binding,GO:0070011~peptidase activity, acting on L-amino acid peptides,	IPR001930:Peptidase M1, membrane alanine aminopeptidase,IPR014782:Peptidase M1, membrane alanine aminopeptidase, N-terminal,IPR015569:Peptidase M1, aminopeptidase N,				complete proteome,
AaeL_AAEL006568	AaeL_AAEL006568	GO:0006508~proteolysis,		GO:0004175~endopeptidase activity,GO:0004252~serine-type endopeptidase activity,GO:0008233~peptidase activity,GO:0008236~serine-type peptidase activity,GO:0017171~serine hydrolase activity,GO:0070011~peptidase activity, acting on L-amino acid peptides,	IPR001254:Peptidase S1 and S6, chymotrypsin/Hap,IPR001314:Peptidase S1A, chymotrypsin,IPR018114:Peptidase S1/S6, chymotrypsin/Hap, active site,			SM00020:Tryp_SPc,	complete proteome,Protease,
AaeL_AAEL006585	AaeL_AAEL006585	GO:0006508~proteolysis,		GO:0004175~endopeptidase activity,GO:0004252~serine-type endopeptidase activity,GO:0008233~peptidase activity,GO:0008236~serine-type peptidase activity,GO:0017171~serine hydrolase activity,GO:0070011~peptidase activity, acting on L-amino acid peptides,	IPR001254:Peptidase S1 and S6, chymotrypsin/Hap,IPR001314:Peptidase S1A, chymotrypsin,IPR018114:Peptidase S1/S6, chymotrypsin/Hap, active site,			SM00020:Tryp_SPc,	complete proteome,
AaeL_AAEL006662	AaeL_AAEL006662								complete proteome,
AaeL_AAEL006874	AaeL_AAEL006874			GO:0005344~oxygen transporter activity,	IPR000896:Hemocyanin, copper-containing,IPR002227:Tyrosinase,IPR005203:Hemocyanin, C-terminal,IPR008922:Di-copper centre-containing,IPR013788:Arthropod hemocyanin/insect LSP,				complete proteome,
AaeL_AAEL006888	AaeL_AAEL006888								complete proteome,
AaeL_AAEL006995	AaeL_AAEL006995	GO:0006811~ion transport,GO:0006812~cation transport,GO:0006814~sodium ion transport,GO:0015672~monovalent inorganic cation transport,GO:0030001~metal ion transport,	GO:0016021~integral to membrane,GO:0031224~intrinsic to membrane,		IPR001734:Sodium/solute symporter,IPR019900:Sodium/solute symporter, subgroup,				complete proteome,ion transport,membrane,Sodium transport,transmembrane,transport,
AaeL_AAEL007106	AaeL_AAEL007106	GO:0006508~proteolysis,		GO:0004175~endopeptidase activity,GO:0004252~serine-type endopeptidase activity,GO:0008233~peptidase activity,GO:0008236~serine-type peptidase activity,GO:0017171~serine hydrolase activity,GO:0070011~peptidase activity, acting on L-amino acid peptides,	IPR001254:Peptidase S1 and S6, chymotrypsin/Hap,			SM00020:Tryp_SPc,	complete proteome,Protease,
AaeL_AAEL007138	AaeL_AAEL007138	GO:0008643~carbohydrate transport,	GO:0016021~integral to membrane,GO:0031224~intrinsic to membrane,	GO:0005351~sugar:hydrogen symporter activity,GO:0005402~cation:sugar symporter activity,GO:0015293~symporter activity,GO:0015294~solute:cation symporter activity,GO:0015295~solute:hydrogen symporter activity,GO:0051119~sugar transmembrane transporter activity,	IPR005828:General substrate transporter,IPR005829:Sugar transporter, conserved site,		PIRSF005322:glucose transport protein,		complete proteome,sugar transport,transmembrane,
AaeL_AAEL007226	AaeL_AAEL007226	GO:0007155~cell adhesion,GO:0007160~cell-matrix adhesion,GO:0008218~bioluminescence,GO:0018298~protein-chromophore linkage,GO:0022610~biological adhesion,GO:0031589~cell-substrate adhesion,		GO:0005509~calcium ion binding,GO:0043167~ion binding,GO:0043169~cation binding,GO:0046872~metal ion binding,	IPR000033:Low-density lipoprotein receptor, YWTD repeat,IPR000152:EGF-type aspartate/asparagine hydroxylation conserved site,IPR000742:EGF-like, type 3,IPR001881:EGF-like calcium-binding,IPR003886:Nidogen, extracellular region,IPR006210:EGF-like,IPR006605:G2 nidogen and fibulin G2F,IPR011042:Six-bladed beta-propeller, TolB-like,IPR013032:EGF-like region, conserved site,IPR013091:EGF calcium-bindi…			SM00135:LY,SM00179:EGF_CA,SM00181:EGF,SM00539:NIDO,SM00682:G2F,	calcium,complete proteome,egf-like domain,repeat,
AaeL_AAEL007281	AaeL_AAEL007281				IPR003598:Immunoglobulin subtype 2,IPR003599:Immunoglobulin subtype,IPR007110:Immunoglobulin-like,IPR013098:Immunoglobulin I-set,IPR013151:Immunoglobulin,IPR013783:Immunoglobulin-like fold,			SM00408:IGc2,SM00409:IG,	complete proteome,
AaeL_AAEL007415	AaeL_AAEL007415	GO:0055114~oxidation reduction,		GO:0005507~copper ion binding,GO:0043167~ion binding,GO:0043169~cation binding,GO:0046872~metal ion binding,GO:0046914~transition metal ion binding,	IPR001117:Multicopper oxidase, type 1,IPR002355:Multicopper oxidase, copper-binding site,IPR008972:Cupredoxin,IPR011706:Multicopper oxidase, type 2,IPR011707:Multicopper oxidase, type 3,				complete proteome,copper,metal-binding,oxidoreductase,
AaeL_AAEL007420	AaeL_AAEL007420			GO:0004857~enzyme inhibitor activity,GO:0004866~endopeptidase inhibitor activity,GO:0004867~serine-type endopeptidase inhibitor activity,GO:0030414~peptidase inhibitor activity,	IPR000215:Protease inhibitor I4, serpin,			SM00093:SERPIN,	complete proteome,
AaeL_AAEL007495	AaeL_AAEL007495	GO:0005996~monosaccharide metabolic process,GO:0006006~glucose metabolic process,GO:0006007~glucose catabolic process,GO:0006091~generation of precursor metabolites and energy,GO:0006096~glycolysis,GO:0016052~carbohydrate catabolic process,GO:0019318~hexose metabolic process,GO:0019320~hexose catabolic process,GO:0044275~cellular carbohydrate catabolic process,GO:0046164~alcohol catabolic process…		GO:0016866~intramolecular transferase activity,GO:0016868~intramolecular transferase activity, phosphotransferases,	IPR005952:Phosphoglycerate mutase 1,IPR013078:Phosphoglycerate mutase,				complete proteome,
AaeL_AAEL007967	AaeL_AAEL007967				IPR003341:Cysteine rich repeat, tripleX,IPR006210:EGF-like,IPR006212:Furin-like repeat,IPR013032:EGF-like region, conserved site,			SM00181:EGF,SM00261:FU,	complete proteome,repeat,
AaeL_AAEL008034	AaeL_AAEL008034				IPR004262:Male sterility,IPR013120:Male sterility, NAD-binding,				complete proteome,
AaeL_AAEL008045	AaeL_AAEL008045			GO:0005344~oxygen transporter activity,	IPR000896:Hemocyanin, copper-containing,IPR005203:Hemocyanin, C-terminal,IPR005204:Hemocyanin, N-terminal,IPR008922:Di-copper centre-containing,IPR013788:Arthropod hemocyanin/insect LSP,IPR015563:Hemocyanin related larval storage protein arylphorin related,				complete proteome,
AaeL_AAEL008066	AaeL_AAEL008066				IPR013098:Immunoglobulin I-set,IPR013783:Immunoglobulin-like fold,				complete proteome,
AaeL_AAEL008108	AaeL_AAEL008108				IPR001632:G-protein, beta subunit,IPR001680:WD40 repeat,IPR015943:WD40/YVTN repeat-like,IPR016346:Guanine nucleotide-binding protein, beta subunit,IPR017986:WD40 repeat, region,IPR019775:WD40 repeat, conserved site,IPR019781:WD40 repeat, subgroup,IPR019782:WD40 repeat 2,		PIRSF002394:GN-bd_beta,PIRSF002394:guanine nucleotide-binding protein, beta subunit,	SM00320:WD40,	complete proteome,repeat,wd repeat,
AaeL_AAEL008450	AaeL_AAEL008450	GO:0006508~proteolysis,GO:0006511~ubiquitin-dependent protein catabolic process,GO:0009057~macromolecule catabolic process,GO:0019941~modification-dependent protein catabolic process,GO:0030163~protein catabolic process,GO:0043632~modification-dependent macromolecule catabolic process,GO:0044257~cellular protein catabolic process,GO:0044265~cellular macromolecule catabolic process,GO:0051603~prot…		GO:0008270~zinc ion binding,GO:0043167~ion binding,GO:0043169~cation binding,GO:0046872~metal ion binding,GO:0046914~transition metal ion binding,	IPR001478:PDZ/DHR/GLGF,IPR001841:Zinc finger, RING-type,IPR004162:Seven in absentia protein,			SM00184:RING,SM00228:PDZ,	complete proteome,
AaeL_AAEL008546	AaeL_AAEL008546								complete proteome,
AaeL_AAEL008646	AaeL_AAEL008646				IPR002181:Fibrinogen, alpha/beta/gamma chain, C-terminal globular,IPR002345:Lipocalin,IPR014716:Fibrinogen, alpha/beta/gamma chain, C-terminal globular, subdomain 1,			SM00186:FBG,	complete proteome,
AaeL_AAEL008658	AaeL_AAEL008658				IPR001611:Leucine-rich repeat,				complete proteome,leucine-rich repeat,repeat,
AaeL_AAEL008735	AaeL_AAEL008735				IPR000024:Frizzled cysteine-rich domain,IPR002172:Low density lipoprotein-receptor, class A, cysteine-rich,			SM00192:LDLa,	complete proteome,
AaeL_AAEL008764	AaeL_AAEL008764			GO:0005198~structural molecule activity,GO:0042302~structural constituent of cuticle,	IPR000618:Insect cuticle protein,				complete proteome,
AaeL_AAEL008815	AaeL_AAEL008815				IPR013120:Male sterility, NAD-binding,IPR016040:NAD(P)-binding domain,				complete proteome,
AaeL_AAEL008970	AaeL_AAEL008970			GO:0005198~structural molecule activity,GO:0042302~structural constituent of cuticle,	IPR000618:Insect cuticle protein,				complete proteome,
AaeL_AAEL008988	AaeL_AAEL008988			GO:0005198~structural molecule activity,GO:0042302~structural constituent of cuticle,	IPR000618:Insect cuticle protein,				complete proteome,
AaeL_AAEL009010	AaeL_AAEL009010			GO:0005198~structural molecule activity,GO:0042302~structural constituent of cuticle,	IPR000618:Insect cuticle protein,				complete proteome,
AaeL_AAEL009146	AaeL_AAEL009146								complete proteome,
AaeL_AAEL009577	AaeL_AAEL009577	GO:0005976~polysaccharide metabolic process,GO:0006022~aminoglycan metabolic process,GO:0006030~chitin metabolic process,	GO:0005576~extracellular region,	GO:0001871~pattern binding,GO:0008061~chitin binding,GO:0030246~carbohydrate binding,GO:0030247~polysaccharide binding,	IPR002557:Chitin binding protein, peritrophin-A,			SM00494:ChtBD2,	complete proteome,
AaeL_AAEL009750	AaeL_AAEL009750								complete proteome,
AaeL_AAEL009904	AaeL_AAEL009904				IPR001478:PDZ/DHR/GLGF,			SM00228:PDZ,	complete proteome,
AaeL_AAEL009978	AaeL_AAEL009978								complete proteome,
AaeL_AAEL010134	AaeL_AAEL010134			GO:0005198~structural molecule activity,GO:0042302~structural constituent of cuticle,	IPR000618:Insect cuticle protein,				complete proteome,
AaeL_AAEL010139	AaeL_AAEL010139			GO:0008233~peptidase activity,	IPR002861:Reeler region,				complete proteome,Protease,
AaeL_AAEL010160	AaeL_AAEL010160								complete proteome,
AaeL_AAEL010161	AaeL_AAEL010161								complete proteome,
AaeL_AAEL010164	AaeL_AAEL010164				IPR004256:Protein of unknown function DUF234, DEXX-box ATPase C-terminal,				complete proteome,
AaeL_AAEL010174	AaeL_AAEL010174								complete proteome,
AaeL_AAEL010180	AaeL_AAEL010180								complete proteome,
AaeL_AAEL010183	AaeL_AAEL010183								complete proteome,
AaeL_AAEL010267	AaeL_AAEL010267	GO:0006508~proteolysis,		GO:0004175~endopeptidase activity,GO:0004252~serine-type endopeptidase activity,GO:0008233~peptidase activity,GO:0008236~serine-type peptidase activity,GO:0017171~serine hydrolase activity,GO:0070011~peptidase activity, acting on L-amino acid peptides,	IPR001254:Peptidase S1 and S6, chymotrypsin/Hap,IPR001314:Peptidase S1A, chymotrypsin,IPR018114:Peptidase S1/S6, chymotrypsin/Hap, active site,			SM00020:Tryp_SPc,	complete proteome,hydrolase,Protease,Serine protease,
AaeL_AAEL010396	AaeL_AAEL010396	GO:0000041~transition metal ion transport,GO:0006811~ion transport,GO:0006812~cation transport,GO:0006826~iron ion transport,GO:0006873~cellular ion homeostasis,GO:0006879~cellular iron ion homeostasis,GO:0015674~di-, tri-valent inorganic cation transport,GO:0019725~cellular homeostasis,GO:0030001~metal ion transport,GO:0030003~cellular cation homeostasis,GO:0030005~cellular di-, tri-valent inorg…		GO:0005506~iron ion binding,GO:0008199~ferric iron binding,GO:0043167~ion binding,GO:0043169~cation binding,GO:0046872~metal ion binding,GO:0046914~transition metal ion binding,	IPR001519:Ferritin, N-terminal,IPR008331:Ferritin and Dps,IPR009040:Ferritin-like,IPR012347:Ferritin-related,				complete proteome,
AaeL_AAEL010397	AaeL_AAEL010397				IPR004911:Gamma interferon inducible lysosomal thiol reductase GILT,				complete proteome,
AaeL_AAEL010579	AaeL_AAEL010579				IPR004279:Perilipin,		PIRSF036881:PAT,		complete proteome,
AaeL_AAEL010793	AaeL_AAEL010793				IPR001810:Cyclin-like F-box,		PIRSF036850:PIRSF036850,	SM00256:FBOX,	complete proteome,
AaeL_AAEL010919	AaeL_AAEL010919			GO:0005344~oxygen transporter activity,	IPR000896:Hemocyanin, copper-containing,IPR002227:Tyrosinase,IPR005203:Hemocyanin, C-terminal,IPR005204:Hemocyanin, N-terminal,IPR008922:Di-copper centre-containing,IPR013788:Arthropod hemocyanin/insect LSP,		PIRSF002032:hemocyanin,		complete proteome,
AaeL_AAEL010965	AaeL_AAEL010965			GO:0005509~calcium ion binding,GO:0043167~ion binding,GO:0043169~cation binding,GO:0046872~metal ion binding,	IPR000152:EGF-type aspartate/asparagine hydroxylation conserved site,IPR000742:EGF-like, type 3,IPR000859:CUB,IPR001881:EGF-like calcium-binding,IPR006209:EGF,IPR006210:EGF-like,IPR013032:EGF-like region, conserved site,IPR013091:EGF calcium-binding,IPR018097:EGF-like calcium-binding, conserved site,		PIRSF036316:intrinsic factor-B12 receptor cubilin,	SM00042:CUB,SM00179:EGF_CA,SM00181:EGF,	complete proteome,egf-like domain,repeat,
AaeL_AAEL011045	AaeL_AAEL011045			GO:0005198~structural molecule activity,GO:0042302~structural constituent of cuticle,	IPR000618:Insect cuticle protein,				complete proteome,
AaeL_AAEL011078	AaeL_AAEL011078				IPR001304:C-type lectin,IPR016186:C-type lectin-like,IPR018378:C-type lectin, conserved site,			SM00034:CLECT,	complete proteome,Lectin,
AaeL_AAEL011131	AaeL_AAEL011131								complete proteome,
AaeL_AAEL011144	AaeL_AAEL011144			GO:0004091~carboxylesterase activity,GO:0004806~triacylglycerol lipase activity,GO:0016298~lipase activity,	IPR000734:Lipase,IPR002331:Pancreatic lipase,IPR013818:Lipase, N-terminal,				complete proteome,
AaeL_AAEL011177	AaeL_AAEL011177				IPR006616:Protein of unknown function DM9,			SM00696:DM9,	complete proteome,
AaeL_AAEL011222	AaeL_AAEL011222	GO:0007155~cell adhesion,GO:0022610~biological adhesion,			IPR002159:CD36 antigen,				complete proteome,
AaeL_AAEL011375	AaeL_AAEL011375	GO:0006508~proteolysis,		GO:0004175~endopeptidase activity,GO:0004252~serine-type endopeptidase activity,GO:0008233~peptidase activity,GO:0008236~serine-type peptidase activity,GO:0017171~serine hydrolase activity,GO:0070011~peptidase activity, acting on L-amino acid peptides,	IPR001254:Peptidase S1 and S6, chymotrypsin/Hap,IPR001314:Peptidase S1A, chymotrypsin,IPR018114:Peptidase S1/S6, chymotrypsin/Hap, active site,			SM00020:Tryp_SPc,	complete proteome,hydrolase,Protease,Serine protease,
AaeL_AAEL011400	AaeL_AAEL011400				IPR002181:Fibrinogen, alpha/beta/gamma chain, C-terminal globular,IPR014716:Fibrinogen, alpha/beta/gamma chain, C-terminal globular, subdomain 1,			SM00186:FBG,	complete proteome,
AaeL_AAEL011457	AaeL_AAEL011457				IPR001071:Cellular retinaldehyde binding/alpha-tocopherol transport,IPR001251:Cellular retinaldehyde-binding/triple function, C-terminal,IPR008273:Cellular retinaldehyde-binding/triple function, N-terminal,			SM00516:SEC14,	complete proteome,
AaeL_AAEL011458	AaeL_AAEL011458			GO:0005198~structural molecule activity,GO:0042302~structural constituent of cuticle,	IPR000618:Insect cuticle protein,				complete proteome,
AaeL_AAEL011460	AaeL_AAEL011460				IPR001071:Cellular retinaldehyde binding/alpha-tocopherol transport,IPR001251:Cellular retinaldehyde-binding/triple function, C-terminal,			SM00516:SEC14,	complete proteome,
AaeL_AAEL011699	AaeL_AAEL011699				IPR003534:Major royal jelly-related,				complete proteome,
AaeL_AAEL011730	AaeL_AAEL011730			GO:0005549~odorant binding,	IPR006170:Pheromone/general odorant binding protein, PBP/GOBP,IPR006625:Insect pheromone/odorant binding protein PhBP,			SM00708:PhBP,	complete proteome,
AaeL_AAEL011763	AaeL_AAEL011763			GO:0005344~oxygen transporter activity,	IPR000896:Hemocyanin, copper-containing,IPR002227:Tyrosinase,IPR005203:Hemocyanin, C-terminal,IPR005204:Hemocyanin, N-terminal,IPR008922:Di-copper centre-containing,IPR013788:Arthropod hemocyanin/insect LSP,		PIRSF002032:hemocyanin,	complete proteome,
AaeL_AAEL011797	AaeL_AAEL011797		GO:0005576~extracellular region,		IPR001283:Allergen V5/Tpx-1 related,IPR002413:Ves allergen,IPR014044:SCP-like extracellular,			SM00198:SCP,	complete proteome,
AaeL_AAEL011798	AaeL_AAEL011798		GO:0005576~extracellular region,		IPR001283:Allergen V5/Tpx-1 related,IPR014044:SCP-like extracellular,			SM00198:SCP,	complete proteome,
AaeL_AAEL011890	AaeL_AAEL011890								complete proteome,
AaeL_AAEL011915	AaeL_AAEL011915				IPR000887:KDPG and KHG aldolase,IPR001810:Cyclin-like F-box,IPR013101:Leucine-rich repeat 2,			SM00256:FBOX,	complete proteome,
AaeL_AAEL012089	AaeL_AAEL012089								complete proteome,
AaeL_AAEL012132	AaeL_AAEL012132								complete proteome,
AaeL_AAEL012189	AaeL_AAEL012189			GO:0000166~nucleotide binding,GO:0001882~nucleoside binding,GO:0001883~purine nucleoside binding,GO:0005524~ATP binding,GO:0016887~ATPase activity,GO:0017076~purine nucleotide binding,GO:0030554~adenyl nucleotide binding,GO:0032553~ribonucleotide binding,GO:0032555~purine ribonucleotide binding,GO:0032559~adenyl ribonucleotide binding,	IPR003439:ABC transporter-like,IPR003593:ATPase, AAA+ type, core,			SM00382:AAA,	atp-binding,complete proteome,nucleotide-binding,
AaeL_AAEL012216	AaeL_AAEL012216	GO:0006508~proteolysis,		GO:0004175~endopeptidase activity,GO:0004197~cysteine-type endopeptidase activity,GO:0008233~peptidase activity,GO:0008234~cysteine-type peptidase activity,GO:0070011~peptidase activity, acting on L-amino acid peptides,	IPR000169:Peptidase, cysteine peptidase active site,IPR000668:Peptidase C1A, papain C-terminal,IPR013128:Peptidase C1A, papain,IPR015643:Peptidase C1A, cathepsin B,			SM00645:Pept_C1,	complete proteome,hydrolase,Protease,thiol protease,
AaeL_AAEL012245	AaeL_AAEL012245	GO:0005976~polysaccharide metabolic process,GO:0006022~aminoglycan metabolic process,GO:0006030~chitin metabolic process,	GO:0005576~extracellular region,	GO:0001871~pattern binding,GO:0008061~chitin binding,GO:0030246~carbohydrate binding,GO:0030247~polysaccharide binding,	IPR002557:Chitin binding protein, peritrophin-A,			SM00494:ChtBD2,	complete proteome,
AaeL_AAEL012349	AaeL_AAEL012349				IPR000073:Alpha/beta hydrolase fold-1,IPR006693:AB-hydrolase associated lipase region,		PIRSF000862:steryl ester lipase, eukaryotic type,		complete proteome,
AaeL_AAEL012402	AaeL_AAEL012402		GO:0016021~integral to membrane,GO:0031224~intrinsic to membrane,		IPR002076:GNS1/SUR4 membrane protein,		PIRSF031070:PIRSF031070,		complete proteome,
AaeL_AAEL012645	AaeL_AAEL012645	GO:0005976~polysaccharide metabolic process,GO:0006022~aminoglycan metabolic process,GO:0006030~chitin metabolic process,	GO:0005576~extracellular region,	GO:0001871~pattern binding,GO:0008061~chitin binding,GO:0030246~carbohydrate binding,GO:0030247~polysaccharide binding,	IPR002557:Chitin binding protein, peritrophin-A,			SM00494:ChtBD2,	complete proteome,
AaeL_AAEL012728	AaeL_AAEL012728	GO:0005976~polysaccharide metabolic process,GO:0006022~aminoglycan metabolic process,GO:0006030~chitin metabolic process,	GO:0005576~extracellular region,	GO:0001871~pattern binding,GO:0008061~chitin binding,GO:0030246~carbohydrate binding,GO:0030247~polysaccharide binding,	IPR002557:Chitin binding protein, peritrophin-A,			SM00494:ChtBD2,	complete proteome,
AaeL_AAEL012770	AaeL_AAEL012770	GO:0055114~oxidation reduction,		GO:0005506~iron ion binding,GO:0009055~electron carrier activity,GO:0020037~heme binding,GO:0043167~ion binding,GO:0043169~cation binding,GO:0046872~metal ion binding,GO:0046906~tetrapyrrole binding,GO:0046914~transition metal ion binding,	IPR001128:Cytochrome P450,IPR002401:Cytochrome P450, E-class, group I,IPR017972:Cytochrome P450, conserved site,IPR017973:Cytochrome P450, C-terminal region,				complete proteome,heme,iron,metal-binding,Monooxygenase,oxidoreductase,
AaeL_AAEL012771	AaeL_AAEL012771								complete proteome,
AaeL_AAEL012791	AaeL_AAEL012791	GO:0006508~proteolysis,		GO:0004175~endopeptidase activity,GO:0004252~serine-type endopeptidase activity,GO:0008233~peptidase activity,GO:0008236~serine-type peptidase activity,GO:0017171~serine hydrolase activity,GO:0070011~peptidase activity, acting on L-amino acid peptides,	IPR001254:Peptidase S1 and S6, chymotrypsin/Hap,IPR001314:Peptidase S1A, chymotrypsin,IPR018114:Peptidase S1/S6, chymotrypsin/Hap, active site,			SM00020:Tryp_SPc,	complete proteome,hydrolase,Protease,Serine protease,
AaeL_AAEL012797	AaeL_AAEL012797	GO:0006508~proteolysis,		GO:0004175~endopeptidase activity,GO:0004252~serine-type endopeptidase activity,GO:0008233~peptidase activity,GO:0008236~serine-type peptidase activity,GO:0017171~serine hydrolase activity,GO:0070011~peptidase activity, acting on L-amino acid peptides,	IPR001254:Peptidase S1 and S6, chymotrypsin/Hap,IPR001314:Peptidase S1A, chymotrypsin,IPR018114:Peptidase S1/S6, chymotrypsin/Hap, active site,			SM00020:Tryp_SPc,	complete proteome,hydrolase,Protease,Serine protease,
AaeL_AAEL013033	AaeL_AAEL013033	GO:0006508~proteolysis,		GO:0004175~endopeptidase activity,GO:0004252~serine-type endopeptidase activity,GO:0008233~peptidase activity,GO:0008236~serine-type peptidase activity,GO:0017171~serine hydrolase activity,GO:0070011~peptidase activity, acting on L-amino acid peptides,	IPR001254:Peptidase S1 and S6, chymotrypsin/Hap,			SM00020:Tryp_SPc,	complete proteome,Protease,
AaeL_AAEL013222	AaeL_AAEL013222	GO:0005976~polysaccharide metabolic process,GO:0006022~aminoglycan metabolic process,GO:0006030~chitin metabolic process,	GO:0005576~extracellular region,	GO:0001871~pattern binding,GO:0008061~chitin binding,GO:0030246~carbohydrate binding,GO:0030247~polysaccharide binding,	IPR002557:Chitin binding protein, peritrophin-A,			SM00494:ChtBD2,	complete proteome,
AaeL_AAEL013266	AaeL_AAEL013266								complete proteome,
AaeL_AAEL013367	AaeL_AAEL013367	GO:0005976~polysaccharide metabolic process,GO:0006022~aminoglycan metabolic process,GO:0006030~chitin metabolic process,	GO:0005576~extracellular region,	GO:0001871~pattern binding,GO:0008061~chitin binding,GO:0030246~carbohydrate binding,GO:0030247~polysaccharide binding,	IPR002509:Polysaccharide deacetylase,IPR002557:Chitin binding protein, peritrophin-A,			SM00494:ChtBD2,	complete proteome,
AaeL_AAEL013417	AaeL_AAEL013417				IPR002181:Fibrinogen, alpha/beta/gamma chain, C-terminal globular,IPR014716:Fibrinogen, alpha/beta/gamma chain, C-terminal globular, subdomain 1,			SM00186:FBG,	complete proteome,
AaeL_AAEL013511	AaeL_AAEL013511			GO:0005198~structural molecule activity,GO:0042302~structural constituent of cuticle,	IPR000618:Insect cuticle protein,				complete proteome,
AaeL_AAEL013513	AaeL_AAEL013513			GO:0005198~structural molecule activity,GO:0042302~structural constituent of cuticle,	IPR000618:Insect cuticle protein,				complete proteome,
AaeL_AAEL013514	AaeL_AAEL013514			GO:0005198~structural molecule activity,GO:0042302~structural constituent of cuticle,	IPR000618:Insect cuticle protein,				complete proteome,
AaeL_AAEL013517	AaeL_AAEL013517			GO:0005198~structural molecule activity,GO:0042302~structural constituent of cuticle,	IPR000618:Insect cuticle protein,				complete proteome,
AaeL_AAEL013532	AaeL_AAEL013532								complete proteome,
AaeL_AAEL013542	AaeL_AAEL013542		GO:0016021~integral to membrane,GO:0031224~intrinsic to membrane,		IPR002076:GNS1/SUR4 membrane protein,				complete proteome,
AaeL_AAEL013566	AaeL_AAEL013566				IPR001304:C-type lectin,IPR016186:C-type lectin-like,IPR018378:C-type lectin, conserved site,			SM00034:CLECT,	complete proteome,Lectin,
AaeL_AAEL013637	AaeL_AAEL013637	GO:0006558~L-phenylalanine metabolic process,GO:0006559~L-phenylalanine catabolic process,GO:0006570~tyrosine metabolic process,GO:0009063~cellular amino acid catabolic process,GO:0009072~aromatic amino acid family metabolic process,GO:0009074~aromatic amino acid family catabolic process,GO:0009310~amine catabolic process,GO:0016054~organic acid catabolic process,GO:0019439~aromatic compound cata…		GO:0004411~homogentisate 1,2-dioxygenase activity,GO:0016701~oxidoreductase activity, acting on single donors with incorporation of molecular oxygen,GO:0016702~oxidoreductase activity, acting on single donors with incorporation of molecular oxygen, incorporation of two atoms of oxygen,	IPR005708:Homogentisate 1,2-dioxygenase,	aag00350:Tyrosine metabolism,			complete proteome,dioxygenase,
AaeL_AAEL013648	AaeL_AAEL013648				IPR004262:Male sterility,IPR013120:Male sterility, NAD-binding,IPR016040:NAD(P)-binding domain,				complete proteome,
AaeL_AAEL013851	AaeL_AAEL013851			GO:0008080~N-acetyltransferase activity,GO:0016407~acetyltransferase activity,GO:0016410~N-acyltransferase activity,	IPR000182:GCN5-related N-acetyltransferase,				complete proteome,
AaeL_AAEL013853	AaeL_AAEL013853				IPR001304:C-type lectin,IPR016186:C-type lectin-like,IPR018378:C-type lectin, conserved site,			SM00034:CLECT,	complete proteome,Lectin,
AaeL_AAEL013895	AaeL_AAEL013895								complete proteome,
AaeL_AAEL014073	AaeL_AAEL014073								complete proteome,
AaeL_AAEL014108	AaeL_AAEL014108				IPR000425:Major intrinsic protein,IPR016697:Aquaporin, 11/12,		PIRSF017529:aquaporin, 11/12 types,PIRSF017529:Aquaporin_11/12,		complete proteome,
AaeL_AAEL014190	AaeL_AAEL014190		GO:0016021~integral to membrane,GO:0031224~intrinsic to membrane,		IPR002076:GNS1/SUR4 membrane protein,		PIRSF031070:PIRSF031070,		complete proteome,
AaeL_AAEL014255	AaeL_AAEL014255				IPR000425:Major intrinsic protein,IPR016697:Aquaporin, 11/12,		PIRSF017529:aquaporin, 11/12 types,PIRSF017529:Aquaporin_11/12,		complete proteome,
AaeL_AAEL014312	AaeL_AAEL014312				IPR000742:EGF-like, type 3,IPR000859:CUB,IPR006209:EGF,IPR006210:EGF-like,IPR013032:EGF-like region, conserved site,			SM00042:CUB,SM00181:EGF,	complete proteome,egf-like domain,
AaeL_AAEL014336	AaeL_AAEL014336								complete proteome,
AaeL_AAEL014369	AaeL_AAEL014369			GO:0005198~structural molecule activity,GO:0042302~structural constituent of cuticle,	IPR000618:Insect cuticle protein,				complete proteome,
AaeL_AAEL014419	AaeL_AAEL014419			GO:0005198~structural molecule activity,GO:0042302~structural constituent of cuticle,	IPR000618:Insect cuticle protein,				complete proteome,
AaeL_AAEL014445	AaeL_AAEL014445	GO:0005976~polysaccharide metabolic process,GO:0006022~aminoglycan metabolic process,GO:0006030~chitin metabolic process,	GO:0005576~extracellular region,	GO:0001871~pattern binding,GO:0008061~chitin binding,GO:0030246~carbohydrate binding,GO:0030247~polysaccharide binding,	IPR002557:Chitin binding protein, peritrophin-A,			SM00494:ChtBD2,	complete proteome,
AaeL_AAEL014520	AaeL_AAEL014520				IPR002350:Proteinase inhibitor I1, Kazal,IPR011497:Protease inhibitor, Kazal-type,			SM00280:KAZAL,	complete proteome,
AaeL_AAEL014837	AaeL_AAEL014837			GO:0005344~oxygen transporter activity,	IPR000896:Hemocyanin, copper-containing,IPR002227:Tyrosinase,IPR005203:Hemocyanin, C-terminal,IPR005204:Hemocyanin, N-terminal,IPR008922:Di-copper centre-containing,IPR013788:Arthropod hemocyanin/insect LSP,				complete proteome,
AaeL_AAEL014879	AaeL_AAEL014879			GO:0005198~structural molecule activity,GO:0042302~structural constituent of cuticle,	IPR000618:Insect cuticle protein,				complete proteome,
AaeL_AAEL014919	AaeL_AAEL014919				IPR000073:Alpha/beta hydrolase fold-1,IPR006693:AB-hydrolase associated lipase region,				complete proteome,
AaeL_AAEL014978	AaeL_AAEL014978			GO:0005198~structural molecule activity,GO:0042302~structural constituent of cuticle,	IPR000618:Insect cuticle protein,				complete proteome,
AaeL_AAEL015019	AaeL_AAEL015019				IPR001611:Leucine-rich repeat,IPR003591:Leucine-rich repeat, typical subtype,			SM00369:LRR_TYP,	complete proteome,leucine-rich repeat,repeat,
AaeL_AAEL015290	AaeL_AAEL015290		GO:0016021~integral to membrane,GO:0031224~intrinsic to membrane,	GO:0000166~nucleotide binding,GO:0001882~nucleoside binding,GO:0001883~purine nucleoside binding,GO:0005524~ATP binding,GO:0015399~primary active transmembrane transporter activity,GO:0015405~P-P-bond-hydrolysis-driven transmembrane transporter activity,GO:0016820~hydrolase activity, acting on acid anhydrides, catalyzing transmembrane movement of substances,GO:0016887~ATPase activity,GO:0017076~p…	IPR001140:ABC transporter, transmembrane region,IPR017940:ABC transporter integral membrane type 1,				complete proteome,
AaeL_AAEL015312	AaeL_AAEL015312	GO:0006508~proteolysis,		GO:0004175~endopeptidase activity,GO:0004197~cysteine-type endopeptidase activity,GO:0008233~peptidase activity,GO:0008234~cysteine-type peptidase activity,GO:0070011~peptidase activity, acting on L-amino acid peptides,	IPR000169:Peptidase, cysteine peptidase active site,IPR000668:Peptidase C1A, papain C-terminal,IPR013128:Peptidase C1A, papain,IPR015643:Peptidase C1A, cathepsin B,			SM00645:Pept_C1,	complete proteome,hydrolase,Protease,thiol protease,
AaeL_AAEL015363	AaeL_AAEL015363			GO:0005198~structural molecule activity,GO:0042302~structural constituent of cuticle,	IPR000618:Insect cuticle protein,				complete proteome,
AaeL_AAEL015364	AaeL_AAEL015364			GO:0005198~structural molecule activity,GO:0042302~structural constituent of cuticle,	IPR000618:Insect cuticle protein,				complete proteome,
AaeL_AAEL015515	AaeL_AAEL015515		GO:0005576~extracellular region,		IPR000875:Cecropin,				antibiotic,Antimicrobial,complete proteome,
AaeL_AAEL015534	AaeL_AAEL015534			GO:0005198~structural molecule activity,GO:0042302~structural constituent of cuticle,	IPR000618:Insect cuticle protein,				complete proteome,
AaeL_AAEL000627	Cecropin-A	GO:0001906~cell killing,GO:0006952~defense response,GO:0006955~immune response,GO:0009617~response to bacterium,GO:0009620~response to fungus,GO:0031640~killing of cells of another organism,GO:0042742~defense response to bacterium,GO:0045087~innate immune response,GO:0050832~defense response to fungus,	GO:0005576~extracellular region,		IPR000875:Cecropin,				antibiotic,Antimicrobial,complete proteome,direct protein sequencing,fungicide,immune response,innate immunity,polymorphism,Secreted,signal,	chain:Cecropin-A,propeptide:Removed in mature form,sequence conflict,sequence variant,signal peptide,
AaeL_AAEL010434	Vitellogenin-A1	GO:0006869~lipid transport,GO:0010876~lipid localization,		GO:0005319~lipid transporter activity,GO:0045735~nutrient reservoir activity,	IPR001747:Lipid transport protein, N-terminal,IPR001846:von Willebrand factor, type D,IPR011030:Vitellinogen, superhelical,IPR015816:Vitellinogen, beta-sheet N-terminal,			SM00216:VWD,SM00638:LPD_N,	cleavage on pair of basic residues,complete proteome,direct protein sequencing,glycoprotein,phosphoprotein,polymorphism,signal,storage protein,sulfation,	chain:Vitellin heavy chain,chain:Vitellin light chain,chain:Vitellogenin-A1,compositionally biased region:Ser-rich,compositionally biased region:Tyr-rich,domain:Vitellogenin,domain:VWFD,glycosylation site:N-linked (GlcNAc...),modified residue,sequence conflict,signal peptide,

## Sheet: Upregulated
Functional annotations for DURGs
DAVID ID	Gene Name	Gene Ontology			INTERPRO	KEGG Pathways	PIR_SUPERFAMILY	SMART	SP_PIR_KEYWORDS
		Biological Process	Cellular Component	Molecular Function
AaeL_AAEL000183	AaeL_AAEL000183								complete proteome,
AaeL_AAEL000286	AaeL_AAEL000286				IPR002018:Carboxylesterase, type B,				complete proteome,
AaeL_AAEL000337	AaeL_AAEL000337			GO:0008270~zinc ion binding,GO:0043167~ion binding,GO:0043169~cation binding,GO:0046872~metal ion binding,GO:0046914~transition metal ion binding,	IPR006612:Zinc finger, C2CH-type,IPR007087:Zinc finger, C2H2-type,IPR015880:Zinc finger, C2H2-like,			SM00355:ZnF_C2H2,SM00692:DM3,	complete proteome,
AaeL_AAEL000364	AaeL_AAEL000364	GO:0006544~glycine metabolic process,GO:0006546~glycine catabolic process,GO:0009063~cellular amino acid catabolic process,GO:0009069~serine family amino acid metabolic process,GO:0009071~serine family amino acid catabolic process,GO:0009310~amine catabolic process,GO:0016054~organic acid catabolic process,GO:0046395~carboxylic acid catabolic process,	GO:0005960~glycine cleavage complex,	GO:0031405~lipoic acid binding,GO:0031406~carboxylic acid binding,GO:0048037~cofactor binding,GO:0050662~coenzyme binding,	IPR002930:Glycine cleavage H-protein,IPR003016:2-oxo acid dehydrogenase, lipoyl-binding site,IPR017453:Glycine cleavage H-protein, subgroup,				complete proteome,lipoyl,
AaeL_AAEL000379	AaeL_AAEL000379				IPR013032:EGF-like region, conserved site,IPR018453:Protease inhibitor I8, cysteine-rich trypsin inhibitor-like subgroup,				complete proteome,
AaeL_AAEL000443	AaeL_AAEL000443	GO:0006811~ion transport,GO:0006812~cation transport,GO:0006814~sodium ion transport,GO:0015672~monovalent inorganic cation transport,GO:0030001~metal ion transport,	GO:0005216~ion channel activity,GO:0005261~cation channel activity,GO:0005272~sodium channel activity,GO:0015267~channel activity,GO:0022803~passive transmembrane transporter activity,GO:0022838~substrate specific channel activity,GO:0046873~metal ion transmembrane transporter activity,	IPR001873:Na+ channel, amiloride-sensitive,					complete proteome,
AaeL_AAEL000499	AaeL_AAEL000499								complete proteome,
AaeL_AAEL000555	AaeL_AAEL000555								complete proteome,
AaeL_AAEL000697	AaeL_AAEL000697								complete proteome,
AaeL_AAEL000755	AaeL_AAEL000755				IPR007529:Zinc finger, HIT-type,				complete proteome,
AaeL_AAEL000769	AaeL_AAEL000769			GO:0000166~nucleotide binding,	IPR000504:RNA recognition motif, RNP-1,IPR012677:Nucleotide-binding, alpha-beta plait,	aag03040:Spliceosome,		SM00360:RRM,	complete proteome,
AaeL_AAEL000901	AaeL_AAEL000901	GO:0005976~polysaccharide metabolic process,GO:0006022~aminoglycan metabolic process,GO:0006030~chitin metabolic process,	GO:0005576~extracellular region,	GO:0001871~pattern binding,GO:0008061~chitin binding,GO:0030246~carbohydrate binding,GO:0030247~polysaccharide binding,	IPR002557:Chitin binding protein, peritrophin-A,			SM00494:ChtBD2,	complete proteome,
AaeL_AAEL001053	AaeL_AAEL001053								complete proteome,
AaeL_AAEL001115	AaeL_AAEL001115			GO:0008270~zinc ion binding,GO:0043167~ion binding,GO:0043169~cation binding,GO:0046872~metal ion binding,GO:0046914~transition metal ion binding,	IPR001841:Zinc finger, RING-type,IPR017907:Zinc finger, RING-type, conserved site,IPR018957:Zinc finger, C3HC4 RING-type,			SM00184:RING,	complete proteome,metal-binding,zinc,zinc-finger,
AaeL_AAEL001156	AaeL_AAEL001156				IPR007914:Uncharacterised protein family UPF0193,				complete proteome,
AaeL_AAEL001213	AaeL_AAEL001213								complete proteome,
AaeL_AAEL001369	AaeL_AAEL001369								complete proteome,
AaeL_AAEL001408	AaeL_AAEL001408								complete proteome,
AaeL_AAEL001556	AaeL_AAEL001556								complete proteome,
AaeL_AAEL001559	AaeL_AAEL001559	GO:0006468~protein amino acid phosphorylation,GO:0006793~phosphorus metabolic process,GO:0006796~phosphate metabolic process,GO:0016310~phosphorylation,	GO:0000166~nucleotide binding,GO:0001882~nucleoside binding,GO:0001883~purine nucleoside binding,GO:0004672~protein kinase activity,GO:0004674~protein serine/threonine kinase activity,GO:0005524~ATP binding,GO:0017076~purine nucleotide binding,GO:0030554~adenyl nucleotide binding,GO:0032553~ribonucleotide binding,GO:0032555~purine ribonucleotide binding,GO:0032559~adenyl ribonucleotide binding,	IPR000719:Protein kinase, core,IPR008271:Serine/threonine protein kinase, active site,IPR017441:Protein kinase, ATP binding site,IPR017442:Serine/threonine protein kinase-related,					atp-binding,complete proteome,nucleotide-binding,serine/threonine-protein kinase,
AaeL_AAEL001704	AaeL_AAEL001704				IPR007614:Retinin-like protein,				complete proteome,
AaeL_AAEL001775	AaeL_AAEL001775				IPR019309:Protein of unknown function DUF2360, coiled-coil,				complete proteome,
AaeL_AAEL001958	AaeL_AAEL001958			GO:0008270~zinc ion binding,GO:0043167~ion binding,GO:0043169~cation binding,GO:0046872~metal ion binding,GO:0046914~transition metal ion binding,	IPR007087:Zinc finger, C2H2-type,IPR015880:Zinc finger, C2H2-like,			SM00355:ZnF_C2H2,	complete proteome,
AaeL_AAEL002001	AaeL_AAEL002001				IPR005055:Insect pheromone-binding protein A10/OS-D,				complete proteome,kinase,
AaeL_AAEL002105	AaeL_AAEL002105								complete proteome,
AaeL_AAEL002224	AaeL_AAEL002224								complete proteome,
AaeL_AAEL002241	AaeL_AAEL002241								complete proteome,
AaeL_AAEL002326	AaeL_AAEL002326	GO:0006811~ion transport,GO:0006812~cation transport,GO:0006814~sodium ion transport,GO:0015672~monovalent inorganic cation transport,GO:0030001~metal ion transport,	GO:0005216~ion channel activity,GO:0005261~cation channel activity,GO:0005272~sodium channel activity,GO:0015267~channel activity,GO:0022803~passive transmembrane transporter activity,GO:0022838~substrate specific channel activity,GO:0046873~metal ion transmembrane transporter activity,	IPR001873:Na+ channel, amiloride-sensitive,					complete proteome,
AaeL_AAEL002330	AaeL_AAEL002330			GO:0008270~zinc ion binding,GO:0043167~ion binding,GO:0043169~cation binding,GO:0046872~metal ion binding,GO:0046914~transition metal ion binding,	IPR007087:Zinc finger, C2H2-type,IPR013087:Zinc finger, C2H2-type/integrase, DNA-binding,IPR015880:Zinc finger, C2H2-like,			SM00355:ZnF_C2H2,	complete proteome,
AaeL_AAEL002442	AaeL_AAEL002442			GO:0003677~DNA binding,	IPR004210:BESS motif,IPR006578:MADF domain,			SM00595:MADF,	complete proteome,
AaeL_AAEL002477	AaeL_AAEL002477	GO:0006355~regulation of transcription, DNA-dependent,GO:0045449~regulation of transcription,GO:0051252~regulation of RNA metabolic process,	GO:0003677~DNA binding,GO:0003700~transcription factor activity,GO:0030528~transcription regulator activity,GO:0043565~sequence-specific DNA binding,GO:0046983~protein dimerization activity,	IPR004827:Basic-leucine zipper (bZIP) transcription factor,IPR011700:Basic leucine zipper,				SM00338:BRLZ,	complete proteome,
AaeL_AAEL002507	AaeL_AAEL002507								complete proteome,
AaeL_AAEL002743	AaeL_AAEL002743				IPR000276:7TM GPCR, rhodopsin-like,				complete proteome,
AaeL_AAEL002753	AaeL_AAEL002753			GO:0008270~zinc ion binding,GO:0043167~ion binding,GO:0043169~cation binding,GO:0046872~metal ion binding,GO:0046914~transition metal ion binding,	IPR007087:Zinc finger, C2H2-type,IPR013087:Zinc finger, C2H2-type/integrase, DNA-binding,IPR015880:Zinc finger, C2H2-like,			SM00355:ZnF_C2H2,	complete proteome,
AaeL_AAEL002820	AaeL_AAEL002820				IPR018629:Membrane transport protein XK-like,				complete proteome,
AaeL_AAEL003261	AaeL_AAEL003261								complete proteome,
AaeL_AAEL003339	AaeL_AAEL003339			GO:0008270~zinc ion binding,GO:0043167~ion binding,GO:0043169~cation binding,GO:0046872~metal ion binding,GO:0046914~transition metal ion binding,	IPR007087:Zinc finger, C2H2-type,IPR012934:Zinc finger, AD-type,IPR015880:Zinc finger, C2H2-like,			SM00355:ZnF_C2H2,	complete proteome,
AaeL_AAEL003342	AaeL_AAEL003342				IPR006578:MADF domain,			SM00595:MADF,	complete proteome,
AaeL_AAEL003513	AaeL_AAEL003513			GO:0005549~odorant binding,					complete proteome,
AaeL_AAEL003648	AaeL_AAEL003648	GO:0006259~DNA metabolic process,GO:0006260~DNA replication,GO:0006261~DNA-dependent DNA replication,GO:0006275~regulation of DNA replication,GO:0006974~response to DNA damage stimulus,GO:0007049~cell cycle,GO:0008156~negative regulation of DNA replication,GO:0009890~negative regulation of biosynthetic process,GO:0010558~negative regulation of macromolecule biosynthetic process,GO:0010605~negativ…	IPR005829:Sugar transporter, conserved site,IPR012923:Replication fork protection component Swi3,						complete proteome,
AaeL_AAEL003692	AaeL_AAEL003692			GO:0008270~zinc ion binding,GO:0043167~ion binding,GO:0043169~cation binding,GO:0046872~metal ion binding,GO:0046914~transition metal ion binding,	IPR007087:Zinc finger, C2H2-type,IPR013087:Zinc finger, C2H2-type/integrase, DNA-binding,IPR015880:Zinc finger, C2H2-like,			SM00355:ZnF_C2H2,	complete proteome,
AaeL_AAEL003980	AaeL_AAEL003980				IPR010490:Conserved oligomeric complex COG6,				complete proteome,
AaeL_AAEL004104	AaeL_AAEL004104								complete proteome,
AaeL_AAEL004115	AaeL_AAEL004115								complete proteome,
AaeL_AAEL004116	AaeL_AAEL004116								complete proteome,
AaeL_AAEL004130	AaeL_AAEL004130	GO:0006355~regulation of transcription, DNA-dependent,GO:0045449~regulation of transcription,GO:0051252~regulation of RNA metabolic process,	GO:0003677~DNA binding,GO:0003700~transcription factor activity,GO:0030528~transcription regulator activity,GO:0043565~sequence-specific DNA binding,	IPR001356:Homeobox,IPR012287:Homeodomain-related,IPR017970:Homeobox, conserved site,				SM00389:HOX,	complete proteome,dna-binding,Homeobox,nucleus,
AaeL_AAEL004139	AaeL_AAEL004139								complete proteome,
AaeL_AAEL004157	AaeL_AAEL004157	GO:0005976~polysaccharide metabolic process,GO:0006022~aminoglycan metabolic process,GO:0006030~chitin metabolic process,	GO:0005576~extracellular region,	GO:0001871~pattern binding,GO:0008061~chitin binding,GO:0030246~carbohydrate binding,GO:0030247~polysaccharide binding,	IPR002557:Chitin binding protein, peritrophin-A,			SM00494:ChtBD2,	complete proteome,
AaeL_AAEL004170	AaeL_AAEL004170			GO:0008270~zinc ion binding,GO:0043167~ion binding,GO:0043169~cation binding,GO:0046872~metal ion binding,GO:0046914~transition metal ion binding,	IPR007087:Zinc finger, C2H2-type,IPR012934:Zinc finger, AD-type,IPR015880:Zinc finger, C2H2-like,			SM00355:ZnF_C2H2,	complete proteome,
AaeL_AAEL004224	AaeL_AAEL004224			GO:0008270~zinc ion binding,GO:0043167~ion binding,GO:0043169~cation binding,GO:0046872~metal ion binding,GO:0046914~transition metal ion binding,	IPR007087:Zinc finger, C2H2-type,IPR015880:Zinc finger, C2H2-like,			SM00355:ZnF_C2H2,	complete proteome,
AaeL_AAEL004555	AaeL_AAEL004555								complete proteome,
AaeL_AAEL004593	AaeL_AAEL004593			GO:0008270~zinc ion binding,GO:0043167~ion binding,GO:0043169~cation binding,GO:0046872~metal ion binding,GO:0046914~transition metal ion binding,	IPR007087:Zinc finger, C2H2-type,IPR015880:Zinc finger, C2H2-like,			SM00355:ZnF_C2H2,	complete proteome,
AaeL_AAEL004624	AaeL_AAEL004624								complete proteome,
AaeL_AAEL004761	AaeL_AAEL004761	GO:0006468~protein amino acid phosphorylation,GO:0006793~phosphorus metabolic process,GO:0006796~phosphate metabolic process,GO:0016310~phosphorylation,	GO:0000166~nucleotide binding,GO:0001882~nucleoside binding,GO:0001883~purine nucleoside binding,GO:0004672~protein kinase activity,GO:0004674~protein serine/threonine kinase activity,GO:0005524~ATP binding,GO:0017076~purine nucleotide binding,GO:0030554~adenyl nucleotide binding,GO:0032553~ribonucleotide binding,GO:0032555~purine ribonucleotide binding,GO:0032559~adenyl ribonucleotide binding,	IPR000719:Protein kinase, core,IPR002290:Serine/threonine protein kinase,IPR008271:Serine/threonine protein kinase, active site,IPR017441:Protein kinase, ATP binding site,IPR017442:Serine/threonine protein kinase-related,				SM00220:S_TKc,	atp-binding,complete proteome,kinase,nucleotide-binding,serine/threonine-protein kinase,
AaeL_AAEL004861	AaeL_AAEL004861			GO:0008270~zinc ion binding,GO:0043167~ion binding,GO:0043169~cation binding,GO:0046872~metal ion binding,GO:0046914~transition metal ion binding,	IPR001841:Zinc finger, RING-type,IPR017907:Zinc finger, RING-type, conserved site,IPR018957:Zinc finger, C3HC4 RING-type,			SM00184:RING,	complete proteome,metal-binding,zinc,zinc-finger,
AaeL_AAEL005110	AaeL_AAEL005110								complete proteome,
AaeL_AAEL005115	AaeL_AAEL005115								complete proteome,
AaeL_AAEL005153	AaeL_AAEL005153								complete proteome,
AaeL_AAEL005183	AaeL_AAEL005183								complete proteome,
AaeL_AAEL005219	AaeL_AAEL005219				IPR013032:EGF-like region, conserved site,IPR018453:Protease inhibitor I8, cysteine-rich trypsin inhibitor-like subgroup,				complete proteome,
AaeL_AAEL005235	AaeL_AAEL005235								complete proteome,
AaeL_AAEL005283	AaeL_AAEL005283		GO:0019012~virion,GO:0019028~viral capsid,GO:0044423~virion part,		IPR004302:Chitin-binding, domain 3,				complete proteome,
AaeL_AAEL005312	AaeL_AAEL005312				IPR003603:U2A'/phosphoprotein 32 family A, C-terminal,			SM00446:LRRcap,	complete proteome,
AaeL_AAEL005358	AaeL_AAEL005358			GO:0003723~RNA binding,	IPR004087:K Homology,			SM00322:KH,	complete proteome,
AaeL_AAEL005506	AaeL_AAEL005506								complete proteome,
AaeL_AAEL005791	AaeL_AAEL005791				IPR000048:IQ calmodulin-binding region,			SM00015:IQ,	complete proteome,
AaeL_AAEL005838	AaeL_AAEL005838			GO:0008270~zinc ion binding,GO:0043167~ion binding,GO:0043169~cation binding,GO:0046872~metal ion binding,GO:0046914~transition metal ion binding,	IPR007087:Zinc finger, C2H2-type,IPR013087:Zinc finger, C2H2-type/integrase, DNA-binding,IPR015880:Zinc finger, C2H2-like,			SM00355:ZnF_C2H2,	complete proteome,
AaeL_AAEL005923	AaeL_AAEL005923			GO:0008270~zinc ion binding,GO:0043167~ion binding,GO:0043169~cation binding,GO:0046872~metal ion binding,GO:0046914~transition metal ion binding,	IPR007087:Zinc finger, C2H2-type,IPR015880:Zinc finger, C2H2-like,			SM00355:ZnF_C2H2,	complete proteome,
AaeL_AAEL005938	AaeL_AAEL005938			GO:0008270~zinc ion binding,GO:0043167~ion binding,GO:0043169~cation binding,GO:0046872~metal ion binding,GO:0046914~transition metal ion binding,	IPR007087:Zinc finger, C2H2-type,IPR015880:Zinc finger, C2H2-like,			SM00355:ZnF_C2H2,	complete proteome,
AaeL_AAEL006086	AaeL_AAEL006086								complete proteome,
AaeL_AAEL006123	AaeL_AAEL006123	GO:0006508~proteolysis,		GO:0004175~endopeptidase activity,GO:0004252~serine-type endopeptidase activity,GO:0008233~peptidase activity,GO:0008236~serine-type peptidase activity,GO:0017171~serine hydrolase activity,GO:0070011~peptidase activity, acting on L-amino acid peptides,	IPR001254:Peptidase S1 and S6, chymotrypsin/Hap,IPR001314:Peptidase S1A, chymotrypsin,IPR018114:Peptidase S1/S6, chymotrypsin/Hap, active site,			SM00020:Tryp_SPc,	complete proteome,
AaeL_AAEL006146	AaeL_AAEL006146								complete proteome,
AaeL_AAEL006162	AaeL_AAEL006162								complete proteome,
AaeL_AAEL006220	AaeL_AAEL006220				IPR001611:Leucine-rich repeat,IPR003591:Leucine-rich repeat, typical subtype,			SM00369:LRR_TYP,	complete proteome,leucine-rich repeat,repeat,
AaeL_AAEL006354	AaeL_AAEL006354				IPR000073:Alpha/beta hydrolase fold-1,IPR000639:Epoxide hydrolase-like,				complete proteome,hydrolase,
AaeL_AAEL006536	AaeL_AAEL006536								complete proteome,
AaeL_AAEL006720	AaeL_AAEL006720	GO:0006325~chromatin organization,GO:0006333~chromatin assembly or disassembly,GO:0051276~chromosome organization,	GO:0000785~chromatin,GO:0005694~chromosome,GO:0043228~non-membrane-bounded organelle,GO:0043232~intracellular non-membrane-bounded organelle,GO:0044427~chromosomal part,	GO:0003682~chromatin binding,	IPR000953:Chromo domain,IPR008251:Chromo shadow,IPR017984:Chromo domain subgroup,			SM00298:CHROMO,	complete proteome,nucleus,
AaeL_AAEL006827	AaeL_AAEL006827	GO:0055114~oxidation reduction,		GO:0005506~iron ion binding,GO:0009055~electron carrier activity,GO:0020037~heme binding,GO:0043167~ion binding,GO:0043169~cation binding,GO:0046872~metal ion binding,GO:0046906~tetrapyrrole binding,GO:0046914~transition metal ion binding,	IPR001128:Cytochrome P450,IPR002401:Cytochrome P450, E-class, group I,IPR017972:Cytochrome P450, conserved site,IPR017973:Cytochrome P450, C-terminal region,		PIRSF000052:trichodiene oxygenase,	PIRSF000052:trichodiene oxygenase,	complete proteome,heme,iron,metal-binding,Monooxygenase,oxidoreductase,
AaeL_AAEL006839	AaeL_AAEL006839			GO:0008270~zinc ion binding,GO:0043167~ion binding,GO:0043169~cation binding,GO:0046872~metal ion binding,GO:0046914~transition metal ion binding,	IPR001841:Zinc finger, RING-type,IPR017907:Zinc finger, RING-type, conserved site,IPR018957:Zinc finger, C3HC4 RING-type,			SM00184:RING,	complete proteome,metal-binding,zinc,zinc-finger,
AaeL_AAEL006886	AaeL_AAEL006886				IPR004038:Ribosomal protein L7Ae/L30e/S12e/Gadd45,				complete proteome,
AaeL_AAEL006986	AaeL_AAEL006986			GO:0008270~zinc ion binding,GO:0043167~ion binding,GO:0043169~cation binding,GO:0046872~metal ion binding,GO:0046914~transition metal ion binding,	IPR007087:Zinc finger, C2H2-type,IPR012934:Zinc finger, AD-type,IPR013087:Zinc finger, C2H2-type/integrase, DNA-binding,IPR015880:Zinc finger, C2H2-like,			SM00355:ZnF_C2H2,	complete proteome,
AaeL_AAEL007013	AaeL_AAEL007013			GO:0000166~nucleotide binding,	IPR000504:RNA recognition motif, RNP-1,IPR012677:Nucleotide-binding, alpha-beta plait,			SM00360:RRM,	complete proteome,
AaeL_AAEL007025	AaeL_AAEL007025				IPR000210:BTB/POZ-like,IPR011333:BTB/POZ fold,IPR013069:BTB/POZ,IPR013089:Kelch related,			SM00225:BTB,	complete proteome,
AaeL_AAEL007053	AaeL_AAEL007053								complete proteome,
AaeL_AAEL007285	AaeL_AAEL007285	GO:0006355~regulation of transcription, DNA-dependent,GO:0045449~regulation of transcription,GO:0051252~regulation of RNA metabolic process,		GO:0003677~DNA binding,GO:0003700~transcription factor activity,GO:0030528~transcription regulator activity,GO:0043565~sequence-specific DNA binding,	IPR001356:Homeobox,			SM00389:HOX,	complete proteome,
AaeL_AAEL007323	AaeL_AAEL007323	GO:0006213~pyrimidine nucleoside metabolic process,GO:0006220~pyrimidine nucleotide metabolic process,GO:0009116~nucleoside metabolic process,GO:0009120~deoxyribonucleoside metabolic process,GO:0009141~nucleoside triphosphate metabolic process,GO:0009147~pyrimidine nucleoside triphosphate metabolic process,GO:0009200~deoxyribonucleoside triphosphate metabolic process,GO:0009211~pyrimidine deoxyri…		GO:0004170~dUTP diphosphatase activity,GO:0047429~nucleoside-triphosphate diphosphatase activity,	IPR008180:DeoxyUTP pyrophosphatase,IPR008181:DeoxyUTP pyrophosphatase subfamily 1,	aag00240:Pyrimidine metabolism,			complete proteome,hydrolase,
AaeL_AAEL007324	AaeL_AAEL007324				IPR006603:Cystinosin/ERS1p repeat,			SM00679:CTNS,	complete proteome,
AaeL_AAEL007367	AaeL_AAEL007367		GO:0005739~mitochondrion,		IPR008381:ACN9,				complete proteome,
AaeL_AAEL007388	AaeL_AAEL007388								complete proteome,
AaeL_AAEL007584	AaeL_AAEL007584								complete proteome,
AaeL_AAEL007588	AaeL_AAEL007588								complete proteome,
AaeL_AAEL007591	AaeL_AAEL007591				IPR003172:MD-2-related lipid-recognition,			SM00737:ML,	complete proteome,
AaeL_AAEL007608	AaeL_AAEL007608								complete proteome,
AaeL_AAEL007632	AaeL_AAEL007632	GO:0006468~protein amino acid phosphorylation,GO:0006793~phosphorus metabolic process,GO:0006796~phosphate metabolic process,GO:0016310~phosphorylation,		GO:0000166~nucleotide binding,GO:0001882~nucleoside binding,GO:0001883~purine nucleoside binding,GO:0004672~protein kinase activity,GO:0004674~protein serine/threonine kinase activity,GO:0005524~ATP binding,GO:0017076~purine nucleotide binding,GO:0030554~adenyl nucleotide binding,GO:0032553~ribonucleotide binding,GO:0032555~purine ribonucleotide binding,GO:0032559~adenyl ribonucleotide binding,	IPR000719:Protein kinase, core,IPR002290:Serine/threonine protein kinase,IPR008271:Serine/threonine protein kinase, active site,IPR015730:Myosin light chain kinase 2,IPR017441:Protein kinase, ATP binding site,IPR017442:Serine/threonine protein kinase-related,			SM00220:S_TKc,	atp-binding,complete proteome,kinase,nucleotide-binding,serine/threonine-protein kinase,
AaeL_AAEL007677	AaeL_AAEL007677				IPR005834:Haloacid dehalogenase-like hydrolase,IPR006355:HAD-superfamily hydrolase, subfamily IIA, hypothetical 2,				complete proteome,
AaeL_AAEL007765	AaeL_AAEL007765			GO:0004857~enzyme inhibitor activity,GO:0004866~endopeptidase inhibitor activity,GO:0004867~serine-type endopeptidase inhibitor activity,GO:0008233~peptidase activity,GO:0030414~peptidase inhibitor activity,	IPR000215:Protease inhibitor I4, serpin,		PIRSF001630:serpin,	SM00093:SERPIN,	complete proteome,Protease,
AaeL_AAEL007855	AaeL_AAEL007855								complete proteome,
AaeL_AAEL007873	AaeL_AAEL007873								complete proteome,
AaeL_AAEL007918	AaeL_AAEL007918	GO:0007017~microtubule-based process,GO:0007018~microtubule-based movement,	GO:0005856~cytoskeleton,GO:0005875~microtubule associated complex,GO:0015630~microtubule cytoskeleton,GO:0030286~dynein complex,GO:0043228~non-membrane-bounded organelle,GO:0043232~intracellular non-membrane-bounded organelle,GO:0044430~cytoskeletal part,	GO:0000166~nucleotide binding,GO:0001882~nucleoside binding,GO:0001883~purine nucleoside binding,GO:0003774~motor activity,GO:0003777~microtubule motor activity,GO:0005524~ATP binding,GO:0016887~ATPase activity,GO:0017076~purine nucleotide binding,GO:0030554~adenyl nucleotide binding,GO:0032553~ribonucleotide binding,GO:0032555~purine ribonucleotide binding,GO:0032559~adenyl ribonucleotide bindin…	IPR003593:ATPase, AAA+ type, core,IPR004273:Dynein heavy chain,IPR011704:ATPase associated with various cellular activities, AAA-5,IPR013602:Dynein heavy chain, N-terminal region 2,			SM00382:AAA,	atp-binding,coiled coil,complete proteome,nucleotide-binding,
AaeL_AAEL007927	AaeL_AAEL007927								complete proteome,
AaeL_AAEL007933	AaeL_AAEL007933	GO:0007166~cell surface receptor linked signal transduction,GO:0007186~G-protein coupled receptor protein signaling pathway,GO:0007600~sensory perception,GO:0007606~sensory perception of chemical stimulus,GO:0050877~neurological system process,GO:0050890~cognition,GO:0050909~sensory perception of taste,	GO:0005886~plasma membrane,GO:0016021~integral to membrane,GO:0031224~intrinsic to membrane,		IPR013604:7TM chemoreceptor,				cell membrane,complete proteome,g-protein coupled receptor,membrane,receptor,transducer,transmembrane,
AaeL_AAEL007984	AaeL_AAEL007984				IPR001071:Cellular retinaldehyde binding/alpha-tocopherol transport,IPR001251:Cellular retinaldehyde-binding/triple function, C-terminal,			SM00516:SEC14,	complete proteome,
AaeL_AAEL007991	AaeL_AAEL007991				IPR001071:Cellular retinaldehyde binding/alpha-tocopherol transport,IPR001251:Cellular retinaldehyde-binding/triple function, C-terminal,			SM00516:SEC14,	complete proteome,
AaeL_AAEL008029	AaeL_AAEL008029	GO:0007242~intracellular signaling cascade,GO:0007264~small GTPase mediated signal transduction,GO:0008104~protein localization,GO:0015031~protein transport,GO:0045184~establishment of protein localization,		GO:0000166~nucleotide binding,GO:0005525~GTP binding,GO:0017076~purine nucleotide binding,GO:0019001~guanyl nucleotide binding,GO:0032553~ribonucleotide binding,GO:0032555~purine ribonucleotide binding,GO:0032561~guanyl ribonucleotide binding,	IPR001806:Ras GTPase,IPR002078:RNA polymerase sigma factor 54, interaction,IPR003579:Ras small GTPase, Rab type,IPR005225:Small GTP-binding protein,IPR013753:Ras,			SM00175:RAB,	complete proteome,gtp-binding,nucleotide-binding,
AaeL_AAEL008088	AaeL_AAEL008088								complete proteome,
AaeL_AAEL008148	AaeL_AAEL008148	GO:0006259~DNA metabolic process,GO:0006281~DNA repair,GO:0006284~base-excision repair,GO:0006289~nucleotide-excision repair,GO:0006974~response to DNA damage stimulus,GO:0033554~cellular response to stress,		GO:0000702~oxidized base lesion DNA N-glycosylase activity,GO:0003677~DNA binding,GO:0003684~damaged DNA binding,GO:0003906~DNA-(apurinic or apyrimidinic site) lyase activity,GO:0008534~oxidized purine base lesion DNA N-glycosylase activity,GO:0016799~hydrolase activity, hydrolyzing N-glycosyl compounds,GO:0019104~DNA N-glycosylase activity,	IPR003265:HhH-GPD domain,IPR012904:8-oxoguanine DNA glycosylase, N-terminal,			SM00478:ENDO3c,	complete proteome,
AaeL_AAEL008224	AaeL_AAEL008224								complete proteome,
AaeL_AAEL008256	AaeL_AAEL008256				IPR004367:Cyclin, C-terminal,IPR006670:Cyclin,IPR006671:Cyclin, N-terminal,IPR013763:Cyclin-related,			SM00385:CYCLIN,	complete proteome,cyclin,
AaeL_AAEL008308	AaeL_AAEL008308								complete proteome,
AaeL_AAEL008320	AaeL_AAEL008320			GO:0000166~nucleotide binding,GO:0001882~nucleoside binding,GO:0001883~purine nucleoside binding,GO:0005524~ATP binding,GO:0017076~purine nucleotide binding,GO:0030554~adenyl nucleotide binding,GO:0032553~ribonucleotide binding,GO:0032555~purine ribonucleotide binding,GO:0032559~adenyl ribonucleotide binding,	IPR003593:ATPase, AAA+ type, core,IPR003959:ATPase, AAA-type, core,			SM00382:AAA,	atp-binding,complete proteome,nucleotide-binding,
AaeL_AAEL008380	AaeL_AAEL008380	GO:0005976~polysaccharide metabolic process,GO:0006022~aminoglycan metabolic process,GO:0006030~chitin metabolic process,	GO:0005576~extracellular region,	GO:0001871~pattern binding,GO:0008061~chitin binding,GO:0030246~carbohydrate binding,GO:0030247~polysaccharide binding,	IPR002557:Chitin binding protein, peritrophin-A,			SM00494:ChtBD2,	complete proteome,
AaeL_AAEL008415	AaeL_AAEL008415				IPR000467:D111/G-patch,			SM00443:G_patch,	complete proteome,
AaeL_AAEL008429	AaeL_AAEL008429			GO:0008270~zinc ion binding,GO:0043167~ion binding,GO:0043169~cation binding,GO:0046872~metal ion binding,GO:0046914~transition metal ion binding,	IPR007087:Zinc finger, C2H2-type,IPR012934:Zinc finger, AD-type,IPR013087:Zinc finger, C2H2-type/integrase, DNA-binding,IPR015880:Zinc finger, C2H2-like,			SM00355:ZnF_C2H2,	complete proteome,
AaeL_AAEL008547	AaeL_AAEL008547			GO:0008270~zinc ion binding,GO:0043167~ion binding,GO:0043169~cation binding,GO:0046872~metal ion binding,GO:0046914~transition metal ion binding,	IPR002124:Cytochrome c oxidase, subunit Vb,IPR007087:Zinc finger, C2H2-type,IPR012934:Zinc finger, AD-type,IPR015880:Zinc finger, C2H2-like,			SM00355:ZnF_C2H2,	complete proteome,
AaeL_AAEL008580	AaeL_AAEL008580				IPR007917:Uncharacterised protein family UPF0224,				complete proteome,
AaeL_AAEL008602	AaeL_AAEL008602			GO:0008270~zinc ion binding,GO:0043167~ion binding,GO:0043169~cation binding,GO:0046872~metal ion binding,GO:0046914~transition metal ion binding,	IPR007087:Zinc finger, C2H2-type,IPR013087:Zinc finger, C2H2-type/integrase, DNA-binding,IPR015880:Zinc finger, C2H2-like,			SM00355:ZnF_C2H2,	complete proteome,
AaeL_AAEL008649	AaeL_AAEL008649	GO:0055114~oxidation reduction,			IPR001395:Aldo/keto reductase,				complete proteome,
AaeL_AAEL008813	AaeL_AAEL008813								complete proteome,
AaeL_AAEL008835	AaeL_AAEL008835								complete proteome,
AaeL_AAEL008903	AaeL_AAEL008903			GO:0008270~zinc ion binding,GO:0043167~ion binding,GO:0043169~cation binding,GO:0046872~metal ion binding,GO:0046914~transition metal ion binding,	IPR007087:Zinc finger, C2H2-type,IPR013087:Zinc finger, C2H2-type/integrase, DNA-binding,IPR015880:Zinc finger, C2H2-like,			SM00355:ZnF_C2H2,	complete proteome,
AaeL_AAEL009046	AaeL_AAEL009046								complete proteome,
AaeL_AAEL009255	AaeL_AAEL009255								complete proteome,
AaeL_AAEL009263	AaeL_AAEL009263	GO:0006355~regulation of transcription, DNA-dependent,GO:0045449~regulation of transcription,GO:0051252~regulation of RNA metabolic process,		GO:0003677~DNA binding,GO:0003700~transcription factor activity,GO:0030528~transcription regulator activity,GO:0043565~sequence-specific DNA binding,	IPR004827:Basic-leucine zipper (bZIP) transcription factor,			SM00338:BRLZ,	complete proteome,
AaeL_AAEL009491	AaeL_AAEL009491								complete proteome,
AaeL_AAEL009504	AaeL_AAEL009504								complete proteome,
AaeL_AAEL009519	AaeL_AAEL009519								complete proteome,
AaeL_AAEL009611	AaeL_AAEL009611								complete proteome,
AaeL_AAEL009638	AaeL_AAEL009638								complete proteome,
AaeL_AAEL009683	AaeL_AAEL009683								complete proteome,
AaeL_AAEL009762	AaeL_AAEL009762	GO:0055114~oxidation reduction,		GO:0005506~iron ion binding,GO:0009055~electron carrier activity,GO:0020037~heme binding,GO:0043167~ion binding,GO:0043169~cation binding,GO:0046872~metal ion binding,GO:0046906~tetrapyrrole binding,GO:0046914~transition metal ion binding,	IPR001128:Cytochrome P450,IPR002401:Cytochrome P450, E-class, group I,IPR017972:Cytochrome P450, conserved site,IPR017973:Cytochrome P450, C-terminal region,				complete proteome,heme,iron,metal-binding,Monooxygenase,oxidoreductase,
AaeL_AAEL009768	AaeL_AAEL009768			GO:0005506~iron ion binding,GO:0009055~electron carrier activity,GO:0020037~heme binding,GO:0043167~ion binding,GO:0043169~cation binding,GO:0046872~metal ion binding,GO:0046906~tetrapyrrole binding,GO:0046914~transition metal ion binding,	IPR001128:Cytochrome P450,IPR002401:Cytochrome P450, E-class, group I,				complete proteome,
AaeL_AAEL009797	AaeL_AAEL009797								complete proteome,
AaeL_AAEL009800	AaeL_AAEL009800			GO:0005198~structural molecule activity,GO:0042302~structural constituent of cuticle,	IPR000618:Insect cuticle protein,				complete proteome,
AaeL_AAEL009962	AaeL_AAEL009962								complete proteome,
AaeL_AAEL009973	AaeL_AAEL009973								complete proteome,
AaeL_AAEL009989	AaeL_AAEL009989				IPR011701:Major facilitator superfamily MFS-1,				complete proteome,
AaeL_AAEL010016	AaeL_AAEL010016								complete proteome,
AaeL_AAEL010229	AaeL_AAEL010229								complete proteome,
AaeL_AAEL010249	AaeL_AAEL010249				IPR013924:Ribonuclease H2, subunit C,	aag03030:DNA replication,			complete proteome,
AaeL_AAEL010291	AaeL_AAEL010291								complete proteome,
AaeL_AAEL010436	AaeL_AAEL010436				IPR010629:Insect allergen related,				complete proteome,
AaeL_AAEL010576	AaeL_AAEL010576				IPR000210:BTB/POZ-like,IPR007588:Zinc finger, FLYWCH-type,IPR011333:BTB/POZ fold,IPR013069:BTB/POZ,			SM00225:BTB,	complete proteome,
AaeL_AAEL010616	AaeL_AAEL010616								complete proteome,
AaeL_AAEL010660	AaeL_AAEL010660	GO:0009266~response to temperature stimulus,GO:0009408~response to heat,GO:0009628~response to abiotic stimulus,			IPR001436:Alpha crystallin/Heat shock protein,IPR002068:Heat shock protein Hsp20,		PIRSF036514:alpha-crystallin-related small heat shock protein,		complete proteome,
AaeL_AAEL010910	AaeL_AAEL010910				IPR001680:WD40 repeat,IPR015943:WD40/YVTN repeat-like,IPR017986:WD40 repeat, region,IPR019775:WD40 repeat, conserved site,IPR019781:WD40 repeat, subgroup,IPR019782:WD40 repeat 2,			SM00320:WD40,	complete proteome,repeat,wd repeat,
AaeL_AAEL011141	AaeL_AAEL011141			GO:0008270~zinc ion binding,GO:0043167~ion binding,GO:0043169~cation binding,GO:0046872~metal ion binding,GO:0046914~transition metal ion binding,	IPR007087:Zinc finger, C2H2-type,IPR015880:Zinc finger, C2H2-like,			SM00355:ZnF_C2H2,	complete proteome,
AaeL_AAEL011194	AaeL_AAEL011194								complete proteome,
AaeL_AAEL011223	AaeL_AAEL011223								complete proteome,
AaeL_AAEL011260	AaeL_AAEL011260				IPR008914:Phosphatidylethanolamine-binding protein PEBP,		PIRSF028809:PIRSF028809,		complete proteome,
AaeL_AAEL011351	AaeL_AAEL011351								complete proteome,
AaeL_AAEL011398	AaeL_AAEL011398								complete proteome,
AaeL_AAEL011419	AaeL_AAEL011419								complete proteome,
AaeL_AAEL011669	AaeL_AAEL011669	GO:0006468~protein amino acid phosphorylation,GO:0006793~phosphorus metabolic process,GO:0006796~phosphate metabolic process,GO:0016310~phosphorylation,		GO:0000166~nucleotide binding,GO:0001882~nucleoside binding,GO:0001883~purine nucleoside binding,GO:0004672~protein kinase activity,GO:0005524~ATP binding,GO:0017076~purine nucleotide binding,GO:0030554~adenyl nucleotide binding,GO:0032553~ribonucleotide binding,GO:0032555~purine ribonucleotide binding,GO:0032559~adenyl ribonucleotide binding,	IPR000719:Protein kinase, core,IPR017441:Protein kinase, ATP binding site,IPR017442:Serine/threonine protein kinase-related,				atp-binding,complete proteome,nucleotide-binding,
AaeL_AAEL011743	AaeL_AAEL011743								complete proteome,
AaeL_AAEL011838	AaeL_AAEL011838			GO:0008270~zinc ion binding,GO:0043167~ion binding,GO:0043169~cation binding,GO:0046872~metal ion binding,GO:0046914~transition metal ion binding,	IPR001214:SET,IPR002893:Zinc finger, MYND-type,IPR011990:Tetratricopeptide-like helical,			SM00317:SET,	complete proteome,
AaeL_AAEL012551	AaeL_AAEL012551			GO:0008270~zinc ion binding,GO:0043167~ion binding,GO:0043169~cation binding,GO:0046872~metal ion binding,GO:0046914~transition metal ion binding,	IPR007087:Zinc finger, C2H2-type,IPR012934:Zinc finger, AD-type,IPR015880:Zinc finger, C2H2-like,			SM00355:ZnF_C2H2,	complete proteome,
AaeL_AAEL012693	AaeL_AAEL012693			GO:0008270~zinc ion binding,GO:0043167~ion binding,GO:0043169~cation binding,GO:0046872~metal ion binding,GO:0046914~transition metal ion binding,	IPR000315:Zinc finger, B-box,IPR001841:Zinc finger, RING-type,IPR002083:MATH,IPR018957:Zinc finger, C3HC4 RING-type,	aag04120:Ubiquitin mediated proteolysis,		SM00061:MATH,SM00184:RING,SM00336:BBOX,	complete proteome,metal-binding,zinc,zinc-finger,
AaeL_AAEL012834	AaeL_AAEL012834			GO:0008270~zinc ion binding,GO:0043167~ion binding,GO:0043169~cation binding,GO:0046872~metal ion binding,GO:0046914~transition metal ion binding,	IPR007087:Zinc finger, C2H2-type,IPR015880:Zinc finger, C2H2-like,			SM00355:ZnF_C2H2,	complete proteome,
AaeL_AAEL012926	AaeL_AAEL012926								complete proteome,
AaeL_AAEL012959	AaeL_AAEL012959								complete proteome,
AaeL_AAEL013048	AaeL_AAEL013048			GO:0003677~DNA binding,GO:0008270~zinc ion binding,GO:0043167~ion binding,GO:0043169~cation binding,GO:0046872~metal ion binding,GO:0046914~transition metal ion binding,	IPR007087:Zinc finger, C2H2-type,IPR012934:Zinc finger, AD-type,IPR013087:Zinc finger, C2H2-type/integrase, DNA-binding,IPR015880:Zinc finger, C2H2-like,IPR017956:AT hook, DNA-binding, conserved site,			SM00355:ZnF_C2H2,SM00384:AT_hook,	complete proteome,
AaeL_AAEL013120	AaeL_AAEL013120								complete proteome,
AaeL_AAEL013168	AaeL_AAEL013168	GO:0006355~regulation of transcription, DNA-dependent,GO:0045449~regulation of transcription,GO:0051252~regulation of RNA metabolic process,		GO:0003677~DNA binding,GO:0003700~transcription factor activity,GO:0008270~zinc ion binding,GO:0030528~transcription regulator activity,GO:0043167~ion binding,GO:0043169~cation binding,GO:0043565~sequence-specific DNA binding,GO:0046872~metal ion binding,GO:0046914~transition metal ion binding,	IPR001356:Homeobox,IPR001781:Zinc finger, LIM-type,IPR012287:Homeodomain-related,			SM00132:LIM,SM00389:HOX,	complete proteome,dna-binding,Homeobox,LIM domain,metal-binding,nucleus,repeat,zinc,
AaeL_AAEL013242	AaeL_AAEL013242				IPR000048:IQ calmodulin-binding region,IPR001715:Calponin-like actin-binding,			SM00015:IQ,SM00033:CH,	complete proteome,
AaeL_AAEL013284	AaeL_AAEL013284	GO:0006508~proteolysis,		GO:0004175~endopeptidase activity,GO:0004252~serine-type endopeptidase activity,GO:0008233~peptidase activity,GO:0008236~serine-type peptidase activity,GO:0017171~serine hydrolase activity,GO:0070011~peptidase activity, acting on L-amino acid peptides,	IPR001254:Peptidase S1 and S6, chymotrypsin/Hap,IPR001314:Peptidase S1A, chymotrypsin,IPR018114:Peptidase S1/S6, chymotrypsin/Hap, active site,			SM00020:Tryp_SPc,	complete proteome,hydrolase,Protease,Serine protease,
AaeL_AAEL013288	AaeL_AAEL013288								complete proteome,
AaeL_AAEL013332	AaeL_AAEL013332								complete proteome,
AaeL_AAEL013351	AaeL_AAEL013351	GO:0009266~response to temperature stimulus,GO:0009408~response to heat,GO:0009628~response to abiotic stimulus,			IPR001436:Alpha crystallin/Heat shock protein,IPR002068:Heat shock protein Hsp20,IPR010916:TonB box, conserved site,				complete proteome,
AaeL_AAEL013426	AaeL_AAEL013426								complete proteome,
AaeL_AAEL013453	AaeL_AAEL013453								complete proteome,
AaeL_AAEL013507	AaeL_AAEL013507	GO:0007166~cell surface receptor linked signal transduction,GO:0007186~G-protein coupled receptor protein signaling pathway,GO:0007600~sensory perception,GO:0007606~sensory perception of chemical stimulus,GO:0007608~sensory perception of smell,GO:0050877~neurological system process,GO:0050890~cognition,	GO:0005886~plasma membrane,GO:0016021~integral to membrane,GO:0031224~intrinsic to membrane,	GO:0004984~olfactory receptor activity,GO:0005549~odorant binding,	IPR004117:Olfactory receptor, Drosophila,				cell membrane,complete proteome,g-protein coupled receptor,membrane,olfaction,receptor,sensory transduction,transducer,transmembrane,
AaeL_AAEL013518	AaeL_AAEL013518	GO:0006350~transcription,GO:0006355~regulation of transcription, DNA-dependent,GO:0045449~regulation of transcription,GO:0051252~regulation of RNA metabolic process,		GO:0003677~DNA binding,GO:0003700~transcription factor activity,GO:0008270~zinc ion binding,GO:0030528~transcription regulator activity,GO:0043167~ion binding,GO:0043169~cation binding,GO:0043565~sequence-specific DNA binding,GO:0046872~metal ion binding,GO:0046914~transition metal ion binding,	IPR001628:Zinc finger, nuclear hormone receptor-type,IPR013088:Zinc finger, NHR/GATA-type,			SM00399:ZnF_C4,	complete proteome,dna-binding,metal-binding,nucleus,Transcription,transcription regulation,zinc,
AaeL_AAEL013577	AaeL_AAEL013577				IPR010629:Insect allergen related,		PIRSF009418:African malaria mosquito protein G12,		complete proteome,
AaeL_AAEL013647	AaeL_AAEL013647	GO:0006811~ion transport,GO:0006812~cation transport,GO:0006814~sodium ion transport,GO:0015672~monovalent inorganic cation transport,GO:0030001~metal ion transport,		GO:0005216~ion channel activity,GO:0005261~cation channel activity,GO:0005272~sodium channel activity,GO:0015267~channel activity,GO:0022803~passive transmembrane transporter activity,GO:0022838~substrate specific channel activity,GO:0046873~metal ion transmembrane transporter activity,	IPR001873:Na+ channel, amiloride-sensitive,			complete proteome,
AaeL_AAEL013734	AaeL_AAEL013734								complete proteome,
AaeL_AAEL013738	AaeL_AAEL013738								complete proteome,
AaeL_AAEL013916	AaeL_AAEL013916				IPR018379:BEN domain,				complete proteome,
AaeL_AAEL013944	AaeL_AAEL013944								complete proteome,
AaeL_AAEL014205	AaeL_AAEL014205								complete proteome,
AaeL_AAEL014210	AaeL_AAEL014210			GO:0008270~zinc ion binding,GO:0043167~ion binding,GO:0043169~cation binding,GO:0046872~metal ion binding,GO:0046914~transition metal ion binding,	IPR007087:Zinc finger, C2H2-type,IPR015880:Zinc finger, C2H2-like,			SM00355:ZnF_C2H2,	complete proteome,
AaeL_AAEL014223	AaeL_AAEL014223								complete proteome,receptor,
AaeL_AAEL014276	AaeL_AAEL014276								complete proteome,
AaeL_AAEL014338	AaeL_AAEL014338								complete proteome,
AaeL_AAEL014380	AaeL_AAEL014380								complete proteome,
AaeL_AAEL014440	AaeL_AAEL014440				IPR004119:Protein of unknown function DUF227,IPR015897:CHK kinase-like,			SM00587:CHK,	complete proteome,
AaeL_AAEL014446	AaeL_AAEL014446								complete proteome,
AaeL_AAEL014625	AaeL_AAEL014625								complete proteome,
AaeL_AAEL014793	AaeL_AAEL014793				IPR013026:Tetratricopeptide region,IPR019734:Tetratricopeptide repeat,			SM00028:TPR,	complete proteome,
AaeL_AAEL015042	AaeL_AAEL015042			GO:0008270~zinc ion binding,GO:0043167~ion binding,GO:0043169~cation binding,GO:0046872~metal ion binding,GO:0046914~transition metal ion binding,	IPR001841:Zinc finger, RING-type,IPR017907:Zinc finger, RING-type, conserved site,IPR018957:Zinc finger, C3HC4 RING-type,			SM00184:RING,	complete proteome,metal-binding,zinc,zinc-finger,
AaeL_AAEL015121	AaeL_AAEL015121								complete proteome,
AaeL_AAEL015163	AaeL_AAEL015163			GO:0005198~structural molecule activity,GO:0042302~structural constituent of cuticle,	IPR000618:Insect cuticle protein,				complete proteome,
AaeL_AAEL015285	AaeL_AAEL015285								complete proteome,
AaeL_AAEL015477	AaeL_AAEL015477								complete proteome,
AaeL_AAEL015506	AaeL_AAEL015506	GO:0007166~cell surface receptor linked signal transduction,GO:0007186~G-protein coupled receptor protein signaling pathway,GO:0007600~sensory perception,GO:0007606~sensory perception of chemical stimulus,GO:0007608~sensory perception of smell,GO:0050877~neurological system process,GO:0050890~cognition,	GO:0005886~plasma membrane,GO:0016021~integral to membrane,GO:0031224~intrinsic to membrane,	GO:0004984~olfactory receptor activity,GO:0005549~odorant binding,	IPR004117:Olfactory receptor, Drosophila,				cell membrane,complete proteome,g-protein coupled receptor,membrane,olfaction,receptor,sensory transduction,transducer,transmembrane,
AaeL_AAEL015530	AaeL_AAEL015530								complete proteome,
AaeL_AAEL015625	AaeL_AAEL015625	GO:0006071~glycerol metabolic process,GO:0006072~glycerol-3-phosphate metabolic process,GO:0006793~phosphorus metabolic process,GO:0006796~phosphate metabolic process,GO:0019400~alditol metabolic process,GO:0019637~organophosphate metabolic process,GO:0019751~polyol metabolic process,GO:0055114~oxidation reduction,	GO:0009331~glycerol-3-phosphate dehydrogenase complex,	GO:0004367~glycerol-3-phosphate dehydrogenase (NAD+) activity,GO:0048037~cofactor binding,GO:0050662~coenzyme binding,	IPR006109:NAD-dependent glycerol-3-phosphate dehydrogenase, C-terminal,IPR006168:NAD-dependent glycerol-3-phosphate dehydrogenase,IPR013328:Dehydrogenase, multihelical,		PIRSF000114:Glycerol-3-P_dh,		complete proteome,nad,oxidoreductase,
AaeL_AAEL003669	Histone H2A	GO:0006323~DNA packaging,GO:0006325~chromatin organization,GO:0006333~chromatin assembly or disassembly,GO:0006334~nucleosome assembly,GO:0031497~chromatin assembly,GO:0034621~cellular macromolecular complex subunit organization,GO:0034622~cellular macromolecular complex assembly,GO:0034728~nucleosome organization,GO:0043933~macromolecular complex subunit organization,GO:0051276~chromosome organi…	GO:0000785~chromatin,GO:0000786~nucleosome,GO:0005694~chromosome,GO:0032993~protein-DNA complex,GO:0043228~non-membrane-bounded organelle,GO:0043232~intracellular non-membrane-bounded organelle,GO:0044427~chromosomal part,	GO:0003677~DNA binding,	IPR002119:Histone H2A,IPR007125:Histone core,IPR009072:Histone-fold,		PIRSF002048:histone H2A,	SM00414:H2A,	chromosomal protein,complete proteome,dna-binding,nucleosome core,nucleus,
AaeL_AAEL003685	Histone H3	GO:0006323~DNA packaging,GO:0006325~chromatin organization,GO:0006333~chromatin assembly or disassembly,GO:0006334~nucleosome assembly,GO:0031497~chromatin assembly,GO:0034621~cellular macromolecular complex subunit organization,GO:0034622~cellular macromolecular complex assembly,GO:0034728~nucleosome organization,GO:0043933~macromolecular complex subunit organization,GO:0051276~chromosome organi…	GO:0000785~chromatin,GO:0000786~nucleosome,GO:0005694~chromosome,GO:0032993~protein-DNA complex,GO:0043228~non-membrane-bounded organelle,GO:0043232~intracellular non-membrane-bounded organelle,GO:0044427~chromosomal part,	GO:0003677~DNA binding,	IPR000164:Histone H3,IPR007125:Histone core,IPR009072:Histone-fold,			SM00428:H3,	chromosomal protein,complete proteome,dna-binding,nucleosome core,nucleus,
