# Supplementary material for: Alterations in the Aedes aegypti Transcriptome during Infection with West Nile, Dengue and Yellow Fever Viruses
Source: PLoS Pathog. 2011 Sep 1;7(9):e1002189. doi: 10.1371/journal.ppat.1002189 (PMC3164632; doi:10.1371/journal.ppat.1002189)
Supplement: Table S4 — Oligos used for qRT-PCR. qRT-PCR was done with listed oligos to determine levels of gene expression, normalized to actin expression. (XLS) [file ppat.1002189.s009.xls]

## Sheet: Sheet1
GENE/OLIGO	SEQUENCE (5'-3')
AAEL003012 F	GGCTTGCAGCGATGGGCGATC
AAEL003012 R	CATATCTAGTGTCAAGTTCCGG
AAEL001022 F	GCAGCCATTCGTCGCTACG
AAEL001022 R	CGAAGTGATCAGGCTTTCCTTG
AAEL003881 F	CTGGCCGAGGACGAAACCG
AAEL003881 R	GGGTGCGACCATCTTCCAG
AAEL006568 F	GACCGAGCCTCGAACCGG
AAEL006568 R	GAGCCCAATCCGGTAGTTC
AAEL011375 F	GTACGGTCCAGGAGAAGGTC
AAEL011375 R	GGCACTCTAGAACACCGACC
AAEL011045 F	GGTGTCGTCCCATTGGCC
AAEL011045 R	CGGCTCTCGACCTGGGATTTC
AAEL009577 F	GGCTCGTGTTCGACCAGAC
AAEL009577 R	CGTGGACAGTAATCGCTGGTG
AAEL001704 F	CCATGCAGCACCAGCGCTG
AAEL001704 R	CGGCCGTTGGGATGTGCTTC
AAEL009750 F	GTGCTCGACTCCTTGGAGC
AAEL009750 R	GACGACCGGACATTTTGCTC
AAEL006536 F	CTGCACGAGTACAACGGAC
AAEL006536 R	CTTGAGCGCATGCAGGTTG
AAEL008415 F	GGGATAGTTGCAACGTGGAG
AAEL008415 R	CCTCTTTGAGTTTGTCCTTTG
AAEL009255 F	CAGACTCGCACGAACTGCTG
AAEL009255 R	CTAACAGTAATATGCCTTTGTG
AAEL002477 F	CAGCCCTCAGCACCGGTAG
AAEL002477 R	GAACCGATAGCTGGGACATC
AAEL014205 F	CTGTAGTCAAGTACTACACCG
AAEL014205 R	GTTTTGCACTGCAGCGTATCGGTA
AAEL012959 F	CTCTGGTAGAACACGAAGGAC
AAEL012959 R	GATCATGTCTCGCTGGACAAC
AAEL004555 F	GTGCTCGCACTTGCAACTGC
AAEL004555 R	CCAAAACCATTAGATACTGCC
AAEL001156 F	CCGAAGGAGCCCAAGTTTG
AAEL001156 R	CTCCACGTCGAATGCGCCAC
AAEL013288 F	GAGCTTGCACTGGATCGCGTCC
AAEL013288 R	GAACCAGTAACCTACTCTGAG
AAEL008835 F	CTACTTGCGCGGCACCTGC
AAEL008835 R	CTTTGCTCTTCCAGGTGGGTTATC
AAEL009504 F	CTAGTGGCCGTTGTGCTGG
AAEL009504 R	GGTTGAATATCGAGCTCGTTG
ACTIN F	GAACACCCAGTCCTGCTGACA
ACTIN R	TGCGTCATCTTCTCACGGTTAG
WNV ENVELOPE F	CCAACTACTGTGGAGTCGCACGG
WNV ENVELOPE R	GTCACCTCTCCATATTCTCCAAGC
